# Supplementary material for: Adaptive Response and Transcriptomic Analysis of Flax (Linum usitatissimum L.) Seedlings to Salt Stress
Source: Genes (Basel). 2022 Oct 20;13(10):1904. doi: 10.3390/genes13101904 (PMC9601370; doi:10.3390/genes13101904)
Supplement: Supplementary file 1 [file genes-13-01904-s001.zip › Table S1.xlsx]

## Sheet: Sheet1
Table S1. Primers for qRT-PCR.
Gene ID	Primer sequence (5' to 3')
Lus10012145-F	GGAGGGAGACGTTCGATCTG
Lus10012145-R	GGGTTAGAGGTCCGAGTTGC
Lus10031258-F	CCTGTTGTCTCTTCGGACCC
Lus10031258-R	CATCTACATCGGCCCAGCTT
Lus10041534-F	CAGGCATATCGTGTCTTCTTCTTG
Lus10041534-R	CAAACCACCCAGTCTCCCAAT
Lus10029081-F	TGGTGAGCCATGGAATCCAC
Lus10029081-R	ACTGCTTTGGACAGGTAGCC
Lus10002083-F	AGAAATCTGGCCTCCGGTTG
Lus10002083-R	TCAAGGAACACTCCGGCTTC
Lus10005114-F	GGAGTTGTTCTCGCGACTCA
Lus10005114-R	ACGATTCCGCCATCCCATAC
Lus Act1-F	GGTGTTATGGTTGGAATGGGTC
Lus Act1-R	CCTCAGTGAGAAGTACAGGGTG
