# Supplementary material for: Adaptive Response and Transcriptomic Analysis of Flax (Linum usitatissimum L.) Seedlings to Salt Stress
Source: Genes (Basel). 2022 Oct 20;13(10):1904. doi: 10.3390/genes13101904 (PMC9601370; doi:10.3390/genes13101904)
Supplement: Supplementary file 1 [file genes-13-01904-s001.zip › Table S2.xlsx]

## Sheet: Sheet1
Table S2. Summary of phenotype data
NaCl concentration	Plant height (cm)				Root length(cm)				Fresh weight (mg)				Dry weight(mg)
(mmol/L)	C116-PC	C116-PT	C71-PC	C71-PT	C116-RC	C116-RT	C71-RC	C71-RT	C116-CWF	C116-TWF	C71-CWF	C71-TWF	C116-CWD	C116-TWD	C71-CWD	C71-TWD
0	14.3±0.41	21.0±0.32	12.8±0.61	18.7±0.64	29.8±1.13	34.5±0.88	28.2±0.95	36.6±1.01	315.1±5.30	526.7±19.43	284.7±6.24	512.8±14.26	32.5±1.28	53.9±4.21	28.6±1.08	46.5±4.27
100	13.6±0.48	17.8±0.35	12.3±0.58	17.4±0.57	27.9±0.81	31.6±1.02	27.6±0.89	34.6±0.89	309.0±6.43	414.1±18.23	282.6±8.11	415.8±17.04	31.5±1.33	49.8±4.15	28.8±0.99	44.8±5.93
150	13.6±0.48	17.2±0.51	12.6±0.55	17.4±0.76	28.0±0.94	29.6±1.35	28.3±0.80	34.2±1.29	306.2±3.89	389.0±11.62	292.3±5.86	368.6±13.91	29.9±1.09	46.4±3.56	29.9±0.91	43.8±4.63
200	13.9±0.40	16.5±0.49	12.4±0.59	15.3±1.16	28.8±0.87	29.3±1.11	28.7±1.13	32.1±1.45	312±5.36	343.9±14.35	293.2±7.31	337.3±14.97	30.0±1.47	42.4±4.76	27.9±1.03	40.7±5.89
250	13.2±0.35	14.3±0.60	12.5±0.56	13.9±1.24	27.5±1.03	27.9±0.94	27.7±0.95	28.9±1.49	294.2±4.35	313.8±12.42	299.3±6.75	297.3±9.59	27.1±1.36	39.3±5.64	27.6±0.88	38.5±2.58
Data expressed as the mean ± SD.
