# Supplementary material for: Adaptive Response and Transcriptomic Analysis of Flax (Linum usitatissimum L.) Seedlings to Salt Stress
Source: Genes (Basel). 2022 Oct 20;13(10):1904. doi: 10.3390/genes13101904 (PMC9601370; doi:10.3390/genes13101904)
Supplement: Supplementary file 1 [file genes-13-01904-s001.zip › Table S3.xlsx]

## Sheet: Sheet1
Table S3. Overview of physiological data
NaCl concentration	Soluble protein (mg/g)		Soluble sugar(mg/g)		Proline (μg/g)		CAT(U/mgprot)		SOD(U/gfw)
(mmol/L)	C116	C71	C116	C71	C116	C71	C116	C71	C116	C71
0	2.99±0.11	3.23±0.21	7.10±0.17	6.60±0.42	20.19±1.12	23.77±1.96	11.52±3.29	13.35±2.31	79.69±18.93	103.93±10.52
100	3.34±0.27	3.55±0.23	9.64±0.85	7.91±0.22	79.98±4.53	87.52±5.65	69.38±8.98	59.69±6.75	290.27±9.51	280.50±13.50
150	3.46±0.23	3.67±0.11	12.41±1.10	10.40±0.64	241.41±13.48	142.78±9.91	50.01±8.89	39.79±4.63	243.67±22.99	239.45±18.77
200	5.07±0.12	4.62±0.15	19.10±1.43	14.91±1.18	291.9±10.48	193.40±19.75	50.01±5.74	35.87±8.37	184.45±13.16	148.74±22.73
250	5.17±0.12	4.84±0.12	15.23±1.04	13.11±1.14	428.60±11.25	350.35±26.67	42.85±5.94	28.92±3.17	147.05±8.57	135.28±13,71
Data expressed as the mean ± SD.
