# Supplementary material for: Adaptive Response and Transcriptomic Analysis of Flax (Linum usitatissimum L.) Seedlings to Salt Stress
Source: Genes (Basel). 2022 Oct 20;13(10):1904. doi: 10.3390/genes13101904 (PMC9601370; doi:10.3390/genes13101904)
Supplement: Supplementary file 1 [file genes-13-01904-s001.zip › Table S4.xlsx]

## Sheet: Sheet1
Table S4. RNA-Seq correlation test
Sample	FWT1	FWT2	FWT3	FTR1	FTR2	FTR3	LWT1	LWT2	LWT3	LTR1	LTR2	LTR3
FWT1	1	0.97	0.98	0.91	0.7	0.9	0.98	0.97	0.98	0.6	0.34	0.44
FWT2	0.97	1	0.96	0.83	0.69	0.82	0.91	0.99	0.99	0.59	0.35	0.46
FWT3	0.98	0.96	1	0.9	0.71	0.87	0.94	0.97	0.98	0.59	0.35	0.46
FTR1	0.91	0.83	0.9	1	0.8	0.98	0.94	0.84	0.85	0.74	0.54	0.62
FTR2	0.7	0.69	0.71	0.8	1	0.86	0.65	0.73	0.72	0.85	0.75	0.88
FTR3	0.9	0.82	0.87	0.98	0.86	1	0.91	0.84	0.85	0.79	0.61	0.69
LWT1	0.98	0.91	0.94	0.94	0.65	0.91	1	0.9	0.92	0.55	0.3	0.39
LWT2	0.97	0.99	0.97	0.84	0.73	0.84	0.9	1	1	0.62	0.38	0.5
LWT3	0.98	0.99	0.98	0.85	0.72	0.85	0.92	1	1	0.61	0.37	0.48
LTR1	0.6	0.59	0.59	0.74	0.85	0.79	0.55	0.62	0.61	1	0.84	0.95
LTR2	0.34	0.35	0.35	0.54	0.75	0.61	0.3	0.38	0.37	0.84	1	0.91
LTR3	0.44	0.46	0.46	0.62	0.88	0.69	0.39	0.5	0.48	0.95	0.91	1
