# Supplementary material for: Adaptive Response and Transcriptomic Analysis of Flax (Linum usitatissimum L.) Seedlings to Salt Stress
Source: Genes (Basel). 2022 Oct 20;13(10):1904. doi: 10.3390/genes13101904 (PMC9601370; doi:10.3390/genes13101904)
Supplement: Supplementary file 1 [file genes-13-01904-s001.zip › Table S5.xlsx]

## Sheet: Sheet1
Table S5. Annotation of overlapping genes
Gene name	FWT1	FWT2	FWT3	FTR1	FTR2	FTR3	LWT1	LWT2	LWT3	LTR1	LTR2	LTR3	FWT vs FTR			LWT vs LTR			direction	seed_ortholog	evalue	score	eggNOG_OGs	max_annot_lvl	COG_category	Description	Preferred_name	GOs	EC	KEGG_ko	KEGG_Pathway	KEGG_Module	KEGG_Reaction	KEGG_rclass	BRITE	KEGG_TC	CAZy	BiGG_Reaction	PFAMs
													F-log2FoldChange	F-padj	F-FoldChange	log2FoldChange	padj	FoldChange
L.us.o.g.scaffold136.176	16.042	15.541	15.939	775.815	658.528	727.762	15.893	22.971	11.591	576.186	1174.41	649.671	5.62391	2.25e-231	49.3133	5.69326	3.71e-49	51.7419	up	4006.Lus10033661	4.02eNA315	857	COG0436@1|root,KOG0259@2759|Eukaryota,37MBY@33090|Viridiplantae,3GEUQ@35493|Streptophyta	35493|Streptophyta	E	Aminotransferase	NA	NA	2.6.1.5	ko:K00815	ko00130,ko00270,ko00350,ko00360,ko00400,ko00401,ko00950,ko00960,ko01100,ko01110,ko01130,ko01230,map00130,map00270,map00350,map00360,map00400,map00401,map00950,map00960,map01100,map01110,map01130,map01230	M00025,M00034	R00694,R00734,R07396	RC00006	ko00000,ko00001,ko00002,ko01000,ko01007	NA	NA	NA	Aminotran_1_2
L.us.o.g.scaffold31.125	1.984	0.628	1.311	911.103	1058.17	1078.2	1.175	1.118	0.793	492.165	1327.08	786.579	9.69822	1.91e-193	830.718	9.84098	1.43e-85	917.131	up	4006.Lus10011993	2.34eNA78	233	2C42X@1|root,2S431@2759|Eukaryota,37WDY@33090|Viridiplantae,3GKYK@35493|Streptophyta	35493|Streptophyta	S	DUF584 domain containing protein	NA	NA	NA	NA	NA	NA	NA	NA	NA	NA	NA	NA	Senescence_reg
L.us.o.g.scaffold64.58	4.856	5.611	4.358	190.264	187.016	186.261	28.908	13.816	3.495	137.025	247.75	216.013	5.36521	2.37e-171	41.2182	3.81734	1.02e-09	14.0972	up	4006.Lus10014377	3.1eNA97	286	2EWQM@1|root,2SYH4@2759|Eukaryota,38273@33090|Viridiplantae,3GMF5@35493|Streptophyta,4JV84@91835|fabids	35493|Streptophyta	NA	NA	NA	NA	NA	NA	NA	NA	NA	NA	NA	NA	NA	NA	NA
L.us.o.g.scaffold144.2	6.711	4.424	5.344	830.426	535.975	737.481	5.82	5.294	3.775	556.029	960.047	601.781	7.11661	3.16e-148	138.775	7.2695	3.28e-112	154.289	up	4006.Lus10040271	4.42eNA191	531	COG1028@1|root,KOG0725@2759|Eukaryota,37IWV@33090|Viridiplantae,3GBIS@35493|Streptophyta,4JETE@91835|fabids	35493|Streptophyta	Q	Tropinone reductase homolog	NA	GO:0005575,GO:0005622,GO:0005623,GO:0005737,GO:0005829,GO:0044424,GO:0044444,GO:0044464	1.1.1.206	ko:K08081	ko00960,ko01100,ko01110,map00960,map01100,map01110	NA	R02832	RC00144	ko00000,ko00001,ko01000	NA	NA	NA	adh_short,adh_short_C2
L.us.o.g.scaffold52.234	3.314	2.993	2.836	85.891	110.642	101.722	6.336	3.825	2.26	18.99	83.169	85.521	5.13697	9.18e-145	35.1869	4.03924	9.13e-12	16.4412	up	4006.Lus10025253	9.35eNA112	323	28N8X@1|root,2QUU9@2759|Eukaryota,37QSW@33090|Viridiplantae,3GFT9@35493|Streptophyta,4JSGM@91835|fabids	35493|Streptophyta	S	LURPNAoneNArelated	NA	NA	NA	NA	NA	NA	NA	NA	NA	NA	NA	NA	LOR
L.us.o.g.scaffold257.53	16.627	15.933	13.591	257.724	268.36	263.741	12.883	15.428	13.528	96.358	150.395	182.159	4.21058	2.3e-144	18.5145	3.46997	1.7e-31	11.0806	up	4006.Lus10037196	6.79eNA271	741	KOG1072@1|root,KOG1072@2759|Eukaryota,37R92@33090|Viridiplantae,3GEIC@35493|Streptophyta,4JFE1@91835|fabids	35493|Streptophyta	S	FNAbox kelchNArepeat protein	NA	GO:0000151,GO:0003674,GO:0005488,GO:0005515,GO:0005575,GO:0005622,GO:0005623,GO:0005634,GO:0005737,GO:0005777,GO:0006508,GO:0006511,GO:0006807,GO:0008150,GO:0008152,GO:0009056,GO:0009057,GO:0009987,GO:0010498,GO:0019005,GO:0019222,GO:0019538,GO:0019899,GO:0019941,GO:0030162,GO:0030163,GO:0031461,GO:0031625,GO:0032991,GO:0042579,GO:0043161,GO:0043170,GO:0043226,GO:0043227,GO:0043229,GO:0043231,GO:…	NA	NA	NA	NA	NA	NA	NA	NA	NA	NA	Kelch_1
L.us.o.g.scaffold50.170	7.542	3.835	4.041	1051.63	850.422	1089.43	12.371	10.4	6.74	686.216	1352.15	1127.19	7.71763	5.06e-144	210.494	6.8627	1.73e-83	116.38	up	4006.Lus10002781	9.11eNA77	229	2C42X@1|root,2S431@2759|Eukaryota,37WDY@33090|Viridiplantae,3GKYK@35493|Streptophyta	35493|Streptophyta	S	DUF584 domain containing protein	NA	NA	NA	NA	NA	NA	NA	NA	NA	NA	NA	NA	Senescence_reg
L.us.o.g.scaffold82.31	8.624	6.605	9.554	274.254	340.394	315.023	8.286	9.603	7.292	206.215	307.251	329.053	5.33554	2.4e-142	40.3792	5.17581	1.45e-77	36.1473	up	4006.Lus10043389	5.26eNA156	437	KOG0037@1|root,KOG0037@2759|Eukaryota,37QTT@33090|Viridiplantae,3GBZS@35493|Streptophyta,4JFF0@91835|fabids	35493|Streptophyta	T	calciumNAbinding protein	NA	NA	NA	ko:K13448	ko04626,map04626	NA	NA	NA	ko00000,ko00001	NA	NA	NA	EFNAhand_1,EFNAhand_5,EFNAhand_6
L.us.o.g.scaffold291.39	1.93	2.125	1.479	103.269	124.523	98.296	2.404	1.85	2.335	66.591	133.414	102.108	5.9961	1.4e-141	63.8274	5.63913	1.2e-58	49.8366	up	4006.Lus10002695	1.09eNA220	608	28JB2@1|root,2QVAY@2759|Eukaryota,37RX8@33090|Viridiplantae,3GAQI@35493|Streptophyta,4JHJN@91835|fabids	35493|Streptophyta	S	PDDEXKNAlike family of unknown function	NA	NA	NA	NA	NA	NA	NA	NA	NA	NA	NA	NA	PDDEXK_6
L.us.o.g.scaffold29.270	0.721	0.714	0.351	104.898	86.608	105.609	0.71	0.276	0.065	108.112	119.334	110.141	7.50624	3.5e-134	181.804	8.44171	3.25e-67	347.702	up	4006.Lus10035284	7.3eNA306	833	KOG0198@1|root,KOG0198@2759|Eukaryota,37M7U@33090|Viridiplantae,3G85M@35493|Streptophyta,4JF0T@91835|fabids	35493|Streptophyta	T	MitogenNAactivated protein kinase kinase kinase	NA	GO:0001101,GO:0001932,GO:0001934,GO:0003674,GO:0003824,GO:0004672,GO:0004674,GO:0005575,GO:0005622,GO:0005623,GO:0005634,GO:0005737,GO:0005938,GO:0006464,GO:0006468,GO:0006793,GO:0006796,GO:0006807,GO:0006950,GO:0006970,GO:0007154,GO:0007165,GO:0007346,GO:0008150,GO:0008152,GO:0009628,GO:0009653,GO:0009719,GO:0009725,GO:0009737,GO:0009738,GO:0009755,GO:0009787,GO:0009789,GO:0009893,GO:0009966,GO:…	NA	ko:K20716	ko04016,map04016	NA	NA	NA	ko00000,ko00001,ko01001	NA	NA	NA	Pkinase
L.us.o.g.scaffold24.98	13.8	13.399	15.446	207.087	233.548	191.334	16.879	14.697	14.383	118.447	107.737	164.464	3.99958	1.82e-131	15.9953	3.1932	7.15e-43	9.1464	up	4006.Lus10012990	0	1778	COG1877@1|root,KOG1050@2759|Eukaryota,37ITE@33090|Viridiplantae,3G7XC@35493|Streptophyta,4JNMT@91835|fabids	35493|Streptophyta	G	alpha,alphaNAtrehaloseNAphosphate synthase UDPNAforming	NA	GO:0003674,GO:0003824,GO:0005575,GO:0005622,GO:0005623,GO:0005737,GO:0005975,GO:0005984,GO:0005991,GO:0005992,GO:0006793,GO:0006796,GO:0006950,GO:0008150,GO:0008152,GO:0009058,GO:0009311,GO:0009312,GO:0009987,GO:0016051,GO:0016311,GO:0016787,GO:0016788,GO:0016791,GO:0033554,GO:0034637,GO:0042578,GO:0044237,GO:0044238,GO:0044249,GO:0044262,GO:0044424,GO:0044464,GO:0046351,GO:0050896,GO:0051716,GO:…	2.4.1.15,3.1.3.12	ko:K16055	ko00500,ko01100,map00500,map01100	NA	R02737,R02778	RC00005,RC00017,RC00049,RC02748	ko00000,ko00001,ko01000,ko01003	NA	GT20	NA	Glyco_transf_20,Trehalose_PPase
L.us.o.g.scaffold161.6	2.345	2.863	1.782	262.376	180.209	272.885	7.607	8.292	9.86	144.444	192.8	194.896	6.80131	1.47e-128	111.531	4.48037	4.79e-80	22.3216	up	4006.Lus10021377	0	938	COG1409@1|root,KOG1378@2759|Eukaryota,37IU0@33090|Viridiplantae,3GBWP@35493|Streptophyta,4JHXK@91835|fabids	35493|Streptophyta	G	Purple acid phosphatase	NA	GO:0003674,GO:0003824,GO:0003993,GO:0006793,GO:0006796,GO:0008150,GO:0008152,GO:0009987,GO:0016311,GO:0016787,GO:0016788,GO:0016791,GO:0042578,GO:0044237	NA	ko:K22390	NA	NA	NA	NA	ko00000	NA	NA	NA	Metallophos,Metallophos_C,Pur_ac_phosph_N
L.us.o.g.scaffold5.150	19.423	16.97	17.174	231.948	279.197	230.75	11.985	20.125	15.33	200.293	272.968	240.048	3.9014	9.69e-127	14.943	4.02332	1.24e-48	16.2608	up	4006.Lus10022137	8.56eNA307	839	COG1448@1|root,KOG1411@2759|Eukaryota,37P2V@33090|Viridiplantae,3G8KV@35493|Streptophyta,4JDVQ@91835|fabids	35493|Streptophyta	E	Aspartate aminotransferase	NA	GO:0003674,GO:0003824,GO:0004069,GO:0005575,GO:0005622,GO:0005623,GO:0005737,GO:0005777,GO:0006082,GO:0006103,GO:0006520,GO:0006531,GO:0006536,GO:0006807,GO:0007275,GO:0007568,GO:0008150,GO:0008152,GO:0008483,GO:0009064,GO:0009066,GO:0009536,GO:0009987,GO:0010150,GO:0016020,GO:0016740,GO:0016769,GO:0019752,GO:0032501,GO:0032502,GO:0042579,GO:0043226,GO:0043227,GO:0043229,GO:0043231,GO:0043436,GO:…	2.6.1.1	ko:K14454	ko00220,ko00250,ko00270,ko00330,ko00350,ko00360,ko00400,ko00710,ko00950,ko00960,ko01100,ko01110,ko01120,ko01130,ko01200,ko01210,ko01230,map00220,map00250,map00270,map00330,map00350,map00360,map00400,map00710,map00950,map00960,map01100,map01110,map01120,map01130,map01200,map01210,map01230	M00170,M00171	R00355,R00694,R00734,R00896,R02433,R02619,R05052	RC00006	ko00000,ko00001,ko00002,ko01000,ko01007,ko04131,ko04147	NA	NA	NA	Aminotran_1_2
L.us.o.g.scaffold190.94	13.781	11.227	12.718	188.892	190.78	200.454	9.426	12.748	11.177	116.208	169.546	136.665	4.05524	4.69e-122	16.6245	3.77626	7.58e-49	13.7015	up	4006.Lus10031465	7.53eNA235	646	COG0847@1|root,KOG4793@2759|Eukaryota,37K6G@33090|Viridiplantae,3GHER@35493|Streptophyta,4JN8V@91835|fabids	35493|Streptophyta	L	DNA polymerase III	NA	GO:0000738,GO:0003674,GO:0003824,GO:0004518,GO:0004527,GO:0005575,GO:0005622,GO:0005623,GO:0005737,GO:0005739,GO:0006139,GO:0006259,GO:0006308,GO:0006725,GO:0006807,GO:0008150,GO:0008152,GO:0009056,GO:0009057,GO:0009536,GO:0009987,GO:0016787,GO:0016788,GO:0019439,GO:0034641,GO:0034655,GO:0043170,GO:0043226,GO:0043227,GO:0043229,GO:0043231,GO:0044237,GO:0044238,GO:0044248,GO:0044260,GO:0044265,GO:…	NA	NA	NA	NA	NA	NA	NA	NA	NA	NA	RNase_T
L.us.o.g.scaffold66.51	11.591	12.533	13.711	287.999	241.215	269.153	13.698	10.524	12.121	221.372	391.891	282.513	4.51524	1.8e-121	22.8677	4.74072	1.29e-57	26.7361	up	4006.Lus10037213	1.9eNA195	543	COG0330@1|root,KOG2620@2759|Eukaryota,37M98@33090|Viridiplantae,3G8H0@35493|Streptophyta,4JHRD@91835|fabids	35493|Streptophyta	C	HypersensitiveNAinduced response protein	hir2	GO:0003674,GO:0005488,GO:0005515,GO:0005575,GO:0005622,GO:0005623,GO:0005737,GO:0005773,GO:0005774,GO:0005886,GO:0005911,GO:0009506,GO:0009507,GO:0009536,GO:0016020,GO:0019899,GO:0019900,GO:0019901,GO:0030054,GO:0031090,GO:0043226,GO:0043227,GO:0043229,GO:0043231,GO:0043424,GO:0044422,GO:0044424,GO:0044437,GO:0044444,GO:0044446,GO:0044464,GO:0055044,GO:0071944,GO:0098588,GO:0098805	NA	NA	NA	NA	NA	NA	NA	NA	NA	NA	Band_7
L.us.o.g.scaffold77.5	10.919	12.027	11.919	552.389	382.854	594.41	15.724	11.58	9.683	228.473	613.089	415.737	5.57533	4.38e-120	47.6806	5.20934	1.72e-38	36.997	up	4006.Lus10022762	0	1014	COG2124@1|root,KOG0156@2759|Eukaryota,37S1U@33090|Viridiplantae,3G8GF@35493|Streptophyta,4JFXH@91835|fabids	35493|Streptophyta	Q	Cytochrome p450	NA	GO:0003674,GO:0003824,GO:0004497,GO:0005575,GO:0008150,GO:0008152,GO:0009058,GO:0009987,GO:0010035,GO:0010038,GO:0010039,GO:0016020,GO:0016491,GO:0016705,GO:0016709,GO:0019748,GO:0042221,GO:0044550,GO:0050896,GO:0051716,GO:0055114,GO:0070887,GO:0071241,GO:0071248,GO:0071281	1.14.14.19,1.14.14.32	ko:K00512	ko00140,ko01100,ko04913,ko04917,ko04927,ko04934,map00140,map01100,map04913,map04917,map04927,map04934	M00109,M00110	R02211,R03783,R04852,R04853,R08517,R08518	RC00607,RC00660,RC00923,RC01222	ko00000,ko00001,ko00002,ko00199,ko01000	NA	NA	NA	p450
L.us.o.g.scaffold192.17	4.487	2.804	3.639	119.32	122.236	126.046	1.972	2.649	2.814	69.509	173.036	107.359	5.18222	1.12e-118	36.3082	5.67759	3.17e-46	51.1828	up	4006.Lus10012290	4.27eNA253	692	2CMJ4@1|root,2QQHB@2759|Eukaryota,37M6V@33090|Viridiplantae,3G9AF@35493|Streptophyta,4JJN0@91835|fabids	35493|Streptophyta	O	E3 ubiquitinNAprotein ligase BAH1NAlike	NA	GO:0003674,GO:0003824,GO:0004842,GO:0005575,GO:0005622,GO:0005623,GO:0005634,GO:0006464,GO:0006508,GO:0006511,GO:0006807,GO:0008150,GO:0008152,GO:0009056,GO:0009057,GO:0009987,GO:0010498,GO:0016567,GO:0016740,GO:0019538,GO:0019787,GO:0019941,GO:0030163,GO:0032446,GO:0036211,GO:0043161,GO:0043170,GO:0043226,GO:0043227,GO:0043229,GO:0043231,GO:0043412,GO:0043632,GO:0044237,GO:0044238,GO:0044248,GO:…	2.3.2.27	ko:K16275	NA	NA	NA	NA	ko00000,ko01000,ko04121	NA	NA	NA	zfNAC3HC4_3,zfNARING_UBOX
L.us.o.g.scaffold70.234	19.472	20.175	21.139	328.557	280.352	299.884	22.705	23.4	20.04	309.611	308.288	319.576	4.01817	1.32e-117	16.2028	3.93312	4.01e-134	15.2752	up	4006.Lus10030489	3.35eNA304	830	KOG1072@1|root,KOG1072@2759|Eukaryota,37R92@33090|Viridiplantae,3GEIC@35493|Streptophyta,4JFE1@91835|fabids	35493|Streptophyta	S	FNAbox kelchNArepeat protein	NA	GO:0000151,GO:0003674,GO:0005488,GO:0005515,GO:0005575,GO:0005622,GO:0005623,GO:0005634,GO:0005737,GO:0005777,GO:0006508,GO:0006511,GO:0006807,GO:0008150,GO:0008152,GO:0009056,GO:0009057,GO:0009987,GO:0010498,GO:0019005,GO:0019222,GO:0019538,GO:0019899,GO:0019941,GO:0030162,GO:0030163,GO:0031461,GO:0031625,GO:0032991,GO:0042579,GO:0043161,GO:0043170,GO:0043226,GO:0043227,GO:0043229,GO:0043231,GO:…	NA	NA	NA	NA	NA	NA	NA	NA	NA	NA	Kelch_1
L.us.o.g.scaffold291.30	10.056	8.414	8.475	340.381	240.315	316.254	10.404	10.657	9.223	199.659	201.117	222.803	5.17673	2.21e-115	36.1702	4.47182	2.27e-157	22.1897	up	4006.Lus10002704	0	1349	2CMUE@1|root,2QS01@2759|Eukaryota,37SYY@33090|Viridiplantae,3GXH1@35493|Streptophyta,4JDZG@91835|fabids	35493|Streptophyta	K	Telomere repeatNAbinding protein	NA	GO:0000228,GO:0000723,GO:0000781,GO:0000782,GO:0000783,GO:0000784,GO:0001101,GO:0003674,GO:0003676,GO:0003677,GO:0003690,GO:0003691,GO:0005488,GO:0005575,GO:0005622,GO:0005623,GO:0005634,GO:0005694,GO:0006139,GO:0006259,GO:0006725,GO:0006807,GO:0006996,GO:0008150,GO:0008152,GO:0008301,GO:0009719,GO:0009725,GO:0009737,GO:0009987,GO:0010033,GO:0016043,GO:0031627,GO:0031974,GO:0031981,GO:0032200,GO:…	NA	NA	NA	NA	NA	NA	NA	NA	NA	NA	NA
L.us.o.g.scaffold9.84	18.07	11.139	15.879	586.509	518.761	500.555	10.837	20.831	11.422	372.358	840.272	516.207	5.26839	3.52e-109	38.5428	5.44711	6.42e-41	43.6258	up	4006.Lus10033432	8.48eNA145	408	2CMYZ@1|root,2QSUY@2759|Eukaryota,37PFA@33090|Viridiplantae,3GHC6@35493|Streptophyta,4JFXD@91835|fabids	35493|Streptophyta	S	LURPNAoneNArelated 6NAlike	NA	NA	NA	NA	NA	NA	NA	NA	NA	NA	NA	NA	LOR
L.us.o.g.scaffold43.339	1.67	0.692	1.864	259.298	212.64	318.497	2.011	3.816	1.964	73.629	347.416	341.899	7.65177	1.94e-108	201.101	6.73333	8.92e-32	106.398	up	4006.Lus10039209	1.58eNA151	425	28Q3W@1|root,2QWSQ@2759|Eukaryota,37SSJ@33090|Viridiplantae,3GAHD@35493|Streptophyta,4JTDX@91835|fabids	35493|Streptophyta	S	Soybean trypsin inhibitor (Kunitz) family of protease inhibitors	NA	NA	NA	NA	NA	NA	NA	NA	NA	NA	NA	NA	Kunitz_legume
L.us.o.g.scaffold132.68	160.471	108.908	138.197	4266.04	3419.72	3986.76	92.336	176.048	138.697	4183.95	5367.74	4307.3	4.95711	1.27e-107	31.0627	5.20249	9.14e-70	36.8218	up	4006.Lus10014688	5.37eNA217	598	COG1028@1|root,KOG1208@2759|Eukaryota,37QB9@33090|Viridiplantae,3GAD2@35493|Streptophyta,4JRDI@91835|fabids	35493|Streptophyta	Q	Belongs to the shortNAchain dehydrogenases reductases (SDR) family	NA	GO:0003674,GO:0003824,GO:0004033,GO:0005575,GO:0005622,GO:0005623,GO:0005737,GO:0005829,GO:0008106,GO:0008150,GO:0008152,GO:0016491,GO:0016614,GO:0016616,GO:0044424,GO:0044444,GO:0044464,GO:0055114	1.1.1.208	ko:K15095	ko00902,ko01110,map00902,map01110	NA	R02548	RC00154	ko00000,ko00001,ko01000	NA	NA	NA	adh_short,adh_short_C2
L.us.o.g.scaffold23.362	5.85	4.015	5.317	113.548	108.083	108.122	3.4	4.233	3.379	70.677	66.626	99.807	4.55333	1.6e-104	23.4794	4.53314	7.27e-70	23.1532	up	4006.Lus10021710	0	895	KOG1100@1|root,KOG1100@2759|Eukaryota,37RXR@33090|Viridiplantae,3GGB4@35493|Streptophyta,4JSPN@91835|fabids	35493|Streptophyta	O	Transmembrane FragileNAXNAF protein	NA	NA	NA	NA	NA	NA	NA	NA	NA	NA	NA	NA	Tmemb_185A,zfNAC3HC4_3
L.us.o.g.scaffold2.553	6.643	7.896	3.888	1010.72	578.119	888.8	31.892	8.957	2.202	1133.4	883.893	1007.09	7.19641	3.24e-103	146.668	6.23972	1.41e-18	75.569	up	4006.Lus10030158	0	1218	COG0014@1|root,COG0263@1|root,KOG1154@2759|Eukaryota,KOG4165@2759|Eukaryota,37QQV@33090|Viridiplantae,3G949@35493|Streptophyta,4JD0K@91835|fabids	35493|Streptophyta	E	P5CS plays a key role in proline biosynthesis, leading to osmoregulation in plants	P5CS	GO:0000003,GO:0001101,GO:0003006,GO:0003674,GO:0003824,GO:0004350,GO:0005575,GO:0005622,GO:0005623,GO:0005737,GO:0005829,GO:0005911,GO:0006082,GO:0006520,GO:0006560,GO:0006561,GO:0006807,GO:0006950,GO:0006970,GO:0006972,GO:0006979,GO:0007275,GO:0008150,GO:0008152,GO:0008652,GO:0009058,GO:0009064,GO:0009084,GO:0009414,GO:0009415,GO:0009506,GO:0009507,GO:0009536,GO:0009555,GO:0009628,GO:0009651,GO:…	1.2.1.41,2.7.2.11	ko:K12657	ko00330,ko01100,ko01110,ko01230,map00330,map01100,map01110,map01230	M00015	R00239,R03313	RC00002,RC00043,RC00684	ko00000,ko00001,ko00002,ko01000	NA	NA	NA	AA_kinase,Aldedh
L.us.o.g.scaffold59.203	6.662	3.015	2.803	638.017	511.982	617.882	4.32	12.03	0.328	573.249	1251.54	725.08	7.26429	6.42e-103	153.734	7.37977	1.3e-09	166.545	up	3827.XP_004504402.1	3.38eNA70	214	2CK4W@1|root,2S73T@2759|Eukaryota,37WTU@33090|Viridiplantae,3GK10@35493|Streptophyta,4JU2Q@91835|fabids	35493|Streptophyta	S	Protein of unknown function (DUF3339)	NA	NA	NA	NA	NA	NA	NA	NA	NA	NA	NA	NA	DUF3339
L.us.o.g.scaffold166.144	4.02	3.575	3.679	405.345	221.56	447.344	3.781	2.248	1.587	392.648	605.585	361.288	6.6977	2.59e-102	103.803	7.59736	4.93e-89	193.657	up	4006.Lus10035956	9.91eNA266	726	COG1064@1|root,KOG0023@2759|Eukaryota,37KEI@33090|Viridiplantae,3G8HT@35493|Streptophyta	35493|Streptophyta	Q	Dehydrogenase	NA	NA	1.1.1.195	ko:K00083	ko00940,ko01100,ko01110,map00940,map01100,map01110	M00039	R02593,R03918,R06570,R06571,R07437	RC00649	ko00000,ko00001,ko00002,ko01000	NA	NA	NA	ADH_N,ADH_zinc_N
L.us.o.g.scaffold107.111	12.752	10.86	12.744	197.878	192.799	249.545	10.786	11.752	13.864	191.76	317.753	193.71	4.252	7.19e-100	19.0537	4.38894	9.22e-50	20.9509	up	4006.Lus10013909	9.72eNA314	856	KOG4372@1|root,KOG4372@2759|Eukaryota,37K96@33090|Viridiplantae,3GF52@35493|Streptophyta,4JDF2@91835|fabids	35493|Streptophyta	S	Putative serine esterase (DUF676)	NA	NA	NA	NA	NA	NA	NA	NA	NA	NA	NA	NA	DUF676
L.us.o.g.scaffold4.363	41.439	32.89	36.415	487.253	660.167	527.013	39.051	46.003	34.783	370.021	666.674	423.878	4.02556	1.48e-99	16.286	3.72578	3.02e-34	13.2303	up	4006.Lus10004914	3.29eNA190	528	COG1011@1|root,KOG3109@2759|Eukaryota,37JK9@33090|Viridiplantae,3GCHF@35493|Streptophyta,4JRSE@91835|fabids	35493|Streptophyta	S	HADNAhyrolaseNAlike	NA	NA	NA	ko:K07025	NA	NA	NA	NA	ko00000	NA	NA	NA	HAD_2,Hydrolase,Hydrolase_like
L.us.o.g.scaffold3.264	15.144	12.988	15.455	245.92	217.82	227.621	14.706	11.124	13.663	218.578	278.095	201.907	4.10156	3.2e-99	17.167	4.25885	6.8e-64	19.1444	up	4006.Lus10012967	7.91eNA104	300	28Z97@1|root,2R63G@2759|Eukaryota,37SX0@33090|Viridiplantae,3GGGG@35493|Streptophyta,4JP66@91835|fabids	35493|Streptophyta	S	Cotton fibre expressed protein	NA	NA	NA	NA	NA	NA	NA	NA	NA	NA	NA	NA	DUF761
L.us.o.g.scaffold27.88	0.157	0.634	0.331	67.381	87.491	89.775	0.307	0.338	0.044	15.18	99.577	54.111	7.89782	2.28e-98	238.497	8.0516	7.39e-27	265.321	up	4006.Lus10034939	2.85eNA225	622	COG0775@1|root,2QQRX@2759|Eukaryota,37PB3@33090|Viridiplantae,3G9UZ@35493|Streptophyta,4JJ4V@91835|fabids	35493|Streptophyta	F	Bark storage protein	NA	NA	NA	NA	NA	NA	NA	NA	NA	NA	NA	NA	PNP_UDP_1
L.us.o.g.scaffold30.263	13.22	9.523	10.435	165.217	200.879	197.995	8.767	11.258	8.222	145.356	292.403	151.266	4.19739	5.52e-98	18.346	4.50306	3.9e-37	22.6754	up	4006.Lus10010537	1.86eNA146	417	COG1011@1|root,KOG3109@2759|Eukaryota,37JK9@33090|Viridiplantae,3GCHF@35493|Streptophyta,4JRSE@91835|fabids	35493|Streptophyta	S	HADNAhyrolaseNAlike	NA	NA	NA	ko:K07025	NA	NA	NA	NA	ko00000	NA	NA	NA	HAD_2,Hydrolase,Hydrolase_like
L.us.o.g.scaffold63.161	2.261	1.826	1.466	52.948	56.066	61.091	0.924	1.542	3.349	50.402	72.946	62.898	5.05222	1.54e-95	33.1796	5.11655	2.08e-30	34.6925	up	4006.Lus10041534	3.56eNA181	503	2CXVN@1|root,2S02N@2759|Eukaryota,37UY4@33090|Viridiplantae,3GI8U@35493|Streptophyta	35493|Streptophyta	K	NAC domainNAcontaining protein	NA	NA	NA	NA	NA	NA	NA	NA	NA	NA	NA	NA	NAM
L.us.o.g.scaffold4.231	3.544	3.11	2.95	79.754	63.612	79.481	6.056	6.95	4.944	111.923	95.844	101.263	4.65432	4.61e-95	25.1821	4.21026	3.06e-91	18.5104	up	4006.Lus10025286	1.52eNA233	649	295ZV@1|root,2RCYF@2759|Eukaryota,37MIM@33090|Viridiplantae,3GGQ5@35493|Streptophyta,4JSEA@91835|fabids	35493|Streptophyta	S	membraneNAassociated kinase regulator	NA	NA	NA	NA	NA	NA	NA	NA	NA	NA	NA	NA	NA
L.us.o.g.scaffold34.223	13.603	11.216	11.061	254.027	200.161	260.059	11.648	10.913	12.211	274.086	290.475	260.419	4.43314	8.59e-95	21.6027	4.67826	6.27e-163	25.6033	up	4006.Lus10012841	0	864	KOG1072@1|root,KOG1072@2759|Eukaryota,37R92@33090|Viridiplantae,3GEIC@35493|Streptophyta,4JFE1@91835|fabids	35493|Streptophyta	S	FNAbox kelchNArepeat protein	NA	GO:0000151,GO:0003674,GO:0005488,GO:0005515,GO:0005575,GO:0005622,GO:0005623,GO:0005634,GO:0005737,GO:0005777,GO:0006508,GO:0006511,GO:0006807,GO:0008150,GO:0008152,GO:0009056,GO:0009057,GO:0009987,GO:0010498,GO:0019005,GO:0019222,GO:0019538,GO:0019899,GO:0019941,GO:0030162,GO:0030163,GO:0031461,GO:0031625,GO:0032991,GO:0042579,GO:0043161,GO:0043170,GO:0043226,GO:0043227,GO:0043229,GO:0043231,GO:…	NA	NA	NA	NA	NA	NA	NA	NA	NA	NA	Kelch_1
L.us.o.g.scaffold13.274	1.861	1.83	0.436	1606.83	791.073	1810.36	1.448	2.424	1.65	1339.05	1999.36	1378.02	10.1239	2.2e-93	1115.8	9.85043	8.86e-228	923.153	up	4006.Lus10031144	0	1290	COG1621@1|root,KOG0228@2759|Eukaryota,37QH4@33090|Viridiplantae,3GC8M@35493|Streptophyta,4JJ92@91835|fabids	35493|Streptophyta	G	Belongs to the glycosyl hydrolase 32 family	NA	NA	3.2.1.26	ko:K01193	ko00052,ko00500,ko01100,map00052,map00500,map01100	NA	R00801,R00802,R02410,R03635,R03921,R06088	RC00028,RC00077	ko00000,ko00001,ko01000	NA	GH32	NA	DUF3357,Glyco_hydro_32C,Glyco_hydro_32N
L.us.o.g.scaffold4.90	80.962	91.344	40.833	11638	7363.35	14061.6	73.176	82.956	53.968	4675.95	25082.9	7064.73	7.40051	5.07e-93	168.957	7.58932	1.2e-39	192.581	up	4006.Lus10010866	8.7eNA157	440	COG3979@1|root,KOG4742@2759|Eukaryota,37QEZ@33090|Viridiplantae,3GB98@35493|Streptophyta,4JJ7N@91835|fabids	35493|Streptophyta	S	Endochitinase	NA	NA	3.2.1.14	ko:K01183	ko00520,ko01100,map00520,map01100	NA	R01206,R02334	RC00467	ko00000,ko00001,ko01000	NA	GH18	NA	Chitin_bind_1,Glyco_hydro_19
L.us.o.g.scaffold147.11	4.626	3.041	3.803	592.347	277.565	593.269	4.512	3.97	4.418	473.558	569.27	426.196	7.12035	2.1e-92	139.136	6.94421	3.95e-216	123.145	up	4006.Lus10015719	0	992	2CM9J@1|root,2QPPQ@2759|Eukaryota,37T7F@33090|Viridiplantae,3GGJ2@35493|Streptophyta,4JMGU@91835|fabids	35493|Streptophyta	L	EXOIII	NA	GO:0003674,GO:0003824,GO:0004518,GO:0004527,GO:0005575,GO:0005618,GO:0005622,GO:0005623,GO:0005737,GO:0005829,GO:0005886,GO:0006139,GO:0006725,GO:0006807,GO:0006950,GO:0006974,GO:0008150,GO:0008152,GO:0008408,GO:0009380,GO:0009987,GO:0016020,GO:0016787,GO:0016788,GO:0030312,GO:0032991,GO:0033554,GO:0034641,GO:0043170,GO:0044237,GO:0044238,GO:0044424,GO:0044444,GO:0044464,GO:0046483,GO:0050896,GO:…	NA	NA	NA	NA	NA	NA	NA	NA	NA	NA	RNase_T
L.us.o.g.scaffold50.68	1.605	1.542	1.828	57.533	47.192	53.031	3.057	2.079	3.539	72.215	93.461	67.36	5.10084	3.22e-92	34.3167	4.86476	2.55e-59	29.1366	up	3988.XP_002533110.1	3.51eNA19	87	KOG1721@1|root,KOG1721@2759|Eukaryota,37UFH@33090|Viridiplantae,3GIUM@35493|Streptophyta,4JUNX@91835|fabids	35493|Streptophyta	S	Zinc finger protein	NA	GO:0003674,GO:0003676,GO:0003677,GO:0003700,GO:0005488,GO:0005575,GO:0005622,GO:0005623,GO:0005634,GO:0006355,GO:0006950,GO:0006970,GO:0006972,GO:0006979,GO:0008150,GO:0009266,GO:0009314,GO:0009408,GO:0009409,GO:0009411,GO:0009416,GO:0009611,GO:0009628,GO:0009631,GO:0009642,GO:0009643,GO:0009651,GO:0009889,GO:0010033,GO:0010200,GO:0010224,GO:0010243,GO:0010468,GO:0010556,GO:0019219,GO:0019222,GO:…	NA	NA	NA	NA	NA	NA	NA	NA	NA	NA	zfNAC2H2_6
L.us.o.g.scaffold13.468	3.585	1.25	1.347	373.715	409.126	429.787	2.117	2.613	1.373	240.456	250.653	230.466	7.72799	7.88e-92	212.011	6.99038	1.43e-151	127.149	up	4006.Lus10039277	0	1004	KOG1192@1|root,KOG1192@2759|Eukaryota,37HZV@33090|Viridiplantae,3G9TD@35493|Streptophyta,4JK1Y@91835|fabids	35493|Streptophyta	CG	Belongs to the UDPNAglycosyltransferase family	NA	GO:0003674,GO:0003824,GO:0005575,GO:0005622,GO:0005623,GO:0008194,GO:0015020,GO:0016740,GO:0016757,GO:0016758,GO:0035251,GO:0043226,GO:0043227,GO:0043229,GO:0043231,GO:0044424,GO:0044464,GO:0046527,GO:0080043,GO:0080044	2.4.1.324	ko:K21374	NA	NA	NA	NA	ko00000,ko01000,ko01003	NA	GT1	NA	UDPGT
L.us.o.g.scaffold3.730	10.455	6.628	6.874	318.06	274.369	391.16	16.42	9.238	12.936	325.127	564.569	431.343	5.47584	1.63e-91	44.5032	5.21454	4.36e-56	37.1308	up	4006.Lus10023874	4.77eNA112	323	2EWQM@1|root,2SYH4@2759|Eukaryota,38273@33090|Viridiplantae,3GMF5@35493|Streptophyta,4JV84@91835|fabids	35493|Streptophyta	NA	NA	NA	NA	NA	NA	NA	NA	NA	NA	NA	NA	NA	NA	NA
L.us.o.g.scaffold139.155	3.118	4.38	1.143	328.14	405.303	393.334	8.946	2.988	5.068	148.606	525.143	399.795	7.15405	2.21e-91	142.424	6.10683	1.78e-29	68.9192	up	3847.GLYMA10G40320.1	3.9eNA16	74.7	2CCMJ@1|root,2S7R3@2759|Eukaryota,37WZS@33090|Viridiplantae,3GKVR@35493|Streptophyta,4JRA5@91835|fabids	35493|Streptophyta	NA	NA	NA	NA	NA	NA	NA	NA	NA	NA	NA	NA	NA	NA	NA
L.us.o.g.scaffold173.23	3.764	2.187	2.46	86.409	108.543	85.609	2.847	3.374	4.938	123.331	132.328	97.344	5.16807	4.03e-91	35.9537	5.09441	5.22e-71	34.1642	up	4006.Lus10006885	2.21eNA227	625	COG0451@1|root,KOG1502@2759|Eukaryota,37KA3@33090|Viridiplantae,3GDKR@35493|Streptophyta	35493|Streptophyta	V	CinnamoylNACoA reductase	NA	NA	1.2.1.44	ko:K09753	ko00940,ko01100,ko01110,map00940,map01100,map01110	M00039	R01615,R01941,R02193,R02220,R02506,R06569	RC00004,RC00566	ko00000,ko00001,ko00002,ko01000	NA	NA	NA	3Beta_HSD,Epimerase,NAD_binding_10
L.us.o.g.scaffold29.192	1.172	0.889	1.521	44.065	38.619	43.107	0.536	1.123	1.026	24.325	30.21	19.202	5.24247	2.19e-90	37.8564	4.88736	3.57e-42	29.5966	up	4006.Lus10035356	0	993	KOG0254@1|root,KOG0254@2759|Eukaryota,37TM3@33090|Viridiplantae,3GHT2@35493|Streptophyta	35493|Streptophyta	U	Belongs to the major facilitator superfamily. Sugar transporter (TC 2.A.1.1) family	NA	NA	NA	ko:K08145	NA	NA	NA	NA	ko00000,ko02000	2.A.1.1.46	NA	NA	Sugar_tr
L.us.o.g.scaffold34.189	2.855	1.294	1.641	239.75	156.895	184.494	1.12	2.448	1.815	99.317	326.425	141.716	6.76834	4.48e-90	109.012	6.84388	3.11e-41	114.872	up	4006.Lus10030446	4.58eNA189	525	28K4E@1|root,2QSIY@2759|Eukaryota,37M1A@33090|Viridiplantae,3GEPN@35493|Streptophyta,4JIXX@91835|fabids	35493|Streptophyta	K	NAC transcription factor	NAP	GO:0000003,GO:0003006,GO:0003674,GO:0003700,GO:0005575,GO:0005622,GO:0005623,GO:0005634,GO:0006355,GO:0007275,GO:0007568,GO:0008150,GO:0009790,GO:0009791,GO:0009793,GO:0009825,GO:0009835,GO:0009889,GO:0009908,GO:0009987,GO:0010150,GO:0010154,GO:0010468,GO:0010556,GO:0016049,GO:0019219,GO:0019222,GO:0021700,GO:0022414,GO:0031323,GO:0031326,GO:0032501,GO:0032502,GO:0040007,GO:0043226,GO:0043227,GO:…	NA	NA	NA	NA	NA	NA	NA	NA	NA	NA	NAM
L.us.o.g.scaffold257.14	22.148	21.039	28.232	329.154	369.997	305.173	20.926	14.795	11.646	193.136	407.089	354.971	3.92338	1.57e-89	15.1724	4.45176	2.94e-33	21.8834	up	4006.Lus10037156	1.32eNA221	610	28K4E@1|root,2QSIY@2759|Eukaryota,37M1A@33090|Viridiplantae,3GEPN@35493|Streptophyta,4JIXX@91835|fabids	35493|Streptophyta	K	NAC transcription factor	NAP	GO:0000003,GO:0003006,GO:0003674,GO:0003700,GO:0005575,GO:0005622,GO:0005623,GO:0005634,GO:0006355,GO:0007275,GO:0007568,GO:0008150,GO:0009790,GO:0009791,GO:0009793,GO:0009825,GO:0009835,GO:0009889,GO:0009908,GO:0009987,GO:0010150,GO:0010154,GO:0010468,GO:0010556,GO:0016049,GO:0019219,GO:0019222,GO:0021700,GO:0022414,GO:0031323,GO:0031326,GO:0032501,GO:0032502,GO:0040007,GO:0043226,GO:0043227,GO:…	NA	NA	NA	NA	NA	NA	NA	NA	NA	NA	NAM
L.us.o.g.scaffold84.96	5.82	5.112	4.962	124.398	235.96	160.601	8.749	7.406	4.431	51.943	76.438	142.059	5.13591	1.96e-89	35.1611	3.82531	5.49e-19	14.1753	up	4006.Lus10015509	0	1711	COG1877@1|root,KOG1050@2759|Eukaryota,37NGG@33090|Viridiplantae,3G801@35493|Streptophyta,4JTDF@91835|fabids	35493|Streptophyta	G	Glycosyltransferase family 20	NA	GO:0003674,GO:0003824,GO:0005575,GO:0005622,GO:0005623,GO:0005737,GO:0005739,GO:0005829,GO:0005975,GO:0005984,GO:0005991,GO:0005992,GO:0006793,GO:0006796,GO:0006950,GO:0008150,GO:0008152,GO:0009058,GO:0009311,GO:0009312,GO:0009987,GO:0016051,GO:0016311,GO:0016787,GO:0016788,GO:0016791,GO:0033554,GO:0034637,GO:0042578,GO:0043226,GO:0043227,GO:0043229,GO:0043231,GO:0044237,GO:0044238,GO:0044249,GO:…	2.4.1.15,3.1.3.12	ko:K16055	ko00500,ko01100,map00500,map01100	NA	R02737,R02778	RC00005,RC00017,RC00049,RC02748	ko00000,ko00001,ko01000,ko01003	NA	GT20	NA	Glyco_transf_20,Trehalose_PPase
L.us.o.g.scaffold171.25	32.532	56.398	38.661	1796.41	1513.81	2220.42	51.558	41.664	53.214	2026.3	5473.5	2482.11	5.5561	8.5e-89	47.0491	6.21585	1.17e-51	74.3288	up	3983.cassava4.1_020159m	2.56eNA24	94.7	2CI1Y@1|root,2S70H@2759|Eukaryota,37WRX@33090|Viridiplantae,3GKY7@35493|Streptophyta,4JR0U@91835|fabids	35493|Streptophyta	S	IndoleNA3NAacetic acidNAinduced protein	NA	GO:0000302,GO:0001101,GO:0002831,GO:0005575,GO:0005622,GO:0005623,GO:0005634,GO:0005737,GO:0005739,GO:0005829,GO:0006950,GO:0006970,GO:0006979,GO:0007154,GO:0007275,GO:0007568,GO:0008150,GO:0009266,GO:0009314,GO:0009409,GO:0009414,GO:0009415,GO:0009416,GO:0009605,GO:0009607,GO:0009611,GO:0009620,GO:0009625,GO:0009628,GO:0009636,GO:0009642,GO:0009646,GO:0009651,GO:0009719,GO:0009723,GO:0009725,GO:…	NA	NA	NA	NA	NA	NA	NA	NA	NA	NA	LEA_3
L.us.o.g.scaffold32.148	1.382	1.105	0.554	105.032	79.581	115.754	0.706	0.719	0.715	36.805	175.331	169.795	6.7521	4.26e-88	107.792	7.60151	1.35e-40	194.215	up	4006.Lus10022302	4.77eNA248	680	COG4021@1|root,KOG2721@2759|Eukaryota	2759|Eukaryota	BQ	tRNA guanylyltransferase activity	NA	NA	2.7.7.79	ko:K10761	NA	NA	NA	NA	ko00000,ko01000,ko03016	NA	NA	NA	Thg1,Thg1C
L.us.o.g.scaffold6.474	0.433	0.653	1.216	1773.83	519.515	1691.41	1.453	1.079	2.06	4838.33	7911.79	2961.41	10.8779	7.15e-88	1881.76	11.8676	5.98e-150	3736.87	up	4006.Lus10014280	7.16eNA67	207	2D1F3@1|root,2S4VW@2759|Eukaryota,37W4D@33090|Viridiplantae,3GK7S@35493|Streptophyta	35493|Streptophyta	S	Belongs to the plant dehydrin family	NA	GO:0001101,GO:0001786,GO:0003674,GO:0005488,GO:0005507,GO:0005543,GO:0005575,GO:0005622,GO:0005623,GO:0005737,GO:0005829,GO:0006950,GO:0008150,GO:0008289,GO:0009266,GO:0009409,GO:0009414,GO:0009415,GO:0009628,GO:0009631,GO:0009719,GO:0009725,GO:0009737,GO:0009961,GO:0010033,GO:0010035,GO:0010243,GO:0012506,GO:0016020,GO:0016151,GO:0031090,GO:0031982,GO:0033993,GO:0035091,GO:0042221,GO:0043167,GO:…	NA	NA	NA	NA	NA	NA	NA	NA	NA	NA	Dehydrin
L.us.o.g.scaffold195.15	16.061	13.872	11.403	565.293	353.595	482.987	8.05	24.561	18.143	1049.56	1131.44	758.149	5.20633	7.5e-88	36.92	5.96726	1.24e-48	62.5641	up	NA	NA	NA	NA	NA	NA	NA	NA	NA	NA	NA	NA	NA	NA	NA	NA	NA	NA	NA	NA
L.us.o.g.scaffold199.51	1.956	2.989	1.56	1157.7	377.683	1262.04	1.05	0.608	1.467	926.417	1217.98	798.995	8.88036	2.87e-87	471.253	9.9964	1.24e-173	1021.45	up	4006.Lus10007372	0	1659	COG0438@1|root,KOG0853@2759|Eukaryota,37J9F@33090|Viridiplantae,3G79M@35493|Streptophyta,4JI73@91835|fabids	35493|Streptophyta	M	SucroseNAcleaving enzyme that provides UDPNAglucose and fructose for various metabolic pathways	NA	GO:0003674,GO:0003824,GO:0005575,GO:0005618,GO:0005623,GO:0008150,GO:0008194,GO:0016157,GO:0016740,GO:0016757,GO:0016758,GO:0030312,GO:0033036,GO:0033037,GO:0035251,GO:0044464,GO:0046527,GO:0051179,GO:0052545,GO:0071944,GO:0080165	2.4.1.13	ko:K00695	ko00500,ko01100,map00500,map01100	NA	R00806	RC00005,RC00028,RC02748	ko00000,ko00001,ko01000,ko01003	NA	GT4	NA	Glycos_transf_1,Sucrose_synth
L.us.o.g.scaffold305.10	1.937	2.57	2.721	44.318	45.209	45.082	2.128	2.95	2.508	16.518	79.236	35.327	4.33101	3.73e-87	20.1262	4.24054	7.36e-15	18.903	up	4006.Lus10036581	9.11eNA148	416	2CXKZ@1|root,2RYBP@2759|Eukaryota,37U5D@33090|Viridiplantae,3G87N@35493|Streptophyta	35493|Streptophyta	S	endomembrane system organization	NA	GO:0000325,GO:0005575,GO:0005622,GO:0005623,GO:0005737,GO:0005773,GO:0005774,GO:0005783,GO:0007275,GO:0007568,GO:0008150,GO:0009705,GO:0009987,GO:0010256,GO:0012505,GO:0016020,GO:0016043,GO:0031090,GO:0032501,GO:0032502,GO:0043226,GO:0043227,GO:0043229,GO:0043231,GO:0044422,GO:0044424,GO:0044437,GO:0044444,GO:0044446,GO:0044464,GO:0048731,GO:0048856,GO:0071840,GO:0090693,GO:0098588,GO:0098805,GO:…	NA	NA	NA	NA	NA	NA	NA	NA	NA	NA	DUF679
L.us.o.g.scaffold16.203	5.181	3.938	5.898	82.598	87.032	87.217	3.825	4.868	4.258	63.446	92.495	79.084	4.20535	9.75e-87	18.4474	4.29382	4.83e-62	19.614	up	4006.Lus10015986	1.22eNA252	691	2CMJ4@1|root,2QQHB@2759|Eukaryota,37M6V@33090|Viridiplantae,3G9AF@35493|Streptophyta,4JJN0@91835|fabids	35493|Streptophyta	O	E3 ubiquitinNAprotein ligase BAH1NAlike	NA	GO:0003674,GO:0003824,GO:0004842,GO:0005575,GO:0005622,GO:0005623,GO:0005634,GO:0006464,GO:0006508,GO:0006511,GO:0006807,GO:0008150,GO:0008152,GO:0009056,GO:0009057,GO:0009987,GO:0010498,GO:0016567,GO:0016740,GO:0019538,GO:0019787,GO:0019941,GO:0030163,GO:0032446,GO:0036211,GO:0043161,GO:0043170,GO:0043226,GO:0043227,GO:0043229,GO:0043231,GO:0043412,GO:0043632,GO:0044237,GO:0044238,GO:0044248,GO:…	2.3.2.27	ko:K16275	NA	NA	NA	NA	ko00000,ko01000,ko04121	NA	NA	NA	zfNAC3HC4_3,zfNARING_UBOX
L.us.o.g.scaffold39.87	9.575	9.042	6.236	615.108	358.107	686.025	7.309	9.137	9.699	507.259	683.923	446.802	6.18502	2.18e-86	72.7573	6.08326	1e-119	67.8023	up	4006.Lus10029962	1.23eNA263	740	KOG0254@1|root,KOG0254@2759|Eukaryota,37TM3@33090|Viridiplantae,3GHT2@35493|Streptophyta	35493|Streptophyta	U	Belongs to the major facilitator superfamily. Sugar transporter (TC 2.A.1.1) family	NA	NA	NA	ko:K08145	NA	NA	NA	NA	ko00000,ko02000	2.A.1.1.46	NA	NA	Sugar_tr
L.us.o.g.scaffold8.3	6.261	8.711	5.863	910.124	405.078	825.272	10.688	6.446	3.445	1006.32	795.616	701.38	6.81072	7.82e-86	112.261	7.03272	1.58e-69	130.936	up	4006.Lus10030158	0	1120	COG0014@1|root,COG0263@1|root,KOG1154@2759|Eukaryota,KOG4165@2759|Eukaryota,37QQV@33090|Viridiplantae,3G949@35493|Streptophyta,4JD0K@91835|fabids	35493|Streptophyta	E	P5CS plays a key role in proline biosynthesis, leading to osmoregulation in plants	P5CS	GO:0000003,GO:0001101,GO:0003006,GO:0003674,GO:0003824,GO:0004350,GO:0005575,GO:0005622,GO:0005623,GO:0005737,GO:0005829,GO:0005911,GO:0006082,GO:0006520,GO:0006560,GO:0006561,GO:0006807,GO:0006950,GO:0006970,GO:0006972,GO:0006979,GO:0007275,GO:0008150,GO:0008152,GO:0008652,GO:0009058,GO:0009064,GO:0009084,GO:0009414,GO:0009415,GO:0009506,GO:0009507,GO:0009536,GO:0009555,GO:0009628,GO:0009651,GO:…	1.2.1.41,2.7.2.11	ko:K12657	ko00330,ko01100,ko01110,ko01230,map00330,map01100,map01110,map01230	M00015	R00239,R03313	RC00002,RC00043,RC00684	ko00000,ko00001,ko00002,ko01000	NA	NA	NA	AA_kinase,Aldedh
L.us.o.g.scaffold169.119	0.24	0.259	0.281	193.838	80.898	214.654	0.638	0.317	0.51	320.502	150.835	191.715	9.41872	8.12e-86	684.411	8.9315	2.19e-107	488.257	up	4006.Lus10035507	1.68eNA297	815	COG0387@1|root,KOG1397@2759|Eukaryota,37NB2@33090|Viridiplantae,3GAAB@35493|Streptophyta,4JED1@91835|fabids	35493|Streptophyta	P	Belongs to the Ca(2 ) cation antiporter (CaCA) (TC 2.A.19) family	CAX1	GO:0000325,GO:0003674,GO:0005215,GO:0005575,GO:0005622,GO:0005623,GO:0005737,GO:0005773,GO:0005774,GO:0006793,GO:0006810,GO:0006811,GO:0006812,GO:0006816,GO:0006873,GO:0006874,GO:0006875,GO:0006882,GO:0006950,GO:0006970,GO:0008150,GO:0008152,GO:0008324,GO:0009266,GO:0009409,GO:0009605,GO:0009607,GO:0009624,GO:0009628,GO:0009631,GO:0009651,GO:0009705,GO:0009987,GO:0010035,GO:0010038,GO:0015075,GO:…	NA	ko:K07300	NA	NA	NA	NA	ko00000,ko02000	2.A.19	NA	NA	Na_Ca_ex
L.us.o.g.scaffold90.131	29.07	21.648	23.742	364.376	313.902	334.905	18.74	22.815	18.239	278.503	220.377	320.878	3.88235	4.3e-85	14.747	3.88163	7.51e-72	14.7397	up	4006.Lus10012317	0	2111	COG0183@1|root,COG0661@1|root,KOG1235@2759|Eukaryota,KOG1390@2759|Eukaryota,37NDS@33090|Viridiplantae,3GEHH@35493|Streptophyta,4JN09@91835|fabids	35493|Streptophyta	I	ABC1 family	NA	GO:0005575,GO:0005622,GO:0005623,GO:0005737,GO:0006629,GO:0006643,GO:0006950,GO:0006979,GO:0006996,GO:0008150,GO:0008152,GO:0008610,GO:0009058,GO:0009507,GO:0009532,GO:0009534,GO:0009535,GO:0009536,GO:0009570,GO:0009579,GO:0009605,GO:0009657,GO:0009658,GO:0009987,GO:0009991,GO:0010287,GO:0016020,GO:0016043,GO:0031667,GO:0031976,GO:0031984,GO:0033554,GO:0034357,GO:0034599,GO:0042221,GO:0042592,GO:…	NA	ko:K08869	NA	NA	NA	NA	ko00000,ko01001	NA	NA	NA	ABC1
L.us.o.g.scaffold8.410	9.423	9.43	4.011	446.926	530.325	489.821	11.178	9.214	4.098	254.015	320.56	480.032	6.1191	4.6e-85	69.5078	5.53722	1.86e-41	46.4375	up	3694.POPTR_0010s15280.1	7.26eNA27	104	2EQ03@1|root,2ST3N@2759|Eukaryota,381F9@33090|Viridiplantae,3GQI2@35493|Streptophyta	35493|Streptophyta	K	basic region leucin zipper	NA	NA	NA	NA	NA	NA	NA	NA	NA	NA	NA	NA	bZIP_1
L.us.o.g.scaffold95.105	8.786	7.152	5.818	168.159	134.657	146.48	6.391	6.816	5.909	42.834	60.533	105.125	4.48646	1.8e-84	22.4161	3.55647	1.93e-23	11.7653	up	4006.Lus10031505	0	1934	2CNE6@1|root,2QVKD@2759|Eukaryota,38A0H@33090|Viridiplantae,3GXAV@35493|Streptophyta,4JW13@91835|fabids	35493|Streptophyta	E	Plant lipoxygenase may be involved in a number of diverse aspects of plant physiology including growth and development, pest resistance, and senescence or responses to wounding	LOX4	GO:0003674,GO:0003824,GO:0005575,GO:0005622,GO:0005623,GO:0005737,GO:0008150,GO:0008152,GO:0016165,GO:0016491,GO:0016701,GO:0016702,GO:0044424,GO:0044464,GO:0051213,GO:0055114	1.13.11.12,1.13.11.58	ko:K00454,ko:K15718	ko00591,ko00592,ko01100,ko01110,map00591,map00592,map01100,map01110	M00113	R03626,R07057,R07864,R07869	RC00561	ko00000,ko00001,ko00002,ko01000	NA	NA	NA	Lipoxygenase,PLAT
L.us.o.g.scaffold54.130	3.174	5.032	3.055	374.64	269.438	607.429	5.062	3.887	6.126	216.181	840.245	539.617	6.91811	3.63e-84	120.937	6.85164	5.12e-47	115.491	up	4006.Lus10006657	1.09eNA211	588	2BD6H@1|root,2QVXK@2759|Eukaryota,37RWU@33090|Viridiplantae,3G7GB@35493|Streptophyta,4JDQN@91835|fabids	35493|Streptophyta	S	PlastocyaninNAlike domain	NA	NA	NA	NA	NA	NA	NA	NA	NA	NA	NA	NA	Cu_bind_like
L.us.o.g.scaffold122.89	0.624	0.627	0.429	46.402	29.203	34.903	1.001	0.618	0.424	6.581	7.718	26.854	6.16652	3.97e-83	71.8302	4.43706	1.7e-13	21.6615	up	4006.Lus10024312	0	1061	2CMA6@1|root,2QPS4@2759|Eukaryota,37NEK@33090|Viridiplantae,3GAGN@35493|Streptophyta,4JRWQ@91835|fabids	35493|Streptophyta	S	Galactose oxidaseNAlike	NA	NA	1.2.3.15	ko:K20929	NA	NA	NA	NA	ko00000,ko01000	NA	NA	NA	DUF1929,Glyoxal_oxid_N
L.us.o.g.scaffold132.137	28.092	20.104	35.599	673.011	789.069	857.986	29.302	28.223	53.457	413.899	498.289	681.282	4.90055	6.63e-83	29.8685	3.95193	1.81e-30	15.4757	up	4006.Lus10006547	8.57eNA272	743	28K4E@1|root,2QSIY@2759|Eukaryota,37M1A@33090|Viridiplantae,3GEE0@35493|Streptophyta,4JSJB@91835|fabids	35493|Streptophyta	K	NAC transcription factor	NA	GO:0000003,GO:0001101,GO:0003006,GO:0003674,GO:0003676,GO:0003677,GO:0003700,GO:0005488,GO:0005575,GO:0005622,GO:0005623,GO:0005634,GO:0006355,GO:0006521,GO:0006950,GO:0007275,GO:0007568,GO:0008150,GO:0009413,GO:0009415,GO:0009628,GO:0009790,GO:0009791,GO:0009793,GO:0009825,GO:0009835,GO:0009889,GO:0009891,GO:0009893,GO:0009908,GO:0009987,GO:0010035,GO:0010150,GO:0010154,GO:0010364,GO:0010365,GO:…	NA	NA	NA	NA	NA	NA	NA	NA	NA	NA	NAM
L.us.o.g.scaffold205.64	82.938	88.355	89.886	992.54	866.524	1138.26	53.117	50.918	47.376	625.87	1353.6	801.69	3.63661	1.84e-82	12.4374	4.31994	6.48e-38	19.9725	up	4006.Lus10028645	2.3eNA174	496	KOG1947@1|root,KOG1947@2759|Eukaryota,37J75@33090|Viridiplantae,3G7SB@35493|Streptophyta,4JJ6W@91835|fabids	35493|Streptophyta	S	fNAbox protein	NA	GO:0000151,GO:0003674,GO:0003824,GO:0004842,GO:0005575,GO:0005622,GO:0005623,GO:0005634,GO:0006464,GO:0006508,GO:0006511,GO:0006807,GO:0006950,GO:0007275,GO:0008150,GO:0008152,GO:0009056,GO:0009057,GO:0009266,GO:0009408,GO:0009628,GO:0009653,GO:0009719,GO:0009725,GO:0009733,GO:0009791,GO:0009987,GO:0010015,GO:0010033,GO:0010101,GO:0010102,GO:0010286,GO:0010311,GO:0010498,GO:0016567,GO:0016740,GO:…	NA	ko:K03875	ko04068,ko04110,ko04120,ko04150,ko05168,ko05169,ko05200,ko05203,ko05222,map04068,map04110,map04120,map04150,map05168,map05169,map05200,map05203,map05222	M00381	NA	NA	ko00000,ko00001,ko00002,ko04121	NA	NA	NA	FNAbox,FNAboxNAlike,LRR_6
L.us.o.g.scaffold43.329	2.202	0.889	1.096	773.754	292.203	721.289	3.695	1.781	1.481	530.292	1853.14	742.917	8.86487	6.56e-82	466.219	8.94253	4.18e-61	492.004	up	4006.Lus10039201	2.46eNA50	161	2E0QT@1|root,2S84Q@2759|Eukaryota,37WP1@33090|Viridiplantae,3GKRV@35493|Streptophyta	35493|Streptophyta	NA	NA	NA	NA	NA	NA	NA	NA	NA	NA	NA	NA	NA	NA	NA
L.us.o.g.scaffold31.235	1.907	0.93	1.213	54.792	82.64	68.357	0.523	1.276	0.978	23.167	52.603	53.374	5.76998	7.16e-82	54.5679	5.64973	1.48e-34	50.2041	up	4006.Lus10012600	5.45eNA282	769	2CMNY@1|root,2QR4B@2759|Eukaryota,37K0J@33090|Viridiplantae,3G77H@35493|Streptophyta,4JRVF@91835|fabids	35493|Streptophyta	S	PINAPLC X domainNAcontaining protein	NA	NA	NA	NA	NA	NA	NA	NA	NA	NA	NA	NA	NA
L.us.o.g.scaffold26.390	0.576	0.359	0.384	18.656	21.119	29.297	0.602	0.798	0.624	14.377	18.384	25.14	5.82193	9.59e-82	56.5686	4.94527	1.09e-55	30.8088	up	4006.Lus10009394	0	1210	COG4886@1|root,2R8ZZ@2759|Eukaryota,37SYQ@33090|Viridiplantae,3GFX3@35493|Streptophyta,4JM7U@91835|fabids	35493|Streptophyta	T	Belongs to the protein kinase superfamily. Ser Thr protein kinase family	NA	GO:0002218,GO:0002253,GO:0002376,GO:0002682,GO:0002684,GO:0002764,GO:0003674,GO:0003824,GO:0004672,GO:0004888,GO:0005575,GO:0005623,GO:0005886,GO:0006464,GO:0006468,GO:0006793,GO:0006796,GO:0006807,GO:0006950,GO:0006952,GO:0006955,GO:0007154,GO:0007165,GO:0008150,GO:0008152,GO:0008219,GO:0009595,GO:0009605,GO:0009607,GO:0009617,GO:0009626,GO:0009987,GO:0010204,GO:0010359,GO:0012501,GO:0012505,GO:…	2.7.11.1	ko:K04730	ko04010,ko04064,ko04620,ko04624,ko04722,ko05133,ko05140,ko05142,ko05145,ko05152,ko05162,ko05169,map04010,map04064,map04620,map04624,map04722,map05133,map05140,map05142,map05145,map05152,map05162,map05169	M00686	NA	NA	ko00000,ko00001,ko00002,ko01000,ko01001	NA	NA	NA	LRRNT_2,LRR_1,LRR_8,Pkinase,Pkinase_Tyr
L.us.o.g.scaffold3.429	1108.79	1149.31	929.052	19965	17827	27401.6	1605.18	2482.39	1761.15	16102.1	60558.9	21075.7	4.47101	3.42e-81	22.1772	4.19392	1.41e-16	18.3018	up	4006.Lus10009911	1.99eNA81	241	2CTTZ@1|root,2S6CF@2759|Eukaryota,37W67@33090|Viridiplantae,3GKAB@35493|Streptophyta	35493|Streptophyta	T	Belongs to the plant LTP family	NA	NA	NA	NA	NA	NA	NA	NA	NA	NA	NA	NA	LTP_2,Tryp_alpha_amyl
L.us.o.g.scaffold32.293	5.524	5.687	5.082	383.625	211.298	453.056	10.73	10.355	9.551	910.412	657.73	632.582	6.13134	7.57e-81	70.0999	6.27069	1.07e-178	77.2086	up	3983.cassava4.1_013788m	6.18eNA159	449	KOG0032@1|root,KOG0032@2759|Eukaryota,37NMC@33090|Viridiplantae,3GD5A@35493|Streptophyta,4JNBG@91835|fabids	35493|Streptophyta	T	Belongs to the protein kinase superfamily	PPCK4	GO:0003674,GO:0003824,GO:0004672,GO:0004674,GO:0004683,GO:0005488,GO:0005515,GO:0005516,GO:0005575,GO:0005622,GO:0005623,GO:0005634,GO:0005737,GO:0006464,GO:0006468,GO:0006793,GO:0006796,GO:0006807,GO:0007154,GO:0007165,GO:0008150,GO:0008152,GO:0009314,GO:0009416,GO:0009628,GO:0009636,GO:0009931,GO:0009987,GO:0010033,GO:0010243,GO:0010857,GO:0014070,GO:0016301,GO:0016310,GO:0016740,GO:0016772,GO:…	2.7.11.17	ko:K04515,ko:K08794	ko04012,ko04020,ko04024,ko04066,ko04114,ko04217,ko04261,ko04310,ko04360,ko04713,ko04720,ko04722,ko04725,ko04728,ko04740,ko04745,ko04750,ko04911,ko04912,ko04916,ko04921,ko04922,ko04925,ko04934,ko04971,ko05031,ko05152,ko05200,ko05205,ko05214,map04012,map04020,map04024,map04066,map04114,map04217,map04261,map04310,map04360,map04713,map04720,map04722,map04725,map04728,map04740,map04745,map04750,map049…	NA	NA	NA	ko00000,ko00001,ko01000,ko01001	NA	NA	NA	Pkinase
L.us.o.g.scaffold3.520	3.411	3.132	3.116	275.485	135.099	290.951	3.69	4.1	5.701	280.642	342.073	249.431	6.30788	1.54e-80	79.225	6.1272	7.07e-117	69.899	up	4006.Lus10019017	2.08eNA233	645	COG0631@1|root,KOG0698@2759|Eukaryota,37KYX@33090|Viridiplantae,3GBQP@35493|Streptophyta,4JHBK@91835|fabids	35493|Streptophyta	T	phosphatase 2c	NA	GO:0003674,GO:0003824,GO:0004721,GO:0004722,GO:0005575,GO:0005622,GO:0005623,GO:0005634,GO:0006464,GO:0006470,GO:0006793,GO:0006796,GO:0006807,GO:0008150,GO:0008152,GO:0009787,GO:0009788,GO:0009966,GO:0009968,GO:0009987,GO:0010029,GO:0010030,GO:0010646,GO:0010648,GO:0016311,GO:0016787,GO:0016788,GO:0016791,GO:0019538,GO:0023051,GO:0023057,GO:0036211,GO:0042578,GO:0043170,GO:0043226,GO:0043227,GO:…	3.1.3.16	ko:K14497	ko04016,ko04075,ko04931,map04016,map04075,map04931	NA	NA	NA	ko00000,ko00001,ko01000	NA	NA	NA	PP2C
L.us.o.g.scaffold29.70	1.044	0.375	0.489	73.268	59.372	55.12	0.259	0.556	0.263	42.221	62.802	61.64	6.73593	2.59e-80	106.59	7.36313	1.17e-77	164.635	up	4006.Lus10029839	0	917	2CMR8@1|root,2QRJ7@2759|Eukaryota,37IDF@33090|Viridiplantae,3G8DA@35493|Streptophyta	35493|Streptophyta	I	glycerolNA3NAphosphate acyltransferase	NA	GO:0000003,GO:0003006,GO:0003674,GO:0003824,GO:0005575,GO:0005622,GO:0005623,GO:0005737,GO:0005739,GO:0006793,GO:0006796,GO:0007275,GO:0007276,GO:0008150,GO:0008152,GO:0008374,GO:0009058,GO:0009059,GO:0009555,GO:0009628,GO:0009987,GO:0010143,GO:0016020,GO:0016311,GO:0016740,GO:0016746,GO:0016747,GO:0016787,GO:0016788,GO:0016791,GO:0019953,GO:0022412,GO:0022414,GO:0030154,GO:0032501,GO:0032502,GO:…	2.3.1.15,2.3.1.198	ko:K13508	ko00561,ko00564,ko01100,ko01110,map00561,map00564,map01100,map01110	M00089	R00851,R06872,R09380	RC00004,RC00037,RC00039,RC00041	ko00000,ko00001,ko00002,ko01000,ko01004	NA	NA	NA	Acyltransferase
L.us.o.g.scaffold2.684	1.473	0.247	0.889	868.759	366.244	748.97	0.329	0.282	0.593	255.223	1134.01	420.827	9.69317	2.72e-80	827.816	10.6905	3.66e-71	1652.58	up	4006.Lus10040382	1.05eNA278	760	COG3491@1|root,KOG0143@2759|Eukaryota,37P1N@33090|Viridiplantae,3GDY3@35493|Streptophyta	35493|Streptophyta	Q	Belongs to the iron ascorbateNAdependent oxidoreductase family	NA	NA	NA	NA	NA	NA	NA	NA	NA	NA	NA	NA	2OGNAFeII_Oxy,DIOX_N
L.us.o.g.scaffold122.37	7.682	2.758	3.316	576.286	602.889	891.646	2.498	4.177	3.95	148.28	413.226	348.691	7.34758	4.43e-80	162.87	6.53965	6.94e-52	93.0314	up	3983.cassava4.1_028775m	1.93eNA23	92.8	2E0RT@1|root,2S85M@2759|Eukaryota,37XAG@33090|Viridiplantae,3GKV9@35493|Streptophyta,4JR2M@91835|fabids	35493|Streptophyta	NA	NA	NA	NA	NA	NA	NA	NA	NA	NA	NA	NA	NA	NA	NA
L.us.o.g.scaffold12.235	13.669	9.76	7.513	456.125	360.781	576.724	8.751	12.625	17.336	327.599	827.856	498.423	5.61237	2.12e-79	48.9205	5.53871	3.52e-40	46.4856	up	3694.POPTR_0001s30260.1	8.39eNA42	152	KOG1721@1|root,KOG1721@2759|Eukaryota,37TRK@33090|Viridiplantae,3GGRF@35493|Streptophyta	35493|Streptophyta	S	ZINC FINGER protein	ZF2	GO:0000003,GO:0001067,GO:0001101,GO:0003006,GO:0003674,GO:0003676,GO:0003677,GO:0003700,GO:0005488,GO:0005575,GO:0005622,GO:0005623,GO:0005634,GO:0006355,GO:0006950,GO:0006970,GO:0006972,GO:0007275,GO:0008150,GO:0009414,GO:0009415,GO:0009628,GO:0009651,GO:0009719,GO:0009725,GO:0009737,GO:0009790,GO:0009791,GO:0009793,GO:0009889,GO:0009890,GO:0009892,GO:0010033,GO:0010035,GO:0010154,GO:0010200,GO:…	NA	NA	NA	NA	NA	NA	NA	NA	NA	NA	zfNAC2H2_6
L.us.o.g.scaffold208.14	100.974	106.507	82.576	1783.18	1764.16	1251.2	102.551	215.263	70.03	2730.3	3276.06	2748.95	4.16153	5.1e-79	17.8955	4.61021	2.91e-29	24.4237	up	NA	NA	NA	NA	NA	NA	NA	NA	NA	NA	NA	NA	NA	NA	NA	NA	NA	NA	NA	NA
L.us.o.g.scaffold3.651	25.791	27.699	22.38	512.494	360.146	440.937	48.755	36.204	26.478	268.049	437.79	333.539	4.2343	5.33e-79	18.8213	3.33759	9.45e-25	10.1091	up	4006.Lus10021051	6.78eNA297	807	COG3239@1|root,2QQNB@2759|Eukaryota,37ITJ@33090|Viridiplantae,3GARN@35493|Streptophyta,4JG7G@91835|fabids	35493|Streptophyta	I	OmegaNA6 fatty acid desaturase, endoplasmic reticulum isozyme	FAD2	GO:0003674,GO:0003824,GO:0005575,GO:0005622,GO:0005623,GO:0005737,GO:0005783,GO:0005789,GO:0008150,GO:0008152,GO:0012505,GO:0016020,GO:0016491,GO:0016705,GO:0031984,GO:0042175,GO:0043226,GO:0043227,GO:0043229,GO:0043231,GO:0044422,GO:0044424,GO:0044425,GO:0044432,GO:0044444,GO:0044446,GO:0044464,GO:0045485,GO:0055114,GO:0098827	1.14.19.16,1.14.19.22,1.14.19.6	ko:K10256,ko:K21710	ko01040,ko01212,map01040,map01212	NA	R11043,R11044	RC00917	ko00000,ko00001,ko01000,ko01004	NA	NA	NA	DUF3474,FA_desaturase
L.us.o.g.scaffold187.94	108.804	61.942	84.646	1722.04	2036.04	1836.49	75.393	134.568	102.642	1632.51	1982.61	1750.56	4.56316	1.55e-78	23.64	4.21333	3.31e-54	18.5497	up	4006.Lus10007818	3.11eNA271	741	COG3491@1|root,KOG0143@2759|Eukaryota,37NM9@33090|Viridiplantae,3GC65@35493|Streptophyta,4JFFZ@91835|fabids	35493|Streptophyta	Q	Belongs to the iron ascorbateNAdependent oxidoreductase family	NA	NA	NA	NA	NA	NA	NA	NA	NA	NA	NA	NA	2OGNAFeII_Oxy,DIOX_N
L.us.o.g.scaffold32.297	11.079	11.374	11.118	77.275	86.611	86.731	11.369	12.71	21.007	73.695	117.271	102.082	3.01146	1.06e-77	8.06381	2.81442	1.18e-16	7.03437	up	4006.Lus10011820	1.15eNA190	528	COG5147@1|root,KOG0048@2759|Eukaryota,37JGS@33090|Viridiplantae,3G93C@35493|Streptophyta,4JP3F@91835|fabids	35493|Streptophyta	K	MybNArelated protein Myb4NAlike	NA	GO:0000981,GO:0000988,GO:0000989,GO:0001067,GO:0001076,GO:0001101,GO:0001134,GO:0001135,GO:0003674,GO:0003676,GO:0003677,GO:0003700,GO:0005488,GO:0005575,GO:0005622,GO:0005623,GO:0005634,GO:0006355,GO:0006357,GO:0006950,GO:0006970,GO:0008150,GO:0009266,GO:0009409,GO:0009414,GO:0009415,GO:0009628,GO:0009651,GO:0009719,GO:0009723,GO:0009725,GO:0009733,GO:0009753,GO:0009889,GO:0009891,GO:0009893,GO:…	NA	ko:K09422	NA	NA	NA	NA	ko00000,ko03000	NA	NA	NA	Myb_DNANAbinding
L.us.o.g.scaffold135.110	3.024	1.971	2.881	70.476	57.583	56.563	2.344	3.025	2.614	66.505	93.607	80.602	4.66518	1.25e-77	25.3722	5.02558	4.42e-87	32.5724	up	4006.Lus10007597	0	980	KOG1192@1|root,KOG1192@2759|Eukaryota,37Q5W@33090|Viridiplantae,3G7BB@35493|Streptophyta	35493|Streptophyta	CG	Belongs to the UDPNAglycosyltransferase family	NA	GO:0003674,GO:0003824,GO:0005575,GO:0005622,GO:0005623,GO:0008194,GO:0016740,GO:0016757,GO:0016758,GO:0035251,GO:0043226,GO:0043227,GO:0043229,GO:0043231,GO:0044424,GO:0044464,GO:0046527,GO:0080043,GO:0080044	NA	NA	NA	NA	NA	NA	NA	NA	NA	NA	UDPGT
L.us.o.g.scaffold41.224	20.226	12.759	16.409	584.661	484.117	371.657	60.538	44.491	2.392	274.327	359.686	342.247	4.98211	3.15e-77	31.6056	3.29799	0.00474787	9.83547	up	4006.Lus10006009	0	1457	COG1874@1|root,KOG0496@2759|Eukaryota	2759|Eukaryota	G	betaNAgalactosidase activity	BGAL12	GO:0003674,GO:0003824,GO:0004553,GO:0004565,GO:0005575,GO:0005576,GO:0005618,GO:0005622,GO:0005623,GO:0005737,GO:0005773,GO:0005911,GO:0009505,GO:0009506,GO:0015925,GO:0016787,GO:0016798,GO:0030054,GO:0030312,GO:0043226,GO:0043227,GO:0043229,GO:0043231,GO:0044424,GO:0044444,GO:0044464,GO:0048046,GO:0055044,GO:0071944	3.2.1.23	ko:K12309	ko00052,ko00511,ko00531,ko00600,ko00604,ko01100,ko04142,map00052,map00511,map00531,map00600,map00604,map01100,map04142	M00079	R01678,R03355,R04633,R06010,R07807	RC00049	ko00000,ko00001,ko00002,ko01000,ko04147	NA	NA	NA	Gal_Lectin,Glyco_hydro_35
L.us.o.g.scaffold343.3	17.673	15.473	16.078	125.833	119.288	129.999	14.086	16.822	17.533	90.417	128.32	121.468	3.04422	4.41e-77	8.24899	2.92476	3.21e-34	7.5935	up	4006.Lus10022460	0	968	COG1362@1|root,KOG2596@2759|Eukaryota,37I9V@33090|Viridiplantae,3G9D3@35493|Streptophyta,4JGI3@91835|fabids	35493|Streptophyta	E	Belongs to the peptidase M18 family	NA	GO:0003674,GO:0003824,GO:0004177,GO:0005488,GO:0005515,GO:0005575,GO:0005622,GO:0005623,GO:0005737,GO:0005829,GO:0006508,GO:0006518,GO:0006807,GO:0008150,GO:0008152,GO:0008233,GO:0008235,GO:0008237,GO:0008238,GO:0009987,GO:0016787,GO:0019538,GO:0034641,GO:0042802,GO:0043170,GO:0043603,GO:0044237,GO:0044238,GO:0044424,GO:0044444,GO:0044464,GO:0070006,GO:0070011,GO:0071704,GO:0140096,GO:1901564	3.4.11.21	ko:K01267	NA	NA	NA	NA	ko00000,ko01000,ko01002,ko04131	NA	NA	NA	Peptidase_M18
L.us.o.g.scaffold111.124	7.305	3.476	3.977	1807.31	658.423	1579.78	8.36	6.513	10.393	918.725	5297.68	1238.27	8.22751	9.1e-77	299.729	8.3424	1.01e-40	324.574	up	4081.Solyc03g080040.1.1	1.32eNA12	65.5	2CHNH@1|root,2S3PN@2759|Eukaryota,37W0E@33090|Viridiplantae,3GKE9@35493|Streptophyta,44TSG@71274|asterids	35493|Streptophyta	S	serine protease inhibitor, KazalNAtype family protein	NA	NA	NA	NA	NA	NA	NA	NA	NA	NA	NA	NA	NA
L.us.o.g.scaffold111.100	97.06	76.695	69.606	1468.22	1159.61	1551.97	92.098	92.49	57.859	1407.08	1974.54	1474.18	4.22054	2.37e-76	18.6427	4.43873	6.17e-55	21.6866	up	4006.Lus10030189	0	997	COG2124@1|root,KOG0156@2759|Eukaryota	2759|Eukaryota	Q	iron ion binding	NA	GO:0000302,GO:0001101,GO:0002682,GO:0002831,GO:0003674,GO:0003824,GO:0004497,GO:0005575,GO:0005622,GO:0005623,GO:0005737,GO:0005783,GO:0005911,GO:0006725,GO:0006790,GO:0006807,GO:0006950,GO:0006952,GO:0006979,GO:0008150,GO:0008152,GO:0009058,GO:0009266,GO:0009403,GO:0009404,GO:0009408,GO:0009414,GO:0009415,GO:0009506,GO:0009605,GO:0009607,GO:0009617,GO:0009620,GO:0009625,GO:0009628,GO:0009700,GO:…	1.14.14.1,1.14.19.52	ko:K07418,ko:K20559,ko:K20617	ko00590,ko00591,ko01100,ko04016,ko04212,ko04726,ko04750,ko04913,map00590,map00591,map01100,map04016,map04212,map04726,map04750,map04913	NA	R07042,R07043,R07044,R07045,R07046,R07048,R07050,R07051,R07052,R07055,R07056	RC01184,RC01710,RC01711,RC01723,RC01725	ko00000,ko00001,ko00199,ko01000	NA	NA	NA	p450
L.us.o.g.scaffold147.55	5.384	5.348	4.58	68.732	61.856	77.386	7.208	5.559	8.074	48.534	106.499	60.2	3.88021	3.28e-76	14.7252	3.48936	1.35e-20	11.2305	up	4006.Lus10034435	1.48eNA247	680	KOG2966@1|root,KOG2966@2759|Eukaryota,37MS5@33090|Viridiplantae,3GAVW@35493|Streptophyta,4JJIA@91835|fabids	35493|Streptophyta	S	Mitochondrial calcium uniporter	NA	GO:0003674,GO:0005215,GO:0005216,GO:0005261,GO:0005262,GO:0005575,GO:0005622,GO:0005623,GO:0005737,GO:0005739,GO:0006810,GO:0006811,GO:0006812,GO:0006816,GO:0008150,GO:0008324,GO:0015075,GO:0015085,GO:0015267,GO:0015291,GO:0015292,GO:0015318,GO:0022803,GO:0022804,GO:0022838,GO:0022857,GO:0022890,GO:0030001,GO:0034220,GO:0043226,GO:0043227,GO:0043229,GO:0043231,GO:0044424,GO:0044444,GO:0044464,GO:…	NA	ko:K20858	ko04020,ko04218,ko04621,map04020,map04218,map04621	NA	NA	NA	ko00000,ko00001,ko02000	1.A.77.1	NA	NA	MCU
L.us.o.g.scaffold45.298	2.237	5.353	2.366	205.223	232.546	247.083	7.366	7.384	4.552	150.419	224.49	286.868	6.22111	6.3e-76	74.6004	5.21079	1.45e-54	37.0342	up	3694.POPTR_0010s15280.1	1.4eNA26	103	2EQ03@1|root,2ST3N@2759|Eukaryota,381F9@33090|Viridiplantae,3GQI2@35493|Streptophyta	35493|Streptophyta	K	basic region leucin zipper	NA	NA	NA	NA	NA	NA	NA	NA	NA	NA	NA	NA	bZIP_1
L.us.o.g.scaffold31.389	3.594	1.501	1.03	245.914	231.271	270.567	0.492	1.406	1.246	214.383	423.523	234.306	7.04926	7.63e-76	132.446	8.22644	2.31e-73	299.507	up	3988.XP_002520889.1	3.31eNA27	105	2DZDD@1|root,2S6XS@2759|Eukaryota,37WQA@33090|Viridiplantae,3GMRZ@35493|Streptophyta,4JR04@91835|fabids	35493|Streptophyta	NA	NA	NA	NA	NA	NA	NA	NA	NA	NA	NA	NA	NA	NA	NA
L.us.o.g.scaffold284.21	6.366	3.902	5.846	107.58	127.751	96.866	4.167	5.768	4.313	79.411	110.869	81.843	4.47363	1.21e-75	22.2175	4.36853	1.22e-61	20.6566	up	4006.Lus10009358	0	1254	KOG0198@1|root,KOG0198@2759|Eukaryota,37MI3@33090|Viridiplantae,3GFRR@35493|Streptophyta,4JTRB@91835|fabids	35493|Streptophyta	T	Protein kinase domain	NA	GO:0001101,GO:0003674,GO:0003824,GO:0004672,GO:0004674,GO:0004842,GO:0005488,GO:0005515,GO:0005575,GO:0005622,GO:0005623,GO:0005737,GO:0005768,GO:0005769,GO:0005794,GO:0005802,GO:0006464,GO:0006468,GO:0006793,GO:0006796,GO:0006807,GO:0006810,GO:0006950,GO:0006952,GO:0007034,GO:0007154,GO:0007165,GO:0008150,GO:0008152,GO:0009719,GO:0009725,GO:0009737,GO:0009738,GO:0009755,GO:0009787,GO:0009788,GO:…	NA	NA	NA	NA	NA	NA	NA	NA	NA	NA	DOG1,Pkinase,Pkinase_Tyr
L.us.o.g.scaffold34.22	17.845	13.046	13.98	296.038	223.695	258.236	12.143	17.054	13.666	227.118	488.35	272.585	4.23424	1.99e-75	18.8206	4.64761	2.37e-38	25.065	up	4006.Lus10011346	1.04eNA114	328	28JIG@1|root,2RZAJ@2759|Eukaryota,37UFY@33090|Viridiplantae,3GI6R@35493|Streptophyta,4JPST@91835|fabids	35493|Streptophyta	K	WRKY transcription factor	NA	GO:0000122,GO:0000976,GO:0000977,GO:0000978,GO:0000987,GO:0001012,GO:0001067,GO:0003674,GO:0003676,GO:0003677,GO:0003690,GO:0003700,GO:0005488,GO:0005575,GO:0005622,GO:0005623,GO:0005634,GO:0006355,GO:0006357,GO:0006950,GO:0007275,GO:0008150,GO:0009653,GO:0009791,GO:0009888,GO:0009889,GO:0009890,GO:0009892,GO:0009987,GO:0010015,GO:0010053,GO:0010055,GO:0010468,GO:0010556,GO:0010558,GO:0010605,GO:…	NA	NA	NA	NA	NA	NA	NA	NA	NA	NA	WRKY
L.us.o.g.scaffold2.158	4.985	4.461	3.816	41.578	53.25	48.684	4.577	4.148	3.93	23.445	21.953	28.894	3.54553	1.36e-74	11.6765	2.6603	1.51e-36	6.32165	up	4006.Lus10002008	0	1511	28NFD@1|root,2QTJF@2759|Eukaryota,37PPC@33090|Viridiplantae,3GGX1@35493|Streptophyta,4JP0M@91835|fabids	35493|Streptophyta	S	Protein of unknown function (DUF3741)	NA	NA	NA	NA	NA	NA	NA	NA	NA	NA	NA	NA	DUF3741,DUF4378
L.us.o.g.scaffold141.106	32.201	28.854	28.979	186.464	195.505	191.34	23.596	34.655	27.783	180.539	360.087	203.969	2.78322	4.36e-74	6.88388	3.23358	2.16e-20	9.40602	up	4006.Lus10010678	6.26eNA186	518	COG1403@1|root,2QQI3@2759|Eukaryota,37PXC@33090|Viridiplantae,3GEP1@35493|Streptophyta,4JGIF@91835|fabids	35493|Streptophyta	V	HNH endonuclease	NA	NA	NA	NA	NA	NA	NA	NA	NA	NA	NA	NA	HNH_5
L.us.o.g.scaffold0.219	7.208	6.866	7.113	49.131	63.335	52.034	9.026	10.211	7.662	24.479	34.074	42.304	3.06498	4.71e-74	8.36859	2.0178	1.77e-12	4.04966	up	4006.Lus10041078	0	1587	COG4886@1|root,2SI7S@2759|Eukaryota,37QD6@33090|Viridiplantae,3GCW1@35493|Streptophyta	35493|Streptophyta	S	RESISTANCE protein	NA	NA	NA	NA	NA	NA	NA	NA	NA	NA	NA	NA	LRR_3,NBNAARC,TIR
L.us.o.g.scaffold157.72	20.085	11.72	11.941	940.653	539.192	812.247	8.776	10.162	9.313	857.485	1310.41	828.072	5.83497	8.6e-74	57.0822	6.84423	2.68e-138	114.9	up	4006.Lus10023216	3.45eNA200	553	28IDS@1|root,2QQQH@2759|Eukaryota,37HXH@33090|Viridiplantae,3GEAQ@35493|Streptophyta,4JF5K@91835|fabids	35493|Streptophyta	S	Belongs to the tetraspanin (TM4SF) family	NA	NA	NA	ko:K17294	NA	NA	NA	NA	ko00000,ko04147	NA	NA	NA	Tetraspannin
L.us.o.g.scaffold25.178	0.986	1.087	0.923	22.507	19.012	23.248	0.968	1.106	1.171	7.663	7.871	12.098	4.55311	9.23e-74	23.476	3.19635	7.18e-23	9.16636	up	4006.Lus10024190	6.59eNA315	857	2CNBV@1|root,2QV3B@2759|Eukaryota,37PUD@33090|Viridiplantae,3G7BM@35493|Streptophyta,4JII6@91835|fabids	35493|Streptophyta	S	Plant protein of unknown function (DUF641)	NA	NA	NA	NA	NA	NA	NA	NA	NA	NA	NA	NA	DUF641
L.us.o.g.scaffold157.130	3.992	3.795	3.932	75.756	51.961	71.571	4.218	4.261	7.813	39.388	26.811	51.169	4.20804	1.9e-73	18.4819	2.95015	3.68e-16	7.72829	up	4006.Lus10006955	0	1809	COG2217@1|root,KOG0207@2759|Eukaryota,37I5G@33090|Viridiplantae,3GBQH@35493|Streptophyta,4JF0D@91835|fabids	35493|Streptophyta	P	cadmium zincNAtransporting ATPase	HMA3	GO:0000041,GO:0005575,GO:0005622,GO:0005623,GO:0005737,GO:0005773,GO:0005774,GO:0005886,GO:0005911,GO:0006810,GO:0006811,GO:0006812,GO:0006829,GO:0006950,GO:0008150,GO:0009506,GO:0009636,GO:0010035,GO:0010038,GO:0010043,GO:0015691,GO:0016020,GO:0030001,GO:0030054,GO:0031090,GO:0032025,GO:0042221,GO:0042592,GO:0043226,GO:0043227,GO:0043229,GO:0043231,GO:0044422,GO:0044424,GO:0044437,GO:0044444,GO:…	3.6.3.3,3.6.3.5	ko:K01534	NA	NA	NA	NA	ko00000,ko01000	3.A.3.6	NA	NA	E1NAE2_ATPase,HMA,Hydrolase
L.us.o.g.scaffold45.213	1.741	1.698	1.661	69.392	43.403	68.789	2.167	2.077	2.418	38.483	65.698	66.597	5.27611	1.96e-73	38.7497	4.79483	4.41e-52	27.7579	up	4006.Lus10037818	8.19eNA223	616	COG5147@1|root,KOG0048@2759|Eukaryota,37Q2N@33090|Viridiplantae,3G9HF@35493|Streptophyta,4JD4J@91835|fabids	35493|Streptophyta	K	Transcription factor	MYB108	GO:0000981,GO:0000988,GO:0000989,GO:0001067,GO:0001076,GO:0001101,GO:0001134,GO:0001135,GO:0003674,GO:0003676,GO:0003677,GO:0003700,GO:0005488,GO:0005575,GO:0005622,GO:0005623,GO:0005634,GO:0006355,GO:0006357,GO:0006950,GO:0006970,GO:0008150,GO:0009605,GO:0009607,GO:0009620,GO:0009628,GO:0009651,GO:0009719,GO:0009723,GO:0009725,GO:0009737,GO:0009753,GO:0009889,GO:0009987,GO:0010033,GO:0010468,GO:…	NA	ko:K09422	NA	NA	NA	NA	ko00000,ko03000	NA	NA	NA	Myb_DNANAbinding
L.us.o.g.scaffold40.145	0.691	1.03	0.547	136.112	71.366	144.043	1.842	0.764	0.662	123.481	389.019	149.613	7.41133	3.02e-73	170.228	7.79479	5.58e-44	222.057	up	4006.Lus10036296	3.83eNA154	433	2BYKQ@1|root,2QT7C@2759|Eukaryota,37JQ7@33090|Viridiplantae,3G9TG@35493|Streptophyta,4JS5X@91835|fabids	35493|Streptophyta	O	Cupin	NA	NA	NA	NA	NA	NA	NA	NA	NA	NA	NA	NA	Cupin_1
L.us.o.g.scaffold2.463	0.587	0.5	0.55	17.654	12.753	12.295	0.286	0.644	0.73	12.65	8.996	15.848	4.82387	7.63e-73	28.3224	4.5983	3.01e-32	24.2228	up	4006.Lus10004388	0	1659	COG4886@1|root,2QPYS@2759|Eukaryota,37Q18@33090|Viridiplantae,3GA2W@35493|Streptophyta,4JTPH@91835|fabids	35493|Streptophyta	T	LRR receptorNAlike serine threonineNAprotein kinase	NA	NA	2.7.11.1	ko:K04730	ko04010,ko04064,ko04620,ko04624,ko04722,ko05133,ko05140,ko05142,ko05145,ko05152,ko05162,ko05169,map04010,map04064,map04620,map04624,map04722,map05133,map05140,map05142,map05145,map05152,map05162,map05169	M00686	NA	NA	ko00000,ko00001,ko00002,ko01000,ko01001	NA	NA	NA	LRRNT_2,LRR_1,LRR_8,Pkinase,Pkinase_Tyr
L.us.o.g.scaffold24.273	53.165	46.413	62.133	757.283	609.358	700.961	40.116	39.584	33.031	836.706	1390.63	738.552	3.79299	9.86e-73	13.8612	4.83575	1.75e-54	28.5566	up	4006.Lus10037142	1.58eNA202	560	28JJG@1|root,2QRYN@2759|Eukaryota,37KT3@33090|Viridiplantae,3GCZW@35493|Streptophyta,4JIWP@91835|fabids	35493|Streptophyta	NA	NA	NA	NA	NA	NA	NA	NA	NA	NA	NA	NA	NA	NA	DUF3110
L.us.o.g.scaffold39.160	13.819	15.563	14.476	115.984	105.673	105.995	13.989	17.532	12.975	46.865	53.617	77.416	3.01654	3.13e-72	8.09224	2.10768	5.23e-14	4.30998	up	4006.Lus10035286	1.43eNA212	608	28KH1@1|root,2QSY8@2759|Eukaryota,37P2H@33090|Viridiplantae,3GDXC@35493|Streptophyta,4JMK4@91835|fabids	35493|Streptophyta	K	WRKY transcription factor	NA	GO:0001067,GO:0003674,GO:0003676,GO:0003677,GO:0003700,GO:0005488,GO:0006355,GO:0006950,GO:0007154,GO:0008150,GO:0009267,GO:0009605,GO:0009889,GO:0009890,GO:0009892,GO:0009987,GO:0009991,GO:0010033,GO:0010036,GO:0010200,GO:0010243,GO:0010468,GO:0010556,GO:0010558,GO:0010605,GO:0010629,GO:0016036,GO:0019219,GO:0019222,GO:0031323,GO:0031324,GO:0031326,GO:0031327,GO:0031667,GO:0031668,GO:0031669,GO:…	NA	NA	NA	NA	NA	NA	NA	NA	NA	NA	WRKY
L.us.o.g.scaffold39.12	0.137	0.033	0.1	13.869	20.667	17.996	0.204	0.219	0.103	10.564	7.935	17.981	7.69225	6.31e-72	206.823	6.20826	4.47e-41	73.9387	up	4006.Lus10029896	0	1719	KOG0039@1|root,KOG0039@2759|Eukaryota,37KYK@33090|Viridiplantae,3G87H@35493|Streptophyta,4JNMK@91835|fabids	35493|Streptophyta	PQ	Respiratory burst	RBOHB	GO:0003674,GO:0003824,GO:0005488,GO:0005509,GO:0005515,GO:0005575,GO:0005623,GO:0005886,GO:0006950,GO:0007275,GO:0008150,GO:0008152,GO:0009266,GO:0009408,GO:0009628,GO:0009791,GO:0009845,GO:0016020,GO:0016174,GO:0016491,GO:0016651,GO:0032501,GO:0032502,GO:0043167,GO:0043169,GO:0043621,GO:0044464,GO:0046872,GO:0048856,GO:0050664,GO:0050896,GO:0055114,GO:0071944,GO:0090351	NA	ko:K13447	ko04016,ko04626,map04016,map04626	NA	NA	NA	ko00000,ko00001,ko01000	NA	NA	NA	EFNAhand_6,FAD_binding_8,Ferric_reduct,NADPH_Ox,NAD_binding_6
L.us.o.g.scaffold56.234	34.306	27.352	27.351	294.638	265.535	301.526	25.35	37.734	38.688	207.104	344.179	241.479	3.3907	2.02e-71	10.4882	3.07792	1.64e-23	8.44394	up	4006.Lus10032613	8.58eNA307	837	COG0176@1|root,KOG2772@2759|Eukaryota,37S59@33090|Viridiplantae,3GE0Z@35493|Streptophyta	35493|Streptophyta	G	Transaldolase	NA	NA	2.2.1.2	ko:K00616	ko00030,ko01100,ko01110,ko01120,ko01130,ko01200,ko01230,map00030,map01100,map01110,map01120,map01130,map01200,map01230	M00004,M00007	R01827	RC00439,RC00604	ko00000,ko00001,ko00002,ko01000	NA	NA	NA	TAL_FSA
L.us.o.g.scaffold77.6	0.954	0.936	0.834	62.039	35.739	76.722	1.589	1.504	0.552	24.524	53.175	77.254	6.12499	3e-71	69.7922	5.52273	3.86e-27	45.9736	up	4006.Lus10003148	0	1047	COG2124@1|root,KOG0156@2759|Eukaryota,37S1U@33090|Viridiplantae,3G8GF@35493|Streptophyta,4JFXH@91835|fabids	35493|Streptophyta	Q	Cytochrome p450	NA	GO:0003674,GO:0003824,GO:0004497,GO:0005575,GO:0008150,GO:0008152,GO:0009058,GO:0009987,GO:0010035,GO:0010038,GO:0010039,GO:0016020,GO:0016491,GO:0016705,GO:0016709,GO:0019748,GO:0042221,GO:0044550,GO:0050896,GO:0051716,GO:0055114,GO:0070887,GO:0071241,GO:0071248,GO:0071281	1.14.14.19,1.14.14.32	ko:K00512	ko00140,ko01100,ko04913,ko04917,ko04927,ko04934,map00140,map01100,map04913,map04917,map04927,map04934	M00109,M00110	R02211,R03783,R04852,R04853,R08517,R08518	RC00607,RC00660,RC00923,RC01222	ko00000,ko00001,ko00002,ko00199,ko01000	NA	NA	NA	p450
L.us.o.g.scaffold300.29	1.279	1.353	1.765	146.401	64.211	125.088	1.431	1.785	3.788	35.461	102.752	163.221	6.37935	8.58e-71	83.2481	5.54171	1.53e-22	46.5823	up	4006.Lus10023375	0	1061	COG0277@1|root,2QVY1@2759|Eukaryota,37SFV@33090|Viridiplantae,3GCR3@35493|Streptophyta,4JF0V@91835|fabids	35493|Streptophyta	C	Belongs to the oxygenNAdependent FADNAlinked oxidoreductase family	NA	GO:0005575,GO:0005618,GO:0005623,GO:0030312,GO:0044464,GO:0071944	NA	NA	NA	NA	NA	NA	NA	NA	NA	NA	BBE,FAD_binding_4
L.us.o.g.scaffold205.62	9.547	8.385	7.438	88.036	122.817	121.69	9.934	11.288	7.403	31.701	78.094	68.234	3.82062	4.79e-70	14.1293	2.75557	5.03e-12	6.75319	up	4006.Lus10028643	2.89eNA230	635	28ME4@1|root,2QTXK@2759|Eukaryota,37PCD@33090|Viridiplantae,3G8HQ@35493|Streptophyta,4JCY0@91835|fabids	35493|Streptophyta	NA	NA	NA	NA	NA	NA	NA	NA	NA	NA	NA	NA	NA	NA	NA
L.us.o.g.scaffold115.154	1.157	1.662	1.084	127.763	65.701	122.614	3.29	1.248	0.601	83.296	187.311	106.652	6.46988	4.86e-70	88.6399	6.32176	7.94e-29	79.9905	up	4006.Lus10001640	9.4eNA165	461	KOG0406@1|root,KOG0406@2759|Eukaryota,37J10@33090|Viridiplantae,3GECC@35493|Streptophyta,4JNU5@91835|fabids	35493|Streptophyta	O	Belongs to the GST superfamily	GSTU2	GO:0001101,GO:0003674,GO:0003824,GO:0004364,GO:0005575,GO:0005622,GO:0005623,GO:0005737,GO:0005829,GO:0006518,GO:0006575,GO:0006749,GO:0006790,GO:0006807,GO:0008150,GO:0008152,GO:0009056,GO:0009404,GO:0009407,GO:0009636,GO:0009719,GO:0009725,GO:0009751,GO:0009987,GO:0010033,GO:0014070,GO:0016740,GO:0016765,GO:0019748,GO:0034641,GO:0042221,GO:0042493,GO:0043603,GO:0044237,GO:0044248,GO:0044424,GO:…	2.5.1.18	ko:K00799	ko00480,ko00980,ko00982,ko00983,ko01524,ko05200,ko05204,ko05225,ko05418,map00480,map00980,map00982,map00983,map01524,map05200,map05204,map05225,map05418	NA	R03522,R07002,R07003,R07004,R07023,R07024,R07025,R07026,R07069,R07070,R07083,R07084,R07091,R07092,R07093,R07094,R07100,R07113,R07116,R08280,R09409,R11905	RC00004,RC00069,RC00840,RC00948,RC01704,RC01705,RC01706,RC01758,RC01759,RC01765,RC01767,RC01769,RC02243,RC02527,RC02939,RC02940,RC02942,RC02943,RC02944	ko00000,ko00001,ko01000,ko02000	1.A.12.2.2,1.A.12.3.2	NA	NA	GST_C,GST_C_2,GST_N,GST_N_3
L.us.o.g.scaffold3.640	0.413	0.2	0.309	22.367	17.81	27.8	0.231	0.178	0.047	5.125	8.203	13.977	6.31363	5.87e-70	79.5409	6.00721	7.29e-25	64.3205	up	4006.Lus10021060	0	1215	COG0515@1|root,2QSBD@2759|Eukaryota,37T0H@33090|Viridiplantae,3GDM3@35493|Streptophyta,4JN97@91835|fabids	35493|Streptophyta	T	LNAtype lectinNAdomain containing receptor kinase	NA	GO:0005575,GO:0005623,GO:0005886,GO:0016020,GO:0044464,GO:0071944	NA	NA	NA	NA	NA	NA	NA	NA	NA	NA	Lectin_legB,Pkinase,Pkinase_Tyr
L.us.o.g.scaffold23.284	0.377	0.174	0.126	25.536	35.066	42.651	0.452	0.284	0.305	11.477	30.993	17.212	7.36425	8.24e-70	164.763	5.96813	4.93e-33	62.6016	up	4006.Lus10000567	0	981	2CM9J@1|root,2QPPQ@2759|Eukaryota,37T7F@33090|Viridiplantae,3GGJ2@35493|Streptophyta,4JMGU@91835|fabids	35493|Streptophyta	L	EXOIII	NA	GO:0003674,GO:0003824,GO:0004518,GO:0004527,GO:0005575,GO:0005618,GO:0005622,GO:0005623,GO:0005737,GO:0005829,GO:0005886,GO:0006139,GO:0006725,GO:0006807,GO:0006950,GO:0006974,GO:0008150,GO:0008152,GO:0008408,GO:0009380,GO:0009987,GO:0016020,GO:0016787,GO:0016788,GO:0030312,GO:0032991,GO:0033554,GO:0034641,GO:0043170,GO:0044237,GO:0044238,GO:0044424,GO:0044444,GO:0044464,GO:0046483,GO:0050896,GO:…	NA	NA	NA	NA	NA	NA	NA	NA	NA	NA	RNase_T
L.us.o.g.scaffold13.353	3.848	3.802	4.049	40.55	35.202	35.116	4.481	4.619	5.437	16.819	12.467	30.093	3.36	2.63e-69	10.2674	2.13232	7.14e-09	4.38422	up	4006.Lus10027417	0	1027	COG0534@1|root,KOG1347@2759|Eukaryota,37S60@33090|Viridiplantae,3G97F@35493|Streptophyta,4JHXT@91835|fabids	35493|Streptophyta	V	Belongs to the multi antimicrobial extrusion (MATE) (TC 2.A.66.1) family	NA	GO:0003674,GO:0005215,GO:0006810,GO:0006855,GO:0008150,GO:0015238,GO:0015893,GO:0022857,GO:0042221,GO:0042493,GO:0050896,GO:0051179,GO:0051234,GO:0055085	NA	ko:K03327	NA	NA	NA	NA	ko00000,ko02000	2.A.66.1	NA	NA	MatE
L.us.o.g.scaffold119.176	1.797	1.544	1.7	26.626	27.229	20.216	3.127	2.418	2.098	71.248	42.174	18.139	3.98898	3.65e-69	15.8782	4.20781	3.39e-19	18.4789	up	4006.Lus10019510	0	1255	2BWIZ@1|root,2QR3T@2759|Eukaryota,37S6R@33090|Viridiplantae,3GF4M@35493|Streptophyta,4JFVQ@91835|fabids	35493|Streptophyta	S	Belongs to the sterol desaturase family	NA	GO:0003674,GO:0003824,GO:0005575,GO:0005622,GO:0005623,GO:0005737,GO:0005783,GO:0005789,GO:0006629,GO:0008150,GO:0008152,GO:0012505,GO:0016020,GO:0016491,GO:0031984,GO:0042175,GO:0043226,GO:0043227,GO:0043229,GO:0043231,GO:0044238,GO:0044422,GO:0044424,GO:0044425,GO:0044432,GO:0044444,GO:0044446,GO:0044464,GO:0055114,GO:0071704,GO:0098827	4.1.99.5	ko:K15404	ko00073,ko01110,map00073,map01110	NA	R09466	NA	ko00000,ko00001,ko01000	NA	NA	NA	FA_hydroxylase,Wax2_C
L.us.o.g.scaffold15.358	12.36	8.033	10.809	252.289	178.38	233.015	7.186	12.68	10.794	251.392	268.411	230.034	4.52972	3.93e-69	23.0983	4.72148	3.22e-71	26.3819	up	4006.Lus10008964	1.59eNA220	623	28IU4@1|root,2QR5M@2759|Eukaryota,37NR9@33090|Viridiplantae,3G8QD@35493|Streptophyta,4JKZ7@91835|fabids	35493|Streptophyta	S	CRTNAlike, chloroquineNAresistance transporterNAlike	NA	GO:0002229,GO:0002239,GO:0005575,GO:0005622,GO:0005623,GO:0005737,GO:0006810,GO:0006811,GO:0006820,GO:0006857,GO:0006950,GO:0006952,GO:0008150,GO:0009507,GO:0009536,GO:0009605,GO:0009607,GO:0010035,GO:0010038,GO:0015711,GO:0015833,GO:0034635,GO:0042221,GO:0042886,GO:0042939,GO:0043207,GO:0043226,GO:0043227,GO:0043229,GO:0043231,GO:0044424,GO:0044444,GO:0044464,GO:0046686,GO:0050896,GO:0051179,GO:…	NA	NA	NA	NA	NA	NA	NA	NA	NA	NA	CRTNAlike
L.us.o.g.scaffold38.244	1.803	2.278	2.084	26.566	41.922	35.451	3.888	1.886	1.479	25.238	24.607	27.907	4.18121	4.94e-69	18.1413	3.53081	1.65e-20	11.558	up	4006.Lus10033308	1.11eNA294	807	COG2124@1|root,KOG0157@2759|Eukaryota,37IVW@33090|Viridiplantae,3GFCG@35493|Streptophyta,4JN2T@91835|fabids	35493|Streptophyta	Q	Belongs to the cytochrome P450 family	CYP707A1	GO:0003674,GO:0003824,GO:0004497,GO:0006066,GO:0006082,GO:0006629,GO:0006694,GO:0006714,GO:0006720,GO:0006721,GO:0007275,GO:0008150,GO:0008152,GO:0008202,GO:0008610,GO:0009058,GO:0009687,GO:0009987,GO:0010268,GO:0010817,GO:0016125,GO:0016128,GO:0016129,GO:0016131,GO:0016132,GO:0016491,GO:0016705,GO:0016709,GO:0019752,GO:0032501,GO:0032502,GO:0032787,GO:0042445,GO:0042446,GO:0042592,GO:0043288,GO:…	1.14.13.93	ko:K09843	ko00906,map00906	NA	R07202	RC00257	ko00000,ko00001,ko00199,ko01000	NA	NA	NA	p450
L.us.o.g.scaffold0.747	9.579	6.935	7.399	101.006	102.536	122.683	5.992	8.402	6.069	99.826	187.041	101.539	3.8828	5.37e-69	14.7516	4.36467	4.32e-35	20.6015	up	4006.Lus10036413	8.88eNA165	461	KOG0724@1|root,KOG0724@2759|Eukaryota,37JU1@33090|Viridiplantae,3GHP6@35493|Streptophyta,4JDGG@91835|fabids	35493|Streptophyta	K	transcription factor	NA	NA	NA	NA	NA	NA	NA	NA	NA	NA	NA	NA	Myb_DNANAbinding
L.us.o.g.scaffold152.56	6.023	6.42	3.035	3719.55	810.094	1999.82	4.24	6.094	5.195	3380.69	3939.1	2352.5	8.86032	7.78e-69	464.754	9.39424	1.08e-238	672.895	up	4006.Lus10036343	2.07eNA299	818	KOG1339@1|root,KOG1339@2759|Eukaryota,37Q1N@33090|Viridiplantae,3G89Y@35493|Streptophyta,4JIDB@91835|fabids	35493|Streptophyta	O	Belongs to the peptidase A1 family	NA	NA	NA	NA	NA	NA	NA	NA	NA	NA	NA	NA	TAXi_C,TAXi_N
L.us.o.g.scaffold149.71	101.149	74.033	95.609	1027.32	896.379	1008.21	67.096	97.188	88.059	838.732	1355.36	862.531	3.5521	3.07e-68	11.7298	3.71541	6.19e-36	13.1356	up	4006.Lus10023672	0	903	COG0183@1|root,KOG1389@2759|Eukaryota,37NKG@33090|Viridiplantae,3GB8R@35493|Streptophyta,4JM6D@91835|fabids	35493|Streptophyta	I	Belongs to the thiolase family	NA	GO:0003674,GO:0003824,GO:0003988,GO:0005575,GO:0005622,GO:0005623,GO:0005634,GO:0005730,GO:0005737,GO:0005739,GO:0005773,GO:0005774,GO:0005777,GO:0006082,GO:0006629,GO:0006631,GO:0006635,GO:0006950,GO:0006996,GO:0007031,GO:0008150,GO:0008152,GO:0009056,GO:0009058,GO:0009062,GO:0009507,GO:0009514,GO:0009536,GO:0009611,GO:0009657,GO:0009694,GO:0009695,GO:0009787,GO:0009789,GO:0009966,GO:0009967,GO:…	2.3.1.16	ko:K07513	ko00071,ko00280,ko00592,ko01040,ko01100,ko01110,ko01130,ko01212,ko03320,ko04146,map00071,map00280,map00592,map01040,map01100,map01110,map01130,map01212,map03320,map04146	M00087,M00113	R00927,R01177,R03778,R03858,R03991,R04546,R04742,R04747,R07891,R07895,R07899,R07937,R07953	RC00004,RC00326,RC00405,RC01702,RC02728	ko00000,ko00001,ko00002,ko01000	NA	NA	NA	Thiolase_C,Thiolase_N
L.us.o.g.scaffold1.492	10.4	6.764	8.898	220.468	150.858	197.169	5.584	8.886	8.836	210.838	120.868	193.7	4.5667	4.81e-68	23.6982	4.59456	3.34e-52	24.1601	up	4006.Lus10008964	2.65eNA212	602	28IU4@1|root,2QR5M@2759|Eukaryota,37NR9@33090|Viridiplantae,3G8QD@35493|Streptophyta,4JKZ7@91835|fabids	35493|Streptophyta	S	CRTNAlike, chloroquineNAresistance transporterNAlike	NA	GO:0002229,GO:0002239,GO:0005575,GO:0005622,GO:0005623,GO:0005737,GO:0006810,GO:0006811,GO:0006820,GO:0006857,GO:0006950,GO:0006952,GO:0008150,GO:0009507,GO:0009536,GO:0009605,GO:0009607,GO:0010035,GO:0010038,GO:0015711,GO:0015833,GO:0034635,GO:0042221,GO:0042886,GO:0042939,GO:0043207,GO:0043226,GO:0043227,GO:0043229,GO:0043231,GO:0044424,GO:0044444,GO:0044464,GO:0046686,GO:0050896,GO:0051179,GO:…	NA	NA	NA	NA	NA	NA	NA	NA	NA	NA	CRTNAlike
L.us.o.g.scaffold108.38	3.997	3.284	3.017	38.87	37.051	33.681	3.68	2.939	3.201	37.403	33.797	24.314	3.5267	4.93e-68	11.5251	3.3907	6.86e-40	10.4883	up	4006.Lus10035478	0	1470	COG1404@1|root,2QSF0@2759|Eukaryota,37Q0U@33090|Viridiplantae,3GEDZ@35493|Streptophyta,4JEUA@91835|fabids	35493|Streptophyta	O	Subtilase family	NA	NA	NA	NA	NA	NA	NA	NA	NA	NA	NA	NA	Inhibitor_I9,Peptidase_S8
L.us.o.g.scaffold15.416	47.585	32.747	31.499	473.582	501.558	464.266	48.915	33.551	27.452	379.691	355.695	431.69	3.79862	1.51e-67	13.9155	3.51549	9.26e-39	11.4358	up	4006.Lus10017471	0	1261	COG3854@1|root,2QQ4X@2759|Eukaryota,37K6B@33090|Viridiplantae,3G9UP@35493|Streptophyta,4JMIJ@91835|fabids	35493|Streptophyta	O	ATPase family associated with various cellular activities (AAA)	NA	GO:0005575,GO:0005622,GO:0005623,GO:0005737,GO:0009507,GO:0009536,GO:0043226,GO:0043227,GO:0043229,GO:0043231,GO:0044424,GO:0044444,GO:0044464	NA	NA	NA	NA	NA	NA	NA	NA	NA	NA	AAA
L.us.o.g.scaffold144.21	16.586	10.009	13.093	521.178	310.042	432.598	14.428	15.531	13.275	333.816	334.165	410.07	5.11524	1.82e-67	34.6611	4.74763	8.05e-146	26.8645	up	4006.Lus10040285	0	1207	2CMUE@1|root,2QS01@2759|Eukaryota,37SYY@33090|Viridiplantae,3GXH1@35493|Streptophyta,4JDZG@91835|fabids	35493|Streptophyta	K	Telomere repeatNAbinding protein	NA	GO:0000228,GO:0000723,GO:0000781,GO:0000782,GO:0000783,GO:0000784,GO:0001101,GO:0003674,GO:0003676,GO:0003677,GO:0003690,GO:0003691,GO:0005488,GO:0005575,GO:0005622,GO:0005623,GO:0005634,GO:0005694,GO:0006139,GO:0006259,GO:0006725,GO:0006807,GO:0006996,GO:0008150,GO:0008152,GO:0008301,GO:0009719,GO:0009725,GO:0009737,GO:0009987,GO:0010033,GO:0016043,GO:0031627,GO:0031974,GO:0031981,GO:0032200,GO:…	NA	NA	NA	NA	NA	NA	NA	NA	NA	NA	NA
L.us.o.g.scaffold13.172	2.855	2.324	3	55.54	38.426	52.013	2.428	1.22	1.26	10.403	8.425	59.429	4.27649	2.95e-67	19.3799	4.09499	5.33e-09	17.0889	up	4006.Lus10031810	0	1674	28IFU@1|root,2QQSP@2759|Eukaryota,37IPE@33090|Viridiplantae,3GE0G@35493|Streptophyta,4JISG@91835|fabids	35493|Streptophyta	E	Plant lipoxygenase may be involved in a number of diverse aspects of plant physiology including growth and development, pest resistance, and senescence or responses to wounding	NA	GO:0003674,GO:0003824,GO:0005575,GO:0005622,GO:0005623,GO:0005737,GO:0006082,GO:0006629,GO:0006631,GO:0006690,GO:0008150,GO:0008152,GO:0009507,GO:0009532,GO:0009534,GO:0009536,GO:0009570,GO:0009579,GO:0009987,GO:0010597,GO:0016165,GO:0016491,GO:0016701,GO:0016702,GO:0019372,GO:0019752,GO:0031976,GO:0031984,GO:0032787,GO:0043226,GO:0043227,GO:0043229,GO:0043231,GO:0043436,GO:0044237,GO:0044238,GO:…	1.13.11.12	ko:K00454	ko00591,ko00592,ko01100,ko01110,map00591,map00592,map01100,map01110	M00113	R03626,R07864,R07869	RC00561	ko00000,ko00001,ko00002,ko01000	NA	NA	NA	Lipoxygenase,PLAT
L.us.o.g.scaffold239.35	39.234	43.023	32.823	565.37	661.229	421.744	25.134	33.742	27.155	399.753	497.861	293.821	3.95027	3.05e-67	15.4579	3.90536	1.22e-44	14.9841	up	4006.Lus10040933	6.25eNA214	590	COG1028@1|root,KOG1208@2759|Eukaryota,37QB9@33090|Viridiplantae,3GAD2@35493|Streptophyta,4JRDI@91835|fabids	35493|Streptophyta	Q	Belongs to the shortNAchain dehydrogenases reductases (SDR) family	NA	GO:0003674,GO:0003824,GO:0004033,GO:0005575,GO:0005622,GO:0005623,GO:0005737,GO:0005829,GO:0008106,GO:0008150,GO:0008152,GO:0016491,GO:0016614,GO:0016616,GO:0044424,GO:0044444,GO:0044464,GO:0055114	1.1.1.208	ko:K15095	ko00902,ko01110,map00902,map01110	NA	R02548	RC00154	ko00000,ko00001,ko01000	NA	NA	NA	adh_short,adh_short_C2
L.us.o.g.scaffold46.29	2.211	1.915	2.392	30.414	26.407	35.826	1.821	2.463	2.793	24.848	29.933	32.275	3.94351	3.06e-67	15.3856	3.73049	8.59e-48	13.2736	up	3694.POPTR_0001s42050.1	0	941	COG0515@1|root,2QSUU@2759|Eukaryota,37KBB@33090|Viridiplantae	33090|Viridiplantae	T	GNAtype lectin SNAreceptorNAlike serine threonineNAprotein kinase	NA	NA	NA	NA	NA	NA	NA	NA	NA	NA	NA	NA	B_lectin,DUF3403,PAN_2,Pkinase_Tyr,S_locus_glycop
L.us.o.g.scaffold152.66	5.773	5.898	4.574	581.5	248.221	461.384	6.788	5.249	8.888	387.011	1499.69	491.435	6.44266	5.29e-67	86.9832	6.96077	2.81e-38	124.566	up	28532.XP_010523855.1	1.21eNA15	73.2	2CHNH@1|root,2S3PN@2759|Eukaryota,37W0E@33090|Viridiplantae,3GKE9@35493|Streptophyta,3I0U1@3699|Brassicales	35493|Streptophyta	S	serine protease inhibitor, KazalNAtype family protein	NA	NA	NA	NA	NA	NA	NA	NA	NA	NA	NA	NA	NA
L.us.o.g.scaffold94.4	5.975	4.455	4.778	270.406	150.383	324.08	6.22	4.185	7.394	375.676	392.684	264.601	5.7372	5.86e-67	53.3421	5.97119	8.06e-88	62.7344	up	4006.Lus10019017	4.62eNA134	391	COG0631@1|root,KOG0698@2759|Eukaryota,37KYX@33090|Viridiplantae,3GBQP@35493|Streptophyta,4JHBK@91835|fabids	35493|Streptophyta	T	phosphatase 2c	NA	GO:0003674,GO:0003824,GO:0004721,GO:0004722,GO:0005575,GO:0005622,GO:0005623,GO:0005634,GO:0006464,GO:0006470,GO:0006793,GO:0006796,GO:0006807,GO:0008150,GO:0008152,GO:0009787,GO:0009788,GO:0009966,GO:0009968,GO:0009987,GO:0010029,GO:0010030,GO:0010646,GO:0010648,GO:0016311,GO:0016787,GO:0016788,GO:0016791,GO:0019538,GO:0023051,GO:0023057,GO:0036211,GO:0042578,GO:0043170,GO:0043226,GO:0043227,GO:…	3.1.3.16	ko:K14497	ko04016,ko04075,ko04931,map04016,map04075,map04931	NA	NA	NA	ko00000,ko00001,ko01000	NA	NA	NA	PP2C
L.us.o.g.scaffold94.3	22.247	19.323	19.399	204.935	171.524	216.975	13.093	15.449	16.402	198.559	299.7	213.443	3.39973	1.09e-66	10.5541	4.10001	1.36e-55	17.1485	up	4006.Lus10003398	1.09eNA274	750	COG0421@1|root,KOG1562@2759|Eukaryota,37R63@33090|Viridiplantae,3GFAX@35493|Streptophyta,4JIEJ@91835|fabids	35493|Streptophyta	E	Belongs to the spermidine spermine synthase family	NA	NA	2.5.1.16	ko:K00797	ko00270,ko00330,ko00410,ko00480,ko01100,map00270,map00330,map00410,map00480,map01100	M00034,M00133	R01920,R02869,R08359	RC00021,RC00053	ko00000,ko00001,ko00002,ko01000	NA	NA	NA	Spermine_synt_N,Spermine_synth
L.us.o.g.scaffold15.75	44.536	31.255	30.356	776.129	576.008	588.564	21.821	36.991	34.492	578.388	618.616	685.021	4.31152	1.82e-66	19.8563	4.44299	4.14e-65	21.7507	up	4006.Lus10003210	0	917	2CCM1@1|root,2QRR9@2759|Eukaryota,37M4Z@33090|Viridiplantae,3GANW@35493|Streptophyta,4JKBG@91835|fabids	35493|Streptophyta	S	Encoded by	NA	NA	NA	NA	NA	NA	NA	NA	NA	NA	NA	NA	SURNod19
L.us.o.g.scaffold57.115	17.099	14.796	15.388	139.293	116.943	124.572	16.937	18.288	15.434	110.145	92.146	148.096	3.12619	4.45e-66	8.73123	2.89484	6.97e-34	7.4376	up	4006.Lus10029175	0	1774	COG1877@1|root,KOG1050@2759|Eukaryota,37ITE@33090|Viridiplantae,3G7XC@35493|Streptophyta,4JNMT@91835|fabids	35493|Streptophyta	G	alpha,alphaNAtrehaloseNAphosphate synthase UDPNAforming	NA	GO:0003674,GO:0003824,GO:0005575,GO:0005622,GO:0005623,GO:0005737,GO:0005975,GO:0005984,GO:0005991,GO:0005992,GO:0006793,GO:0006796,GO:0006950,GO:0008150,GO:0008152,GO:0009058,GO:0009311,GO:0009312,GO:0009987,GO:0016051,GO:0016311,GO:0016787,GO:0016788,GO:0016791,GO:0033554,GO:0034637,GO:0042578,GO:0044237,GO:0044238,GO:0044249,GO:0044262,GO:0044424,GO:0044464,GO:0046351,GO:0050896,GO:0051716,GO:…	2.4.1.15,3.1.3.12	ko:K16055	ko00500,ko01100,map00500,map01100	NA	R02737,R02778	RC00005,RC00017,RC00049,RC02748	ko00000,ko00001,ko01000,ko01003	NA	GT20	NA	Glyco_transf_20,Trehalose_PPase
L.us.o.g.scaffold15.472	6.121	5.317	4.445	45.981	47.961	50.633	4.355	5.866	4.354	37.808	26.405	41.33	3.29982	6.75e-66	9.84794	2.9587	1.92e-30	7.77422	up	4006.Lus10028755	0	1762	KOG0039@1|root,KOG0039@2759|Eukaryota,37I02@33090|Viridiplantae,3G9RE@35493|Streptophyta,4JDKX@91835|fabids	35493|Streptophyta	PQ	Respiratory burst oxidase homolog protein	NA	GO:0000160,GO:0001101,GO:0002252,GO:0002376,GO:0002679,GO:0003674,GO:0003824,GO:0005575,GO:0005623,GO:0005886,GO:0006950,GO:0006952,GO:0006970,GO:0007154,GO:0007165,GO:0007231,GO:0008150,GO:0008152,GO:0009058,GO:0009628,GO:0009719,GO:0009723,GO:0009725,GO:0009737,GO:0009738,GO:0009755,GO:0009873,GO:0009987,GO:0010033,GO:0010119,GO:0010941,GO:0016020,GO:0016174,GO:0016491,GO:0016651,GO:0016999,GO:…	NA	ko:K13447	ko04016,ko04626,map04016,map04626	NA	NA	NA	ko00000,ko00001,ko01000	NA	NA	NA	FAD_binding_8,Ferric_reduct,NADPH_Ox,NAD_binding_6
L.us.o.g.scaffold29.3	2.044	1.538	1.222	102.35	56.307	113.436	1.928	1.841	3.738	95.412	97.189	105.492	5.94873	6.75e-66	61.7657	5.42161	2.43e-65	42.8614	up	4006.Lus10007335	0	1093	KOG1339@1|root,KOG1339@2759|Eukaryota,37S88@33090|Viridiplantae,3GAF6@35493|Streptophyta	35493|Streptophyta	O	Belongs to the peptidase A1 family	NA	NA	NA	NA	NA	NA	NA	NA	NA	NA	NA	NA	Ribosomal_L18A,TAXi_C,TAXi_N
L.us.o.g.scaffold70.192	3.538	3.734	3.446	154.45	80.226	129.979	1.979	4.408	2.766	84.165	251.43	130.842	5.2138	6.81e-66	37.1116	5.79501	3.28e-34	55.5227	up	4006.Lus10030446	2.26eNA207	572	28K4E@1|root,2QSIY@2759|Eukaryota,37M1A@33090|Viridiplantae,3GEPN@35493|Streptophyta,4JIXX@91835|fabids	35493|Streptophyta	K	NAC transcription factor	NAP	GO:0000003,GO:0003006,GO:0003674,GO:0003700,GO:0005575,GO:0005622,GO:0005623,GO:0005634,GO:0006355,GO:0007275,GO:0007568,GO:0008150,GO:0009790,GO:0009791,GO:0009793,GO:0009825,GO:0009835,GO:0009889,GO:0009908,GO:0009987,GO:0010150,GO:0010154,GO:0010468,GO:0010556,GO:0016049,GO:0019219,GO:0019222,GO:0021700,GO:0022414,GO:0031323,GO:0031326,GO:0032501,GO:0032502,GO:0040007,GO:0043226,GO:0043227,GO:…	NA	NA	NA	NA	NA	NA	NA	NA	NA	NA	NAM
L.us.o.g.scaffold73.37	10.583	5.473	7.768	199.763	195.052	164.616	4.921	7.739	6.082	139.219	174.52	142.138	4.66619	8.86e-66	25.39	4.71559	6.33e-77	26.2745	up	4006.Lus10009358	0	1180	KOG0198@1|root,KOG0198@2759|Eukaryota,37MI3@33090|Viridiplantae,3GFRR@35493|Streptophyta,4JTRB@91835|fabids	35493|Streptophyta	T	Protein kinase domain	NA	GO:0001101,GO:0003674,GO:0003824,GO:0004672,GO:0004674,GO:0004842,GO:0005488,GO:0005515,GO:0005575,GO:0005622,GO:0005623,GO:0005737,GO:0005768,GO:0005769,GO:0005794,GO:0005802,GO:0006464,GO:0006468,GO:0006793,GO:0006796,GO:0006807,GO:0006810,GO:0006950,GO:0006952,GO:0007034,GO:0007154,GO:0007165,GO:0008150,GO:0008152,GO:0009719,GO:0009725,GO:0009737,GO:0009738,GO:0009755,GO:0009787,GO:0009788,GO:…	NA	NA	NA	NA	NA	NA	NA	NA	NA	NA	DOG1,Pkinase,Pkinase_Tyr
L.us.o.g.scaffold303.9	6.573	5.243	4.787	252.784	136.588	248.942	5.554	6.392	3.53	215.5	415.648	228.335	5.38935	1.13e-65	41.9138	5.91412	3.03e-56	60.3015	up	NA	NA	NA	NA	NA	NA	NA	NA	NA	NA	NA	NA	NA	NA	NA	NA	NA	NA	NA	NA
L.us.o.g.scaffold137.125	6.656	3.392	4.514	110.837	107.796	120.078	1.777	4.988	6.33	113.852	100.319	89.239	4.65286	2.87e-65	25.1566	4.64062	1.98e-27	24.9439	up	4006.Lus10031819	0	993	KOG1192@1|root,KOG1192@2759|Eukaryota,37RNU@33090|Viridiplantae,3G7DB@35493|Streptophyta,4JI8Z@91835|fabids	35493|Streptophyta	G	Belongs to the UDPNAglycosyltransferase family	NA	GO:0003674,GO:0003824,GO:0005575,GO:0005622,GO:0005623,GO:0008194,GO:0016740,GO:0016757,GO:0016758,GO:0035251,GO:0043226,GO:0043227,GO:0043229,GO:0043231,GO:0044424,GO:0044464,GO:0046527,GO:0080043,GO:0080044	NA	NA	NA	NA	NA	NA	NA	NA	NA	NA	UDPGT
L.us.o.g.scaffold22.113	1.583	1.953	1.668	36.46	56.404	34.336	2.36	2.339	1.756	6.274	27.891	13.345	4.71757	3.14e-65	26.3105	3.00768	4.6e-08	8.04272	up	4006.Lus10009315	4.38eNA244	672	COG0697@1|root,KOG1582@2759|Eukaryota,37KZ2@33090|Viridiplantae,3GDC8@35493|Streptophyta,4JMDQ@91835|fabids	35493|Streptophyta	G	UDPNAgalactose UDPNAglucose transporter	NA	GO:0000139,GO:0000295,GO:0003674,GO:0005215,GO:0005346,GO:0005575,GO:0005622,GO:0005623,GO:0005737,GO:0005783,GO:0005789,GO:0005794,GO:0006810,GO:0006811,GO:0006820,GO:0006862,GO:0008150,GO:0008509,GO:0008514,GO:0012505,GO:0015075,GO:0015215,GO:0015216,GO:0015605,GO:0015711,GO:0015748,GO:0015865,GO:0015868,GO:0015931,GO:0015932,GO:0016020,GO:0016021,GO:0022857,GO:0030173,GO:0030176,GO:0031090,GO:…	NA	ko:K15277	NA	NA	NA	NA	ko00000,ko02000	2.A.7.11.5	NA	NA	UAA
L.us.o.g.scaffold226.59	446.828	399.855	403.965	2876.87	2543.9	2876.43	307.15	351.806	340.755	1976.2	2731.44	2102.39	2.84571	5.37e-65	7.18862	2.88186	3.03e-38	7.37098	up	4006.Lus10031919	2.95eNA263	720	KOG0788@1|root,KOG0788@2759|Eukaryota,37K5I@33090|Viridiplantae,3GAI8@35493|Streptophyta,4JRFZ@91835|fabids	35493|Streptophyta	T	SNAadenosylmethionine decarboxylase	SAMDC	GO:0003674,GO:0003824,GO:0004014,GO:0005575,GO:0005622,GO:0005623,GO:0005737,GO:0005829,GO:0006576,GO:0006595,GO:0006596,GO:0006597,GO:0006807,GO:0008150,GO:0008152,GO:0008215,GO:0008216,GO:0008295,GO:0009058,GO:0009308,GO:0009309,GO:0009987,GO:0016829,GO:0016830,GO:0016831,GO:0017144,GO:0034641,GO:0042401,GO:0044106,GO:0044237,GO:0044249,GO:0044271,GO:0044424,GO:0044444,GO:0044464,GO:0071704,GO:…	4.1.1.50	ko:K01611	ko00270,ko00330,ko01100,map00270,map00330,map01100	M00034,M00133	R00178	RC00299	ko00000,ko00001,ko00002,ko01000	NA	NA	NA	AdoMetDC_leader,SAM_decarbox
L.us.o.g.scaffold242.3	14.098	13.337	9.443	510.071	274.921	414.445	10.649	11.002	15.25	474.775	474.027	370.562	5.14881	7.13e-65	35.4769	5.26916	1.34e-105	38.5635	up	4006.Lus10027752	1.02eNA130	372	28MKZ@1|root,2QU4S@2759|Eukaryota,37MY7@33090|Viridiplantae,3GDNS@35493|Streptophyta	35493|Streptophyta	S	HemeNAbindingNAlike protein At3g10130	NA	NA	NA	NA	NA	NA	NA	NA	NA	NA	NA	NA	SOUL
L.us.o.g.scaffold96.24	3.004	3.443	4.465	83.074	77.396	56.394	4.747	3.803	2.935	39.863	77.114	59.211	4.42518	8.21e-65	21.4838	4.05692	4.35e-32	16.6439	up	4006.Lus10008606	0	959	2CMZ8@1|root,2QSW7@2759|Eukaryota,37R4K@33090|Viridiplantae,3GFJJ@35493|Streptophyta	35493|Streptophyta	K	SANT SWI3, ADA2, NNACoR and TFIIIB'' DNANAbinding domains	NA	NA	NA	ko:K11111	NA	M00424	NA	NA	ko00000,ko00002,ko03032	NA	NA	NA	DAO,Myb_DNANAbind_6,Myb_DNANAbinding
L.us.o.g.scaffold118.91	2.846	1.235	1.472	552.197	183.233	523.151	2.233	2.564	2.791	517.907	1268.59	490.509	7.95452	8.98e-65	248.055	8.35406	2.65e-84	327.208	up	4006.Lus10020023	1.75eNA138	401	28KH1@1|root,2QSY8@2759|Eukaryota,37P2H@33090|Viridiplantae,3GDXC@35493|Streptophyta	35493|Streptophyta	K	WRKY Transcription Factor	WRKY6	GO:0001067,GO:0003674,GO:0003676,GO:0003677,GO:0003700,GO:0005488,GO:0006355,GO:0006950,GO:0007154,GO:0008150,GO:0009267,GO:0009605,GO:0009889,GO:0009890,GO:0009892,GO:0009987,GO:0009991,GO:0010033,GO:0010036,GO:0010200,GO:0010243,GO:0010468,GO:0010556,GO:0010558,GO:0010605,GO:0010629,GO:0016036,GO:0019219,GO:0019222,GO:0031323,GO:0031324,GO:0031326,GO:0031327,GO:0031667,GO:0031668,GO:0031669,GO:…	NA	NA	NA	NA	NA	NA	NA	NA	NA	NA	WRKY
L.us.o.g.scaffold45.3	3.122	3.236	3.661	127.329	69.143	118.151	3.198	1.706	2.909	136.312	101.292	126.059	5.09592	1.99e-64	34.1998	5.6488	1.45e-85	50.1716	up	4006.Lus10040738	0	906	COG0631@1|root,KOG0698@2759|Eukaryota,37M3H@33090|Viridiplantae,3GABN@35493|Streptophyta	35493|Streptophyta	T	phosphatase 2C	NA	GO:0000003,GO:0003006,GO:0007275,GO:0008150,GO:0009787,GO:0009788,GO:0009791,GO:0009937,GO:0009939,GO:0009966,GO:0009967,GO:0009968,GO:0010029,GO:0010030,GO:0010154,GO:0010162,GO:0010431,GO:0010646,GO:0010647,GO:0010648,GO:0021700,GO:0022414,GO:0022611,GO:0023051,GO:0023056,GO:0023057,GO:0032501,GO:0032502,GO:0032504,GO:0048316,GO:0048518,GO:0048519,GO:0048522,GO:0048523,GO:0048580,GO:0048581,GO:…	3.1.3.16	ko:K14497	ko04016,ko04075,ko04931,map04016,map04075,map04931	NA	NA	NA	ko00000,ko00001,ko01000	NA	NA	NA	PP2C
L.us.o.g.scaffold12.130	1.119	0.583	0.845	52.426	34.579	59.451	0.889	1.419	0.695	27.208	120.603	41.715	5.96087	3.08e-64	62.2875	6.10795	1.54e-25	68.9724	up	4006.Lus10019001	1.21eNA170	478	2CQ7B@1|root,2R41N@2759|Eukaryota,37MFI@33090|Viridiplantae,3GJKX@35493|Streptophyta,4JE0N@91835|fabids	35493|Streptophyta	S	Late embryogenesis abundant protein	NA	NA	NA	NA	NA	NA	NA	NA	NA	NA	NA	NA	SMP
L.us.o.g.scaffold43.365	25.13	21.529	22.424	166.488	154.874	179.461	19.503	19.518	18.767	108.917	264.253	142.01	2.97263	5.68e-64	7.84965	3.27882	1.16e-18	9.70564	up	4006.Lus10005577	6.01eNA288	789	KOG2789@1|root,KOG2789@2759|Eukaryota,37MDZ@33090|Viridiplantae,3GEY7@35493|Streptophyta,4JJTG@91835|fabids	35493|Streptophyta	S	cellular response to glucose starvation	NA	GO:0005575,GO:0005622,GO:0005623,GO:0005737,GO:0044424,GO:0044464	NA	NA	NA	NA	NA	NA	NA	NA	NA	NA	NA
L.us.o.g.scaffold34.261	2.249	2.934	2.809	37.778	40.302	29.816	10.287	3.018	2.945	8.975	7.951	46.195	3.86735	7.06e-64	14.5944	2.05874	0.00798817	4.16621	up	4006.Lus10012879	0	1065	COG2124@1|root,KOG0156@2759|Eukaryota,37QA7@33090|Viridiplantae,3GDM1@35493|Streptophyta	35493|Streptophyta	Q	Belongs to the cytochrome P450 family	NA	GO:0003674,GO:0003824,GO:0004497,GO:0005575,GO:0008150,GO:0008152,GO:0009058,GO:0016020,GO:0016491,GO:0016705,GO:0016709,GO:0019748,GO:0044550,GO:0055114	1.14.13.121,1.14.14.1,1.14.14.19,1.14.14.32	ko:K00512,ko:K07418,ko:K15472	ko00140,ko00590,ko00591,ko00909,ko01100,ko01110,ko04212,ko04726,ko04750,ko04913,ko04917,ko04927,ko04934,map00140,map00590,map00591,map00909,map01100,map01110,map04212,map04726,map04750,map04913,map04917,map04927,map04934	M00109,M00110	R02211,R03783,R04852,R04853,R07042,R07043,R07044,R07045,R07046,R07048,R07050,R07051,R07052,R07055,R07056,R08517,R08518,R09576,R09577,R10073	RC00607,RC00660,RC00923,RC01184,RC01222,RC01710,RC01711,RC01723,RC01725,RC01963,RC02077,RC03044	ko00000,ko00001,ko00002,ko00199,ko01000	NA	NA	NA	p450
L.us.o.g.scaffold111.151	3.553	4.912	3.45	108.839	77.843	76.671	3.679	2.858	4.273	40.784	112.926	64.221	4.58877	7.25e-64	24.0634	4.45753	1.57e-25	21.971	up	4006.Lus10002695	9.19eNA213	588	28JB2@1|root,2QVAY@2759|Eukaryota,37RX8@33090|Viridiplantae,3GAQI@35493|Streptophyta,4JHJN@91835|fabids	35493|Streptophyta	S	PDDEXKNAlike family of unknown function	NA	NA	NA	NA	NA	NA	NA	NA	NA	NA	NA	NA	PDDEXK_6
L.us.o.g.scaffold201.40	6.154	6.552	8.352	139.837	102.126	102.032	19.874	7.532	4.36	22.128	48.931	135.731	4.14779	8.13e-64	17.726	2.81168	7.78e-05	7.02103	up	4006.Lus10025902	0	1042	COG2124@1|root,KOG0156@2759|Eukaryota,37S1U@33090|Viridiplantae,3G8GF@35493|Streptophyta,4JFXH@91835|fabids	35493|Streptophyta	Q	Cytochrome p450	NA	GO:0003674,GO:0003824,GO:0004497,GO:0005575,GO:0008150,GO:0008152,GO:0009058,GO:0009987,GO:0010035,GO:0010038,GO:0010039,GO:0016020,GO:0016491,GO:0016705,GO:0016709,GO:0019748,GO:0042221,GO:0044550,GO:0050896,GO:0051716,GO:0055114,GO:0070887,GO:0071241,GO:0071248,GO:0071281	1.14.14.19,1.14.14.32	ko:K00512	ko00140,ko01100,ko04913,ko04917,ko04927,ko04934,map00140,map01100,map04913,map04917,map04927,map04934	M00109,M00110	R02211,R03783,R04852,R04853,R08517,R08518	RC00607,RC00660,RC00923,RC01222	ko00000,ko00001,ko00002,ko00199,ko01000	NA	NA	NA	p450
L.us.o.g.scaffold0.229	2.032	1.9	1.547	113.278	52.823	84.349	1.798	1.969	1.568	9.595	27.206	152.581	5.64242	9.47e-64	49.9501	5.25435	2.23e-06	38.1695	up	4006.Lus10041067	0	1114	COG2132@1|root,KOG1263@2759|Eukaryota,37HHC@33090|Viridiplantae,3G91M@35493|Streptophyta,4JTPE@91835|fabids	35493|Streptophyta	Q	Lignin degradation and detoxification of ligninNAderived products	NA	GO:0003674,GO:0003824,GO:0005488,GO:0005507,GO:0006725,GO:0008150,GO:0008152,GO:0009058,GO:0009698,GO:0009699,GO:0009808,GO:0009809,GO:0009987,GO:0010023,GO:0010035,GO:0010038,GO:0016491,GO:0016722,GO:0017144,GO:0018130,GO:0018958,GO:0019438,GO:0019748,GO:0042221,GO:0043167,GO:0043169,GO:0044237,GO:0044249,GO:0044550,GO:0046189,GO:0046483,GO:0046688,GO:0046872,GO:0046914,GO:0050896,GO:0055114,GO:…	1.10.3.2	ko:K05909	NA	NA	NA	NA	ko00000,ko01000	NA	NA	NA	CuNAoxidase,CuNAoxidase_2,CuNAoxidase_3
L.us.o.g.scaffold17.132	16.926	10.566	21.789	441.462	495.905	647.541	9.994	16.389	23.54	163.761	306.398	466.841	5.11747	1.06e-63	34.7146	4.342	1.08e-21	20.2802	up	4006.Lus10042531	1.92eNA246	680	28K4E@1|root,2QSIY@2759|Eukaryota,37M1A@33090|Viridiplantae,3GEE0@35493|Streptophyta,4JSJB@91835|fabids	35493|Streptophyta	K	NAC transcription factor	NA	GO:0000003,GO:0001101,GO:0003006,GO:0003674,GO:0003676,GO:0003677,GO:0003700,GO:0005488,GO:0005575,GO:0005622,GO:0005623,GO:0005634,GO:0006355,GO:0006521,GO:0006950,GO:0007275,GO:0007568,GO:0008150,GO:0009413,GO:0009415,GO:0009628,GO:0009790,GO:0009791,GO:0009793,GO:0009825,GO:0009835,GO:0009889,GO:0009891,GO:0009893,GO:0009908,GO:0009987,GO:0010035,GO:0010150,GO:0010154,GO:0010364,GO:0010365,GO:…	NA	NA	NA	NA	NA	NA	NA	NA	NA	NA	NAM
L.us.o.g.scaffold4.87	0.491	0.198	0.288	42.716	24.15	50.25	0.229	0.294	0.417	37.217	57.15	34.912	7.02381	2.17e-63	130.13	7.22186	3.4e-78	149.279	up	3641.EOY07446	6.22eNA210	598	KOG2246@1|root,KOG2246@2759|Eukaryota,37P1Q@33090|Viridiplantae,3G80Y@35493|Streptophyta	35493|Streptophyta	G	Protein of unknown function, DUF604	NA	NA	NA	NA	NA	NA	NA	NA	NA	NA	NA	NA	DUF604
L.us.o.g.scaffold24.178	79.011	76.357	51.605	811.605	797.293	845.172	64.731	58.644	59.628	375.896	715.884	616.365	3.68239	6.34e-63	12.8383	3.33916	2.74e-29	10.1202	up	4006.Lus10036705	0	1276	COG3104@1|root,KOG1237@2759|Eukaryota,37R38@33090|Viridiplantae,3GDVH@35493|Streptophyta,4JDI2@91835|fabids	35493|Streptophyta	E	protein NRT1 PTR FAMILY 2.13NAlike	NA	GO:0000003,GO:0003006,GO:0003674,GO:0005215,GO:0005575,GO:0005623,GO:0005886,GO:0006810,GO:0006811,GO:0006820,GO:0007154,GO:0007275,GO:0008150,GO:0008509,GO:0009605,GO:0009790,GO:0009791,GO:0009793,GO:0009987,GO:0009991,GO:0010098,GO:0010154,GO:0015075,GO:0015103,GO:0015112,GO:0015318,GO:0015698,GO:0015706,GO:0016020,GO:0022414,GO:0022857,GO:0031667,GO:0031668,GO:0031669,GO:0032501,GO:0032502,GO:…	NA	ko:K14206,ko:K14638	ko04974,map04974	NA	NA	NA	ko00000,ko00001,ko02000	2.A.17.3,2.A.17.4.1,2.A.17.4.2	NA	NA	PTR2
L.us.o.g.scaffold70.18	12.163	12.195	10.369	130.553	109.878	117.132	11.07	8.682	11.878	71.975	167.413	123.44	3.48216	8.45e-63	11.1747	3.63987	2.87e-22	12.4655	up	4006.Lus10003128	3.97eNA112	322	28JIG@1|root,2RZAJ@2759|Eukaryota,37UFY@33090|Viridiplantae,3GI6R@35493|Streptophyta,4JPST@91835|fabids	35493|Streptophyta	K	WRKY transcription factor	NA	GO:0000122,GO:0000976,GO:0000977,GO:0000978,GO:0000987,GO:0001012,GO:0001067,GO:0003674,GO:0003676,GO:0003677,GO:0003690,GO:0003700,GO:0005488,GO:0005575,GO:0005622,GO:0005623,GO:0005634,GO:0006355,GO:0006357,GO:0006950,GO:0007275,GO:0008150,GO:0009653,GO:0009791,GO:0009888,GO:0009889,GO:0009890,GO:0009892,GO:0009987,GO:0010015,GO:0010053,GO:0010055,GO:0010468,GO:0010556,GO:0010558,GO:0010605,GO:…	NA	NA	NA	NA	NA	NA	NA	NA	NA	NA	WRKY
L.us.o.g.scaffold39.175	36.323	45.424	46.183	351.458	357.228	409.677	28.949	38.792	35.717	385.181	884.075	365.852	3.24093	8.59e-63	9.45402	4.10581	3.77e-24	17.2176	up	4006.Lus10027186	7.16eNA75	224	KOG1654@1|root,KOG1654@2759|Eukaryota,37UHR@33090|Viridiplantae,3GIM6@35493|Streptophyta,4JPI7@91835|fabids	35493|Streptophyta	Z	Belongs to the ATG8 family	NA	GO:0006950,GO:0006995,GO:0007154,GO:0008150,GO:0009267,GO:0009605,GO:0009987,GO:0009991,GO:0031667,GO:0031668,GO:0031669,GO:0033554,GO:0042594,GO:0043562,GO:0050896,GO:0051716,GO:0071496	NA	ko:K08341	ko04068,ko04136,ko04137,ko04138,ko04139,ko04140,ko04212,ko04371,ko04621,ko04727,ko05167,map04068,map04136,map04137,map04138,map04139,map04140,map04212,map04371,map04621,map04727,map05167	NA	NA	NA	ko00000,ko00001,ko03029,ko04121,ko04131	NA	NA	NA	Atg8
L.us.o.g.scaffold13.174	14.781	13.667	14.455	204.198	258.608	382.915	15.686	13.032	17.486	38.262	132.047	315.524	4.41192	1.91e-62	21.2872	3.50553	1.45e-08	11.3571	up	4006.Lus10031235	0	1046	COG2723@1|root,KOG0626@2759|Eukaryota,37JU0@33090|Viridiplantae,3GDUF@35493|Streptophyta	35493|Streptophyta	G	Belongs to the glycosyl hydrolase 1 family	NA	GO:0003674,GO:0003824,GO:0004553,GO:0008150,GO:0008152,GO:0008422,GO:0015926,GO:0016787,GO:0016798,GO:0071704,GO:1901135,GO:1901657	3.2.1.21	ko:K01188	ko00460,ko00500,ko00940,ko01100,ko01110,map00460,map00500,map00940,map01100,map01110	NA	R00026,R02558,R02887,R02985,R03527,R04949,R04998,R10035,R10039,R10040	RC00049,RC00059,RC00171,RC00262,RC00397,RC00451,RC00714,RC00746,RC01248	ko00000,ko00001,ko01000	NA	GH1	NA	Glyco_hydro_1
L.us.o.g.scaffold0.823	10.09	4.497	2.713	1893.85	783.677	1382.95	2.97	11.521	8.586	1131.35	2467.11	1069.54	8.00499	2.62e-62	256.887	7.78333	1.66e-50	220.301	up	4006.Lus10036343	1.55eNA310	847	KOG1339@1|root,KOG1339@2759|Eukaryota,37Q1N@33090|Viridiplantae,3G89Y@35493|Streptophyta,4JIDB@91835|fabids	35493|Streptophyta	O	Belongs to the peptidase A1 family	NA	NA	NA	NA	NA	NA	NA	NA	NA	NA	NA	NA	TAXi_C,TAXi_N
L.us.o.g.scaffold111.66	4.59	3.064	4.349	65.172	53.605	56.871	2.672	4.631	5.321	50.393	42.325	55.933	3.98612	2.7e-62	15.8468	3.66231	2.86e-33	12.6609	up	4006.Lus10005991	0	983	COG0465@1|root,KOG0743@2759|Eukaryota,37QEJ@33090|Viridiplantae,3GF2B@35493|Streptophyta,4JHTY@91835|fabids	35493|Streptophyta	O	Domain associated at CNAterminal with AAA	NA	GO:0003674,GO:0003824,GO:0005575,GO:0005622,GO:0005623,GO:0005737,GO:0005739,GO:0005740,GO:0005743,GO:0006996,GO:0007005,GO:0008150,GO:0009987,GO:0016020,GO:0016043,GO:0016462,GO:0016787,GO:0016817,GO:0016818,GO:0016887,GO:0017004,GO:0017062,GO:0017111,GO:0019866,GO:0022607,GO:0031090,GO:0031966,GO:0031967,GO:0031975,GO:0033108,GO:0034551,GO:0034622,GO:0042623,GO:0043226,GO:0043227,GO:0043229,GO:…	NA	ko:K08900	NA	NA	NA	NA	ko00000,ko03029	NA	NA	NA	AAA,AAA_assoc
L.us.o.g.scaffold1.493	59.031	62.099	68.123	345.404	423.515	374.941	42.207	57.097	61.074	266.295	539.294	324.375	2.70452	5.9e-62	6.5184	2.93631	2.64e-17	7.6545	up	4006.Lus10028859	5.23eNA93	273	KOG1603@1|root,KOG1603@2759|Eukaryota,37W28@33090|Viridiplantae,3GK16@35493|Streptophyta	35493|Streptophyta	P	copper transport protein	NA	GO:0003674,GO:0005488,GO:0005575,GO:0005622,GO:0005623,GO:0005737,GO:0006810,GO:0006811,GO:0006812,GO:0006873,GO:0006875,GO:0008150,GO:0009987,GO:0019725,GO:0030001,GO:0030003,GO:0042592,GO:0043167,GO:0043169,GO:0044424,GO:0044464,GO:0046872,GO:0046914,GO:0046916,GO:0048878,GO:0050801,GO:0051179,GO:0051234,GO:0055065,GO:0055076,GO:0055080,GO:0055082,GO:0065007,GO:0065008,GO:0098771	NA	ko:K07213	ko04978,map04978	NA	NA	NA	ko00000,ko00001	NA	NA	NA	HMA
L.us.o.g.scaffold66.222	2.761	2.751	1.018	214.206	125.755	192.136	4.566	3.349	0.898	158.632	171.326	181.989	6.47616	6.07e-62	89.0264	5.96969	6.22e-35	62.6694	up	4006.Lus10041343	1.72eNA315	861	KOG1021@1|root,KOG1021@2759|Eukaryota,37QQA@33090|Viridiplantae,3G776@35493|Streptophyta,4JHDW@91835|fabids	35493|Streptophyta	GMW	glucuronoxylan glucuronosyltransferase	NA	GO:0000271,GO:0003674,GO:0003824,GO:0005575,GO:0005622,GO:0005623,GO:0005737,GO:0005794,GO:0005975,GO:0005976,GO:0008150,GO:0008152,GO:0008194,GO:0009058,GO:0009059,GO:0009832,GO:0009834,GO:0009987,GO:0010383,GO:0010410,GO:0010413,GO:0010417,GO:0012505,GO:0015020,GO:0016051,GO:0016740,GO:0016757,GO:0016758,GO:0033692,GO:0034637,GO:0034645,GO:0042546,GO:0043170,GO:0043226,GO:0043227,GO:0043229,GO:…	NA	ko:K20889	NA	NA	NA	NA	ko00000,ko01003	NA	GT47	NA	Exostosin
L.us.o.g.scaffold76.291	2.945	6.718	4.861	267.31	167.565	260.839	4.537	7.504	2.372	51.336	163.123	99.212	5.70473	7.13e-62	52.1548	4.56899	2.52e-18	23.7358	up	4006.Lus10028898	0	989	COG2124@1|root,KOG0156@2759|Eukaryota,37QSJ@33090|Viridiplantae,3G8WW@35493|Streptophyta,4JH5R@91835|fabids	35493|Streptophyta	Q	Belongs to the cytochrome P450 family	NA	GO:0003674,GO:0003824,GO:0004497,GO:0005575,GO:0008150,GO:0008152,GO:0009058,GO:0016020,GO:0016491,GO:0016705,GO:0016709,GO:0019748,GO:0044550,GO:0055114	NA	ko:K20556	NA	NA	NA	NA	ko00000,ko00199	NA	NA	NA	p450
L.us.o.g.scaffold50.5	6.991	6.237	5.488	50.736	48.001	49.324	7.458	8.691	9.384	52.912	43.472	52.155	3.09905	7.64e-62	8.56856	2.64573	7.11e-42	6.25813	up	4006.Lus10040808	0	1019	28KU5@1|root,2QTAD@2759|Eukaryota,37KZH@33090|Viridiplantae,3G8F9@35493|Streptophyta	35493|Streptophyta	G	Belongs to the glycosyl hydrolase 17 family	NA	NA	NA	NA	NA	NA	NA	NA	NA	NA	NA	NA	Glyco_hydro_17,X8
L.us.o.g.scaffold67.235	2.417	2.4	1.604	46.042	35.709	36.203	2.992	1.597	1.621	24.626	61.904	46.717	4.32067	7.67e-62	19.9825	4.54483	9.88e-26	23.3416	up	4006.Lus10013221	0	1053	COG0463@1|root,2QTF9@2759|Eukaryota,37N9S@33090|Viridiplantae,3GBHN@35493|Streptophyta,4JHVY@91835|fabids	35493|Streptophyta	M	Glycosyl transferase family 2	NA	NA	NA	NA	NA	NA	NA	NA	NA	NA	NA	NA	Glyco_transf_92
L.us.o.g.scaffold43.340	0.376	0.068	0.176	205.215	100.489	202.938	0.701	0.301	0.284	58.317	210.237	238.758	9.79101	8.1e-62	885.909	8.75188	5.19e-44	431.099	up	4006.Lus10039210	6.66eNA151	424	28Q3W@1|root,2QWSQ@2759|Eukaryota,37SSJ@33090|Viridiplantae,3GAHD@35493|Streptophyta,4JTDX@91835|fabids	35493|Streptophyta	S	Soybean trypsin inhibitor (Kunitz) family of protease inhibitors	NA	NA	NA	NA	NA	NA	NA	NA	NA	NA	NA	NA	Kunitz_legume
L.us.o.g.scaffold111.72	73.296	43.263	55.846	758.064	871.113	764.402	48.959	43.864	32.228	666.066	683.015	883.861	3.90566	1.08e-61	14.9872	4.26639	1.63e-67	19.2447	up	4006.Lus10005997	2.93eNA116	340	KOG0483@1|root,KOG0483@2759|Eukaryota,37Q04@33090|Viridiplantae,3GH74@35493|Streptophyta,4JPNR@91835|fabids	35493|Streptophyta	K	HomeoboxNAleucine zipper protein	NA	GO:0001101,GO:0003674,GO:0003676,GO:0003677,GO:0003700,GO:0005488,GO:0005575,GO:0005622,GO:0005623,GO:0005634,GO:0006355,GO:0006950,GO:0006970,GO:0008150,GO:0009414,GO:0009415,GO:0009605,GO:0009607,GO:0009615,GO:0009628,GO:0009719,GO:0009725,GO:0009737,GO:0009889,GO:0009891,GO:0009893,GO:0010033,GO:0010035,GO:0010468,GO:0010556,GO:0010557,GO:0010604,GO:0010628,GO:0019219,GO:0019222,GO:0031323,GO:…	NA	ko:K09338	NA	NA	NA	NA	ko00000,ko03000	NA	NA	NA	HALZ,Homeobox
L.us.o.g.scaffold107.53	1.655	1.358	1.623	17.234	18.815	19.379	1.469	2.014	1.369	13.237	13.573	13.644	3.68851	1.43e-61	12.893	3.16282	9.9e-34	8.95577	up	4006.Lus10013967	3.61eNA220	608	28IRN@1|root,2QR2Y@2759|Eukaryota,37NCT@33090|Viridiplantae,3GBEZ@35493|Streptophyta,4JE3K@91835|fabids	35493|Streptophyta	K	NAC domainNAcontaining protein	NA	GO:0000075,GO:0000077,GO:0003674,GO:0003676,GO:0003677,GO:0003700,GO:0005488,GO:0006355,GO:0006950,GO:0006974,GO:0008150,GO:0009314,GO:0009628,GO:0009889,GO:0009987,GO:0010212,GO:0010332,GO:0010468,GO:0010556,GO:0010564,GO:0019219,GO:0019222,GO:0031323,GO:0031326,GO:0031570,GO:0033043,GO:0033554,GO:0040020,GO:0043565,GO:0045786,GO:0048519,GO:0048523,GO:0050789,GO:0050794,GO:0050896,GO:0051128,GO:…	NA	NA	NA	NA	NA	NA	NA	NA	NA	NA	NAM
L.us.o.g.scaffold248.8	3.994	2.186	2.514	58.366	63.936	69.638	2.929	3.953	3.337	17.818	73.054	41.909	4.57473	1.56e-61	23.8304	3.82488	1.65e-13	14.1711	up	4006.Lus10033433	4.2eNA145	409	2CMYZ@1|root,2QSUY@2759|Eukaryota,37PFA@33090|Viridiplantae,3GHC6@35493|Streptophyta,4JFXD@91835|fabids	35493|Streptophyta	S	LURPNAoneNArelated 6NAlike	NA	NA	NA	NA	NA	NA	NA	NA	NA	NA	NA	NA	LOR
L.us.o.g.scaffold152.49	8.09	4.108	5.392	182.355	145.948	225.88	6.698	8.664	6.034	183.825	243.179	160.679	5.09503	1.63e-61	34.1789	4.89352	4.75e-74	29.7233	up	4006.Lus10010031	0	957	28MKW@1|root,2QU4P@2759|Eukaryota,37NH1@33090|Viridiplantae,3G7YC@35493|Streptophyta,4JIFT@91835|fabids	35493|Streptophyta	T	Lipase (class 3)	NA	NA	NA	NA	NA	NA	NA	NA	NA	NA	NA	NA	Lipase_3
L.us.o.g.scaffold75.160	0.565	0.382	0.529	8.176	9.023	10.165	1.102	1.611	2.127	7.049	7.683	10.262	4.31937	5.39e-61	19.9646	2.4762	9.55e-14	5.56432	up	4006.Lus10030345	0	1969	COG4886@1|root,2SI7S@2759|Eukaryota,37QD6@33090|Viridiplantae,3GCW1@35493|Streptophyta	35493|Streptophyta	S	RESISTANCE protein	NA	NA	NA	NA	NA	NA	NA	NA	NA	NA	NA	NA	LRR_3,NBNAARC,TIR
L.us.o.g.scaffold43.403	26.531	11.472	14.869	634.555	580.59	694.687	12.017	16.834	8.869	247.857	394.015	321.942	5.29021	6.11e-61	39.1303	4.7911	2.91e-50	27.6863	up	4006.Lus10013676	0	1426	COG0115@1|root,COG0436@1|root,KOG0259@2759|Eukaryota,KOG0975@2759|Eukaryota,37MBY@33090|Viridiplantae,3GEUQ@35493|Streptophyta,4JN1E@91835|fabids	35493|Streptophyta	E	Aminotransferase	NA	GO:0003674,GO:0003824,GO:0004838,GO:0005575,GO:0005622,GO:0005623,GO:0005737,GO:0005829,GO:0006082,GO:0006520,GO:0006570,GO:0006572,GO:0006725,GO:0006766,GO:0006775,GO:0006807,GO:0008150,GO:0008152,GO:0008483,GO:0009056,GO:0009058,GO:0009063,GO:0009072,GO:0009074,GO:0009110,GO:0009987,GO:0010189,GO:0016054,GO:0016740,GO:0016769,GO:0018130,GO:0019439,GO:0019752,GO:0042360,GO:0042362,GO:0043436,GO:…	2.6.1.5	ko:K00815	ko00130,ko00270,ko00350,ko00360,ko00400,ko00401,ko00950,ko00960,ko01100,ko01110,ko01130,ko01230,map00130,map00270,map00350,map00360,map00400,map00401,map00950,map00960,map01100,map01110,map01130,map01230	M00025,M00034	R00694,R00734,R07396	RC00006	ko00000,ko00001,ko00002,ko01000,ko01007	NA	NA	NA	Aminotran_1_2
L.us.o.g.scaffold132.133	37.068	53.259	33.469	1773.86	1005.92	2056.93	96.826	36.421	24.393	659.814	3521.32	1427.02	5.41216	7.71e-61	42.5817	5.28519	4.49e-08	38.9944	up	4006.Lus10006552	2.65eNA129	369	COG3979@1|root,KOG4742@2759|Eukaryota,37RED@33090|Viridiplantae,3G896@35493|Streptophyta	35493|Streptophyta	S	hel,prNA4,pr4	NA	GO:0002376,GO:0003674,GO:0003824,GO:0004518,GO:0004540,GO:0005488,GO:0006139,GO:0006725,GO:0006807,GO:0006950,GO:0006952,GO:0006955,GO:0006970,GO:0008061,GO:0008144,GO:0008150,GO:0008152,GO:0009605,GO:0009607,GO:0009615,GO:0009620,GO:0009627,GO:0009628,GO:0009651,GO:0009719,GO:0009723,GO:0009725,GO:0009814,GO:0009817,GO:0009987,GO:0010033,GO:0016070,GO:0016787,GO:0016788,GO:0034641,GO:0042221,GO:…	NA	NA	NA	NA	NA	NA	NA	NA	NA	NA	Barwin,Chitin_bind_1
L.us.o.g.scaffold25.189	25.917	33.059	27.881	451.384	388.361	609.813	45.549	27.647	30.932	338.985	1308.16	483.089	4.1781	9e-61	18.1023	4.48475	4.22e-18	22.3894	up	4006.Lus10009911	4.17eNA43	142	2CTTZ@1|root,2S6CF@2759|Eukaryota,37W67@33090|Viridiplantae,3GKAB@35493|Streptophyta	35493|Streptophyta	T	Belongs to the plant LTP family	NA	NA	NA	NA	NA	NA	NA	NA	NA	NA	NA	NA	LTP_2,Tryp_alpha_amyl
L.us.o.g.scaffold343.27	14.342	13.462	12.424	334.121	199.91	330.136	12.523	13.745	9.904	418.99	1150.95	431.461	4.54788	1.5e-60	23.3909	5.91647	3.22e-40	60.3998	up	4006.Lus10016787	2.33eNA125	356	COG2340@1|root,KOG3017@2759|Eukaryota,37UF8@33090|Viridiplantae,3GIXE@35493|Streptophyta,4JP6Z@91835|fabids	35493|Streptophyta	S	STS14 proteinNAlike	STS14	NA	NA	ko:K20412	NA	NA	NA	NA	ko00000,ko04090	NA	NA	NA	CAP,DUF4228
L.us.o.g.scaffold95.202	1.665	1.031	1.208	49.044	29.964	48.714	1.117	0.818	0.966	88.563	43.079	57.506	5.15305	4.33e-60	35.5814	6.12791	4.42e-75	69.9334	up	4006.Lus10015096	0	1050	COG0515@1|root,2RN3P@2759|Eukaryota,37Y4U@33090|Viridiplantae,3G955@35493|Streptophyta	35493|Streptophyta	T	CysteineNArich receptorNAlike protein kinase	NA	NA	NA	NA	NA	NA	NA	NA	NA	NA	NA	NA	Motile_Sperm,Pkinase,Pkinase_Tyr,StressNAantifung
L.us.o.g.scaffold154.2	18.492	11.356	15.261	348.275	238.598	283.413	9.388	12.985	10.836	363.841	390.296	315.316	4.38977	5.44e-60	20.963	5.11894	3.42e-123	34.7501	up	4006.Lus10038254	0	1165	28JXI@1|root,2QSBV@2759|Eukaryota,37IGI@33090|Viridiplantae,3G7A9@35493|Streptophyta,4JI32@91835|fabids	35493|Streptophyta	S	Protein CHUP1, chloroplasticNAlike	NA	NA	NA	NA	NA	NA	NA	NA	NA	NA	NA	NA	NA
L.us.o.g.scaffold15.357	74.32	77.685	84.678	419.337	529.4	481.544	51.786	69.7	74.975	325.525	667.83	398.34	2.70388	6.06e-60	6.5155	2.94431	4.03e-17	7.69709	up	4006.Lus10028859	5.23eNA93	273	KOG1603@1|root,KOG1603@2759|Eukaryota,37W28@33090|Viridiplantae,3GK16@35493|Streptophyta	35493|Streptophyta	P	copper transport protein	NA	GO:0003674,GO:0005488,GO:0005575,GO:0005622,GO:0005623,GO:0005737,GO:0006810,GO:0006811,GO:0006812,GO:0006873,GO:0006875,GO:0008150,GO:0009987,GO:0019725,GO:0030001,GO:0030003,GO:0042592,GO:0043167,GO:0043169,GO:0044424,GO:0044464,GO:0046872,GO:0046914,GO:0046916,GO:0048878,GO:0050801,GO:0051179,GO:0051234,GO:0055065,GO:0055076,GO:0055080,GO:0055082,GO:0065007,GO:0065008,GO:0098771	NA	ko:K07213	ko04978,map04978	NA	NA	NA	ko00000,ko00001	NA	NA	NA	HMA
L.us.o.g.scaffold228.23	4.065	3.191	3.291	64.975	55.136	92.892	4.804	3.654	7.962	50.789	89.72	63.138	4.45263	7.88e-60	21.8966	3.74941	6.97e-23	13.4489	up	4006.Lus10000800	1.83eNA297	812	28IU0@1|root,2QR5G@2759|Eukaryota,37PXH@33090|Viridiplantae,3GCNE@35493|Streptophyta,4JGBQ@91835|fabids	35493|Streptophyta	H	RINGNAtype E3 ubiquitin transferase	NA	GO:0003674,GO:0003824,GO:0004842,GO:0006464,GO:0006807,GO:0008150,GO:0008152,GO:0009987,GO:0016567,GO:0016740,GO:0019538,GO:0019787,GO:0032446,GO:0036211,GO:0043170,GO:0043412,GO:0044237,GO:0044238,GO:0044260,GO:0044267,GO:0070647,GO:0071704,GO:0140096,GO:1901564	NA	NA	NA	NA	NA	NA	NA	NA	NA	NA	UNAbox
L.us.o.g.scaffold89.107	59.162	54.905	59.446	849.659	568.108	694.118	49.431	94.4	57.408	826.373	1475.87	775.031	3.72588	1.39e-59	13.2313	4.05451	1.38e-26	16.6161	up	4006.Lus10030070	3.73eNA126	358	28K8H@1|root,2RY3Z@2759|Eukaryota,388IK@33090|Viridiplantae,3GICH@35493|Streptophyta,4JWE2@91835|fabids	35493|Streptophyta	S	Glyoxalase/Bleomycin resistance protein/Dioxygenase superfamily	NA	NA	NA	NA	NA	NA	NA	NA	NA	NA	NA	NA	Glyoxalase
L.us.o.g.scaffold256.67	1.235	1.773	1.156	42.104	35.799	44.461	1.304	1.906	2.409	17.544	64.403	39.568	5.00191	1.83e-59	32.0425	4.55893	6.7e-18	23.5708	up	3983.cassava4.1_018885m	1.71eNA13	69.7	2CJ1Z@1|root,2S9W6@2759|Eukaryota,37WR8@33090|Viridiplantae,3GMT7@35493|Streptophyta,4JQWF@91835|fabids	35493|Streptophyta	S	Sigma factor binding protein	NA	GO:0002376,GO:0005575,GO:0005622,GO:0005623,GO:0005634,GO:0005737,GO:0006355,GO:0006950,GO:0006952,GO:0006955,GO:0008150,GO:0009314,GO:0009416,GO:0009507,GO:0009536,GO:0009605,GO:0009607,GO:0009617,GO:0009628,GO:0009814,GO:0009816,GO:0009889,GO:0009987,GO:0010468,GO:0010556,GO:0019219,GO:0019222,GO:0031323,GO:0031326,GO:0042742,GO:0043207,GO:0043226,GO:0043227,GO:0043229,GO:0043231,GO:0044093,GO:…	NA	NA	NA	NA	NA	NA	NA	NA	NA	NA	VQ
L.us.o.g.scaffold81.43	19.891	10.565	13.137	565.469	342.437	480.909	7.651	11.965	10.875	416.573	349.799	448.573	5.11603	2.16e-59	34.68	5.42169	8.12e-115	42.8638	up	4006.Lus10032514	0	3038	COG0542@1|root,KOG1051@2759|Eukaryota,37IAE@33090|Viridiplantae,3GETK@35493|Streptophyta,4JKFV@91835|fabids	35493|Streptophyta	O	Belongs to the ClpA ClpB family	NA	GO:0003674,GO:0003824,GO:0005488,GO:0005515,GO:0005575,GO:0005622,GO:0005623,GO:0005737,GO:0006950,GO:0008150,GO:0009266,GO:0009408,GO:0009507,GO:0009526,GO:0009532,GO:0009536,GO:0009570,GO:0009628,GO:0009941,GO:0009987,GO:0016043,GO:0016462,GO:0016787,GO:0016817,GO:0016818,GO:0016887,GO:0017111,GO:0022607,GO:0031967,GO:0031975,GO:0033554,GO:0034214,GO:0034605,GO:0042802,GO:0042803,GO:0043226,GO:…	NA	ko:K03696	ko01100,map01100	NA	NA	NA	ko00000,ko03110	NA	NA	NA	AAA,AAA_2,ClpB_D2NAsmall,Clp_N
L.us.o.g.scaffold284.13	35.546	34.843	32.709	483.935	338.914	525.117	25.244	20.938	17.735	251.595	342.347	359.964	3.82878	2.55e-59	14.2095	4.01162	2.85e-56	16.1293	up	4006.Lus10009351	7.39eNA131	379	COG5169@1|root,KOG0627@2759|Eukaryota,37PBG@33090|Viridiplantae,3GFMQ@35493|Streptophyta,4JRGM@91835|fabids	35493|Streptophyta	K	heat shock factor protein	NA	GO:0003674,GO:0003700,GO:0005575,GO:0005622,GO:0005623,GO:0005634,GO:0006355,GO:0006950,GO:0008150,GO:0009266,GO:0009408,GO:0009628,GO:0009889,GO:0009890,GO:0009892,GO:0010468,GO:0010556,GO:0010558,GO:0010605,GO:0010629,GO:0019219,GO:0019222,GO:0031323,GO:0031324,GO:0031326,GO:0031327,GO:0043226,GO:0043227,GO:0043229,GO:0043231,GO:0044424,GO:0044464,GO:0045892,GO:0045934,GO:0048519,GO:0048523,GO:…	NA	ko:K09419	NA	NA	NA	NA	ko00000,ko03000	NA	NA	NA	HSF_DNANAbind
L.us.o.g.scaffold51.183	12.336	11.009	11.338	200.672	136.846	214.143	13.541	13.246	12.357	201.845	245.162	197.756	4.11157	2.67e-59	17.2865	4.15342	1.1e-89	17.7953	up	4006.Lus10008357	1.01eNA160	451	COG5126@1|root,KOG0027@2759|Eukaryota,37PH7@33090|Viridiplantae,3GBFZ@35493|Streptophyta,4JCZQ@91835|fabids	35493|Streptophyta	T	calciumNAbinding protein	NA	GO:0003674,GO:0005488,GO:0005509,GO:0005575,GO:0005622,GO:0005623,GO:0005737,GO:0043167,GO:0043169,GO:0044424,GO:0044464,GO:0046872	NA	ko:K13448	ko04626,map04626	NA	NA	NA	ko00000,ko00001	NA	NA	NA	EFNAhand_1,EFNAhand_5,EFNAhand_7,EFNAhand_8
L.us.o.g.scaffold0.335	3.596	2.94	3.804	34.214	49.777	49.744	7.621	3.957	5.431	43.04	31.795	62.06	3.79825	2.96e-59	13.9119	3.1119	2.55e-18	8.64519	up	4006.Lus10010309	0	914	COG4677@1|root,2QUB9@2759|Eukaryota,37KQB@33090|Viridiplantae,3GEH0@35493|Streptophyta,4JGX8@91835|fabids	35493|Streptophyta	G	pectinesterase pectinesterase inhibitor	NA	GO:0003674,GO:0003824,GO:0004857,GO:0005575,GO:0005623,GO:0006950,GO:0008150,GO:0009266,GO:0009409,GO:0009605,GO:0009607,GO:0009620,GO:0009628,GO:0009719,GO:0009725,GO:0009741,GO:0010033,GO:0014070,GO:0016787,GO:0016788,GO:0030234,GO:0030599,GO:0033993,GO:0042221,GO:0043086,GO:0043207,GO:0044092,GO:0044464,GO:0046910,GO:0050790,GO:0050896,GO:0051704,GO:0051707,GO:0052689,GO:0065007,GO:0065009,GO:…	3.1.1.11	ko:K01051	ko00040,ko01100,map00040,map01100	M00081	R02362	RC00460,RC00461	ko00000,ko00001,ko00002,ko01000	NA	NA	NA	PMEI,Pectinesterase
L.us.o.g.scaffold93.51	117.224	94	79.301	1446.4	1078.81	1390.7	74.161	66.148	46.178	1159.19	1418.04	1092.64	3.87197	5.4e-59	14.6413	4.41119	1.87e-64	21.2765	up	4006.Lus10004396	0	1168	2CJU3@1|root,2QTBX@2759|Eukaryota,37IM6@33090|Viridiplantae,3GEIS@35493|Streptophyta,4JMDT@91835|fabids	35493|Streptophyta	G	BetaNAamylase	NA	GO:0000272,GO:0001101,GO:0003674,GO:0003824,GO:0004553,GO:0005575,GO:0005622,GO:0005623,GO:0005634,GO:0005737,GO:0005829,GO:0005975,GO:0005976,GO:0005982,GO:0005983,GO:0006073,GO:0006950,GO:0008150,GO:0008152,GO:0009056,GO:0009057,GO:0009251,GO:0009414,GO:0009415,GO:0009628,GO:0009987,GO:0010035,GO:0016052,GO:0016160,GO:0016161,GO:0016787,GO:0016798,GO:0042221,GO:0043170,GO:0043226,GO:0043227,GO:…	3.2.1.2	ko:K01177	ko00500,map00500	NA	R02112,R11262	NA	ko00000,ko00001,ko01000	NA	GH14	NA	Glyco_hydro_14
L.us.o.g.scaffold29.217	0.814	0.491	0.427	29.041	20.621	28.809	0.364	0.781	0.849	19.455	33.67	26.51	5.62238	1e-58	49.2611	5.4314	1.49e-41	43.1533	up	4006.Lus10035333	1.63eNA178	496	COG2365@1|root,KOG1572@2759|Eukaryota,37I34@33090|Viridiplantae,3GB3Z@35493|Streptophyta,4JEJI@91835|fabids	35493|Streptophyta	V	TyrosineNAprotein phosphatase	NA	GO:0002831,GO:0003674,GO:0003824,GO:0004721,GO:0004725,GO:0005575,GO:0005622,GO:0005623,GO:0005634,GO:0005737,GO:0006464,GO:0006470,GO:0006793,GO:0006796,GO:0006807,GO:0008150,GO:0008152,GO:0009987,GO:0016311,GO:0016787,GO:0016788,GO:0016791,GO:0019538,GO:0031347,GO:0032101,GO:0035335,GO:0036211,GO:0042578,GO:0043170,GO:0043226,GO:0043227,GO:0043229,GO:0043231,GO:0043412,GO:0043900,GO:0044237,GO:…	3.1.3.48	ko:K18045	NA	NA	NA	NA	ko00000,ko01000,ko01009	NA	NA	NA	Y_phosphatase2
L.us.o.g.scaffold52.273	1.908	1.608	1.69	61.058	33.238	59.148	1.763	1.511	2.444	78.54	45.199	65.723	5.00472	1.45e-58	32.1048	5.15288	7.55e-65	35.5773	up	4006.Lus10024438	0	1211	KOG2344@1|root,KOG2344@2759|Eukaryota,37KJU@33090|Viridiplantae,3GDWE@35493|Streptophyta,4JNA9@91835|fabids	35493|Streptophyta	U	exocyst complex component	NA	NA	NA	ko:K07195	ko04910,map04910	NA	NA	NA	ko00000,ko00001,ko03036,ko04131	NA	NA	NA	Exo70
L.us.o.g.scaffold39.210	0.839	2.371	1.767	449.495	157.275	368.389	0.821	1.306	0.238	515.634	690.449	328.504	7.74883	1.98e-58	215.096	9.42893	5.23e-78	689.274	up	4006.Lus10027151	2.81eNA92	269	2CYCW@1|root,2S3MI@2759|Eukaryota,37VQS@33090|Viridiplantae,3GJVN@35493|Streptophyta,4JQRR@91835|fabids	35493|Streptophyta	S	BNABoxNAtype zinc finger	BBX30	GO:0003674,GO:0003700,GO:0005488,GO:0005515,GO:0005575,GO:0005622,GO:0005623,GO:0005634,GO:0006355,GO:0007623,GO:0008150,GO:0009314,GO:0009411,GO:0009416,GO:0009628,GO:0009889,GO:0009909,GO:0010224,GO:0010468,GO:0010556,GO:0019219,GO:0019222,GO:0030674,GO:0031323,GO:0031326,GO:0043226,GO:0043227,GO:0043229,GO:0043231,GO:0044424,GO:0044464,GO:0048511,GO:0048580,GO:0048831,GO:0050789,GO:0050793,GO:…	NA	NA	NA	NA	NA	NA	NA	NA	NA	NA	zfNAB_box
L.us.o.g.scaffold67.24	4.63	2.709	4.407	68.354	79.896	104.725	4.71	4.967	3	42.448	34.896	60.877	4.53835	3.11e-58	23.237	3.55061	1.27e-29	11.7176	up	4006.Lus10030548	0	1058	COG2252@1|root,2QQ5E@2759|Eukaryota,37KKT@33090|Viridiplantae,3GB4N@35493|Streptophyta,4JNS3@91835|fabids	35493|Streptophyta	S	Adenine guanine permease	NA	GO:0003674,GO:0005215,GO:0005345,GO:0006810,GO:0006863,GO:0008150,GO:0015205,GO:0015851,GO:0015853,GO:0015854,GO:0022857,GO:0051179,GO:0051234,GO:0055085,GO:0071702,GO:0071705,GO:0072530,GO:1904823	NA	ko:K06901	NA	NA	NA	NA	ko00000,ko02000	2.A.1.40	NA	NA	Xan_ur_permease
L.us.o.g.scaffold160.117	8.405	12.249	7.635	1862.11	509.24	1696.08	28.314	19.342	4.561	2211.43	3989.87	1581.12	7.30171	3.49e-58	157.773	7.34147	3.9e-35	162.182	up	4006.Lus10016273	2.42eNA112	323	2BU7T@1|root,2S22N@2759|Eukaryota,37V96@33090|Viridiplantae,3GJYH@35493|Streptophyta,4JQ6V@91835|fabids	35493|Streptophyta	S	18 kDa seed maturation	NA	GO:0003674,GO:0005488,GO:0005543,GO:0008289,GO:0030246,GO:0031210,GO:0043167,GO:0043168,GO:0043169,GO:0048030,GO:0050997,GO:0070405,GO:0070492	NA	NA	NA	NA	NA	NA	NA	NA	NA	NA	LEA_1
L.us.o.g.scaffold103.138	1.009	0.342	0.459	126.373	51.779	104.018	1	0.58	0.261	37.576	127.167	80.897	7.41056	3.59e-58	170.137	7.18438	3.89e-38	145.451	up	3983.cassava4.1_008667m	1.81eNA97	303	28KFZ@1|root,2RDGW@2759|Eukaryota,37NG2@33090|Viridiplantae,3GFJG@35493|Streptophyta,4JEWQ@91835|fabids	35493|Streptophyta	S	At4g15970NAlike	NA	NA	NA	NA	NA	NA	NA	NA	NA	NA	NA	NA	Nucleotid_trans
L.us.o.g.scaffold29.74	66.481	39.635	62.832	844.709	833.489	743.057	28.272	79.18	56.271	351.841	554.104	495.113	3.95367	4.05e-58	15.4943	3.21246	1.64e-15	9.26932	up	4006.Lus10029843	2.16eNA238	655	28MAT@1|root,2QTU6@2759|Eukaryota,37J7E@33090|Viridiplantae,3G8DD@35493|Streptophyta,4JI58@91835|fabids	35493|Streptophyta	S	nicotianamine	NAS3	GO:0000003,GO:0000902,GO:0000904,GO:0003006,GO:0006810,GO:0007275,GO:0008150,GO:0009555,GO:0009653,GO:0009826,GO:0009856,GO:0009860,GO:0009932,GO:0009987,GO:0010232,GO:0010233,GO:0016043,GO:0016049,GO:0022414,GO:0030154,GO:0032501,GO:0032502,GO:0032989,GO:0040007,GO:0044706,GO:0048229,GO:0048468,GO:0048588,GO:0048589,GO:0048856,GO:0048868,GO:0048869,GO:0051179,GO:0051234,GO:0051704,GO:0060560,GO:…	2.5.1.43	ko:K05953	NA	NA	NA	NA	ko00000,ko01000	NA	NA	NA	NAS
L.us.o.g.scaffold51.102	1.383	1.085	1.499	209.951	63.947	201.39	0.95	1.098	1.388	53.668	84.318	36.516	7.03441	5.31e-58	131.089	5.7849	4.58e-52	55.1352	up	4006.Lus10032943	0	1082	COG0277@1|root,2QVGN@2759|Eukaryota,37QTF@33090|Viridiplantae,3GEZ5@35493|Streptophyta	35493|Streptophyta	C	Belongs to the oxygenNAdependent FADNAlinked oxidoreductase family	NA	NA	1.1.1.195	ko:K22395	ko00940,ko01100,ko01110,map00940,map01100,map01110	NA	R02593,R03918,R06570,R07437	RC00649	ko00000,ko00001,ko01000	NA	NA	NA	BBE,FAD_binding_4
L.us.o.g.scaffold100.46	3.03	2.328	2.657	36.746	31.915	27.219	4.015	5.716	3.542	22.617	25.252	27.524	3.6956	5.93e-58	12.9565	2.61382	4.81e-23	6.12122	up	4006.Lus10000577	0	1209	COG0515@1|root,2QSFN@2759|Eukaryota,37IJK@33090|Viridiplantae,3G7G6@35493|Streptophyta,4JI7K@91835|fabids	35493|Streptophyta	T	lysM domain receptorNAlike kinase	NA	GO:0000003,GO:0001101,GO:0003006,GO:0003674,GO:0003824,GO:0004672,GO:0004674,GO:0004675,GO:0004888,GO:0005575,GO:0005623,GO:0005886,GO:0006464,GO:0006468,GO:0006793,GO:0006796,GO:0006807,GO:0006950,GO:0006952,GO:0007154,GO:0007165,GO:0007166,GO:0007167,GO:0007178,GO:0007275,GO:0008150,GO:0008152,GO:0009605,GO:0009607,GO:0009617,GO:0009719,GO:0009725,GO:0009751,GO:0009790,GO:0009791,GO:0009793,GO:…	NA	NA	NA	NA	NA	NA	NA	NA	NA	NA	LysM,Pkinase,Pkinase_Tyr
L.us.o.g.scaffold75.188	1.247	0.908	0.858	18.948	23.91	26.045	2.584	1.335	1.329	6.33	16.618	15.757	4.62436	6.45e-58	24.6645	3.00186	1.81e-09	8.01033	up	4006.Lus10007877	1.08eNA248	684	COG2267@1|root,KOG1455@2759|Eukaryota,37N47@33090|Viridiplantae,3G9UR@35493|Streptophyta,4JHNR@91835|fabids	35493|Streptophyta	I	Monoglyceride	NA	NA	3.1.1.23	ko:K01054,ko:K11649	ko00561,ko01100,ko04714,ko04723,ko04923,ko05225,map00561,map01100,map04714,map04723,map04923,map05225	M00098	R01351	RC00020,RC00041	ko00000,ko00001,ko00002,ko01000,ko01002,ko03021,ko03036	NA	NA	NA	Hydrolase_4
L.us.o.g.scaffold315.20	2.56	2.613	2.272	17.833	25.429	21.411	2.091	2.165	1.689	23.487	17.72	20.307	3.22651	8.03e-58	9.36	3.47479	1.03e-58	11.1177	up	4006.Lus10013459	0	2295	COG0542@1|root,KOG0167@1|root,KOG0167@2759|Eukaryota,KOG1051@2759|Eukaryota	2759|Eukaryota	O	ATP binding	CLPB1	GO:0002682,GO:0002683,GO:0003674,GO:0003824,GO:0004842,GO:0005102,GO:0005488,GO:0005515,GO:0005575,GO:0005622,GO:0005623,GO:0005634,GO:0005737,GO:0005739,GO:0005829,GO:0006464,GO:0006807,GO:0006950,GO:0006952,GO:0006986,GO:0008150,GO:0008152,GO:0009266,GO:0009408,GO:0009507,GO:0009526,GO:0009532,GO:0009536,GO:0009570,GO:0009605,GO:0009607,GO:0009617,GO:0009628,GO:0009941,GO:0009987,GO:0010033,GO:…	NA	ko:K03695	ko04213,map04213	NA	NA	NA	ko00000,ko00001,ko03110	NA	NA	NA	AAA,AAA_2,Arm,ClpB_D2NAsmall,Clp_N
L.us.o.g.scaffold67.243	9.276	7.538	9.132	241.313	135.162	237.23	8.132	12.895	12.471	237.516	224.795	201.354	4.68679	1.25e-57	25.7551	4.41572	4.11e-72	21.3435	up	4006.Lus10013213	3.47eNA287	784	COG0631@1|root,KOG0698@2759|Eukaryota,37I5Q@33090|Viridiplantae,3GFD7@35493|Streptophyta,4JKEY@91835|fabids	35493|Streptophyta	T	phosphatase 2C	NA	GO:0001101,GO:0005575,GO:0005622,GO:0005623,GO:0005634,GO:0005737,GO:0006355,GO:0006357,GO:0006950,GO:0006970,GO:0008150,GO:0009414,GO:0009415,GO:0009628,GO:0009651,GO:0009719,GO:0009725,GO:0009737,GO:0009889,GO:0009987,GO:0010033,GO:0010035,GO:0010468,GO:0010556,GO:0019219,GO:0019222,GO:0031323,GO:0031326,GO:0033554,GO:0033993,GO:0042221,GO:0043226,GO:0043227,GO:0043229,GO:0043231,GO:0043618,GO:…	3.1.3.16	ko:K14803	NA	NA	NA	NA	ko00000,ko01000,ko01009,ko03009	NA	NA	NA	PP2C
L.us.o.g.scaffold110.88	1.96	2.761	3.53	84.305	93.255	121.146	3.204	3.324	3.246	52.631	154.696	109.182	5.28382	1.46e-57	38.9572	5.13823	5e-28	35.2178	up	4006.Lus10015011	6.37eNA55	171	2CJMB@1|root,2STA8@2759|Eukaryota,381A2@33090|Viridiplantae,3GQX6@35493|Streptophyta,4JV14@91835|fabids	35493|Streptophyta	T	LysM domain	NA	NA	NA	NA	NA	NA	NA	NA	NA	NA	NA	NA	LysM
L.us.o.g.scaffold0.836	4.804	2.217	3.57	95.992	95.82	137.673	4.456	5.92	5.334	80.661	95.151	94.544	5.07208	1.51e-57	33.6395	4.2146	8.06e-88	18.5661	up	4006.Lus10036334	0	1332	28MKW@1|root,2QU4P@2759|Eukaryota,37NH1@33090|Viridiplantae,3G7YC@35493|Streptophyta,4JIFT@91835|fabids	35493|Streptophyta	T	Lipase (class 3)	NA	NA	NA	NA	NA	NA	NA	NA	NA	NA	NA	NA	Lipase_3
L.us.o.g.scaffold129.82	18.238	11.206	15.839	257.679	198.117	259.081	11.89	17.729	13.304	162.263	146.743	181.648	4.0985	1.59e-57	17.1306	3.62161	8.08e-58	12.3087	up	4006.Lus10032514	0	2836	COG0542@1|root,KOG1051@2759|Eukaryota,37IAE@33090|Viridiplantae,3GETK@35493|Streptophyta,4JKFV@91835|fabids	35493|Streptophyta	O	Belongs to the ClpA ClpB family	NA	GO:0003674,GO:0003824,GO:0005488,GO:0005515,GO:0005575,GO:0005622,GO:0005623,GO:0005737,GO:0006950,GO:0008150,GO:0009266,GO:0009408,GO:0009507,GO:0009526,GO:0009532,GO:0009536,GO:0009570,GO:0009628,GO:0009941,GO:0009987,GO:0016043,GO:0016462,GO:0016787,GO:0016817,GO:0016818,GO:0016887,GO:0017111,GO:0022607,GO:0031967,GO:0031975,GO:0033554,GO:0034214,GO:0034605,GO:0042802,GO:0042803,GO:0043226,GO:…	NA	ko:K03696	ko01100,map01100	NA	NA	NA	ko00000,ko03110	NA	NA	NA	AAA,AAA_2,ClpB_D2NAsmall,Clp_N
L.us.o.g.scaffold55.45	130.136	96.149	105.682	883.939	835.136	962.821	81.503	104.851	78.298	940.197	1013.02	910.843	3.12879	2.05e-57	8.74701	3.54611	8.88e-70	11.6811	up	4006.Lus10008117	0	1001	COG1012@1|root,KOG2453@2759|Eukaryota,37KGB@33090|Viridiplantae,3G7MV@35493|Streptophyta,4JEFK@91835|fabids	35493|Streptophyta	C	Aldehyde dehydrogenase family	NA	GO:0001101,GO:0003674,GO:0003824,GO:0004029,GO:0005575,GO:0005622,GO:0005623,GO:0005737,GO:0005829,GO:0006081,GO:0006950,GO:0006970,GO:0008150,GO:0008152,GO:0009269,GO:0009414,GO:0009415,GO:0009628,GO:0009651,GO:0009719,GO:0009725,GO:0009737,GO:0009987,GO:0010033,GO:0010035,GO:0016491,GO:0016620,GO:0016903,GO:0033993,GO:0042221,GO:0044237,GO:0044424,GO:0044444,GO:0044464,GO:0050896,GO:0055114,GO:…	1.2.1.3,1.2.1.31,1.2.1.8	ko:K14085	ko00010,ko00053,ko00071,ko00260,ko00280,ko00310,ko00330,ko00340,ko00380,ko00410,ko00561,ko00620,ko01100,ko01110,ko01120,ko01130,map00010,map00053,map00071,map00260,map00280,map00310,map00330,map00340,map00380,map00410,map00561,map00620,map01100,map01110,map01120,map01130	M00032,M00135	R00631,R00710,R00904,R01752,R01986,R02549,R02565,R02566,R02678,R02940,R02957,R03102,R03103,R03283,R03869,R04065,R04506,R04903,R05050	RC00047,RC00071,RC00080,RC00186,RC00242,RC00816	ko00000,ko00001,ko00002,ko01000	NA	NA	NA	Aldedh
L.us.o.g.scaffold207.1	0.287	0.163	0.383	25.076	13.427	23.607	0.068	0.102	0.154	5.357	4.861	7.103	6.33294	3.18e-57	80.6131	5.85348	7.9e-39	57.8192	up	4006.Lus10014323	0	1684	KOG0254@1|root,KOG0254@2759|Eukaryota,37N9Q@33090|Viridiplantae,3GCM9@35493|Streptophyta,4JDTR@91835|fabids	35493|Streptophyta	U	Belongs to the major facilitator superfamily. Sugar transporter (TC 2.A.1.1) family	PMT6	GO:0003674,GO:0005215,GO:0005351,GO:0005355,GO:0005402,GO:0006810,GO:0006811,GO:0006812,GO:0007275,GO:0008150,GO:0008324,GO:0008643,GO:0008645,GO:0009653,GO:0009791,GO:0010015,GO:0010101,GO:0010102,GO:0010311,GO:0015075,GO:0015077,GO:0015078,GO:0015144,GO:0015145,GO:0015149,GO:0015291,GO:0015293,GO:0015294,GO:0015295,GO:0015318,GO:0015672,GO:0015749,GO:0022622,GO:0022804,GO:0022857,GO:0022890,GO:…	NA	NA	NA	NA	NA	NA	NA	NA	NA	NA	Sugar_tr
L.us.o.g.scaffold293.32	124.045	121.026	95.213	724.811	767.797	790.874	149.119	114.335	103.126	467.17	453.925	603.683	2.85955	3.32e-57	7.25788	2.16347	3.23e-19	4.47991	up	4006.Lus10020544	6.71eNA134	380	KOG4197@1|root,KOG4197@2759|Eukaryota,37VU6@33090|Viridiplantae,3GINT@35493|Streptophyta,4JQ37@91835|fabids	35493|Streptophyta	S	endonuclease activity	NA	NA	NA	NA	NA	NA	NA	NA	NA	NA	NA	NA	NA
L.us.o.g.scaffold30.194	114.095	124.601	129.941	775.892	684.237	731.016	102.767	127.34	115.038	660.412	943.027	685.254	2.68687	3.95e-57	6.43913	2.8438	1.47e-31	7.17908	up	4006.Lus10006617	8.15eNA168	467	COG1791@1|root,KOG2107@2759|Eukaryota,37MD0@33090|Viridiplantae,3G9K8@35493|Streptophyta,4JHJR@91835|fabids	35493|Streptophyta	E	Catalyzes the formation of formate and 2NAketoNA4NA methylthiobutyrate (KMTB) from 1,2NAdihydroxyNA3NAketoNA5NA methylthiopentene (DHKNAMTPene)	NA	GO:0000096,GO:0003674,GO:0003824,GO:0006082,GO:0006520,GO:0006555,GO:0006790,GO:0006807,GO:0008150,GO:0008152,GO:0009066,GO:0009987,GO:0010309,GO:0016491,GO:0016701,GO:0016702,GO:0019752,GO:0043436,GO:0044237,GO:0044238,GO:0044281,GO:0051213,GO:0055114,GO:0071704,GO:1901564,GO:1901605	1.13.11.53,1.13.11.54	ko:K08967	ko00270,ko01100,map00270,map01100	M00034	R07363,R07364	RC01866,RC02018,RC02118	ko00000,ko00001,ko00002,ko01000	NA	NA	NA	ARD
L.us.o.g.scaffold60.37	36.244	26.346	32.078	219.636	236.843	237.222	16.872	38.402	23.749	207.009	282.751	228.163	2.98504	4.08e-57	7.91748	3.29765	1.99e-21	9.83309	up	4006.Lus10042839	0	951	COG3508@1|root,KOG1417@2759|Eukaryota,37HEG@33090|Viridiplantae,3GBUQ@35493|Streptophyta,4JTDH@91835|fabids	35493|Streptophyta	E	homogentisate 1,2NAdioxygenase	HGO	GO:0003674,GO:0003824,GO:0004411,GO:0005575,GO:0005622,GO:0005623,GO:0005737,GO:0005829,GO:0006082,GO:0006520,GO:0006570,GO:0006572,GO:0006725,GO:0006807,GO:0008150,GO:0008152,GO:0009056,GO:0009063,GO:0009072,GO:0009074,GO:0009987,GO:0016054,GO:0016491,GO:0016701,GO:0016702,GO:0018958,GO:0019336,GO:0019439,GO:0019752,GO:0032787,GO:0043436,GO:0044237,GO:0044238,GO:0044248,GO:0044281,GO:0044282,GO:…	1.13.11.5	ko:K00451	ko00350,ko00643,ko01100,ko01120,map00350,map00643,map01100,map01120	M00044	R02519	RC00737	ko00000,ko00001,ko00002,ko01000	NA	NA	NA	HgmA
L.us.o.g.scaffold101.171	123.887	113.496	113.04	488.079	524.635	503.415	96.637	110.429	87.01	433.115	332.013	402.969	2.22527	5.58e-57	4.67597	2.09462	1.83e-27	4.27113	up	4006.Lus10014421	1.51eNA135	401	KOG1603@1|root,KOG1603@2759|Eukaryota,37MI4@33090|Viridiplantae,3GC38@35493|Streptophyta,4JIWV@91835|fabids	35493|Streptophyta	P	AxonemeNAassociated protein mst101(2)NAlike	NA	GO:0003674,GO:0005488,GO:0005507,GO:0005575,GO:0005622,GO:0005623,GO:0005737,GO:0006810,GO:0006811,GO:0006812,GO:0006873,GO:0006875,GO:0008150,GO:0009987,GO:0019725,GO:0030001,GO:0030003,GO:0042592,GO:0043167,GO:0043169,GO:0044424,GO:0044464,GO:0046872,GO:0046914,GO:0046916,GO:0048878,GO:0050801,GO:0051179,GO:0051234,GO:0055065,GO:0055076,GO:0055080,GO:0055082,GO:0065007,GO:0065008,GO:0098771	NA	NA	NA	NA	NA	NA	NA	NA	NA	NA	HMA
L.us.o.g.scaffold0.220	7.402	9.197	8.607	69.882	72.419	71.375	8.824	10.29	9.952	32.078	31.938	53.745	3.1969	9.4e-57	9.16988	2.12388	1.38e-11	4.35864	up	2711.XP_006494061.1	7.61eNA44	157	COG4886@1|root,2SI7S@2759|Eukaryota,37QD6@33090|Viridiplantae,3GCW1@35493|Streptophyta	35493|Streptophyta	S	RESISTANCE protein	NA	NA	NA	ko:K19613	ko04014,map04014	NA	NA	NA	ko00000,ko00001	NA	NA	NA	LRR_3,LRR_8,NBNAARC,TIR
L.us.o.g.scaffold32.18	8.297	8.308	7.277	55.017	50.466	48.637	7.936	10.38	8.633	26.182	62.545	39.39	2.80574	1.11e-56	6.99215	2.37031	2.25e-10	5.1705	up	4006.Lus10011055	0	1168	COG3104@1|root,KOG1237@2759|Eukaryota,37IEX@33090|Viridiplantae,3G7JK@35493|Streptophyta,4JITG@91835|fabids	35493|Streptophyta	E	Protein NRT1 PTR FAMILY	NA	GO:0000325,GO:0003674,GO:0005215,GO:0005575,GO:0005622,GO:0005623,GO:0005737,GO:0005773,GO:0005774,GO:0005794,GO:0006810,GO:0006857,GO:0008150,GO:0009705,GO:0012505,GO:0015334,GO:0015833,GO:0016020,GO:0022857,GO:0031090,GO:0035672,GO:0035673,GO:0042886,GO:0042887,GO:0042937,GO:0042938,GO:0042939,GO:0043226,GO:0043227,GO:0043229,GO:0043231,GO:0044422,GO:0044424,GO:0044437,GO:0044444,GO:0044446,GO:…	NA	ko:K14638	NA	NA	NA	NA	ko00000,ko02000	2.A.17.3	NA	NA	PTR2
L.us.o.g.scaffold23.113	21.211	19.487	20.968	109.078	106.826	119.754	15.558	27.432	25.491	136.769	98.549	103.698	2.55803	1.84e-56	5.88902	2.41151	6.93e-17	5.32029	up	4006.Lus10021777	0	1146	COG0033@1|root,KOG0625@2759|Eukaryota,37RJS@33090|Viridiplantae,3GDYC@35493|Streptophyta,4JF3Q@91835|fabids	35493|Streptophyta	G	Belongs to the phosphohexose mutase family	NA	GO:0000271,GO:0003674,GO:0003824,GO:0004614,GO:0005575,GO:0005622,GO:0005623,GO:0005634,GO:0005737,GO:0005829,GO:0005886,GO:0005975,GO:0005976,GO:0005977,GO:0005978,GO:0005982,GO:0005996,GO:0006006,GO:0006012,GO:0006073,GO:0006091,GO:0006112,GO:0008150,GO:0008152,GO:0009056,GO:0009058,GO:0009059,GO:0009250,GO:0009507,GO:0009526,GO:0009532,GO:0009536,GO:0009570,GO:0009581,GO:0009582,GO:0009590,GO:…	5.4.2.2	ko:K01835	ko00010,ko00030,ko00052,ko00230,ko00500,ko00520,ko00521,ko01100,ko01110,ko01120,ko01130,map00010,map00030,map00052,map00230,map00500,map00520,map00521,map01100,map01110,map01120,map01130	M00549	R00959,R01057,R08639	RC00408	ko00000,ko00001,ko00002,ko01000	NA	NA	NA	PGM_PMM_I,PGM_PMM_II,PGM_PMM_III,PGM_PMM_IV
L.us.o.g.scaffold84.144	4.049	2.261	3.967	154.272	87.253	113.23	6.541	4.815	5.988	147.706	233.599	178.801	5.23011	3.48e-56	37.5335	5.12959	4.13e-75	35.0075	up	4006.Lus10015546	5.44eNA191	537	28KH1@1|root,2QSY8@2759|Eukaryota,37P2H@33090|Viridiplantae,3GDXC@35493|Streptophyta,4JJ8V@91835|fabids	35493|Streptophyta	K	WRKY transcription factor	WRKY6	GO:0001067,GO:0003674,GO:0003676,GO:0003677,GO:0003700,GO:0005488,GO:0006355,GO:0006950,GO:0007154,GO:0008150,GO:0009267,GO:0009605,GO:0009889,GO:0009890,GO:0009892,GO:0009987,GO:0009991,GO:0010033,GO:0010036,GO:0010200,GO:0010243,GO:0010468,GO:0010556,GO:0010558,GO:0010605,GO:0010629,GO:0016036,GO:0019219,GO:0019222,GO:0031323,GO:0031324,GO:0031326,GO:0031327,GO:0031667,GO:0031668,GO:0031669,GO:…	NA	NA	NA	NA	NA	NA	NA	NA	NA	NA	WRKY
L.us.o.g.scaffold13.44	23.451	17.045	20.886	493.784	286.335	375.709	15.48	18.048	16.466	450.882	395.35	377.824	4.35786	4.54e-56	20.5044	4.72045	1.76e-173	26.3631	up	4006.Lus10009038	0	1639	COG5256@1|root,KOG4444@1|root,KOG0459@2759|Eukaryota,KOG4444@2759|Eukaryota,37KE5@33090|Viridiplantae,3GF38@35493|Streptophyta,4JJD1@91835|fabids	35493|Streptophyta	J	Eukaryotic peptide chain release factor GTPNAbinding	NA	GO:0002181,GO:0002184,GO:0003674,GO:0003676,GO:0003723,GO:0003747,GO:0003824,GO:0003924,GO:0005488,GO:0005575,GO:0005622,GO:0005623,GO:0005737,GO:0006412,GO:0006415,GO:0006464,GO:0006479,GO:0006518,GO:0006807,GO:0008079,GO:0008135,GO:0008150,GO:0008152,GO:0008213,GO:0009058,GO:0009059,GO:0009987,GO:0010467,GO:0016043,GO:0016462,GO:0016787,GO:0016817,GO:0016818,GO:0017111,GO:0018444,GO:0019538,GO:…	NA	ko:K03267	ko03015,map03015	NA	NA	NA	ko00000,ko00001,ko03012,ko03019	NA	NA	NA	GTP_EFTU,GTP_EFTU_D2,GTP_EFTU_D3
L.us.o.g.scaffold165.96	2.684	1.724	1.499	49.663	100.033	71.441	4.266	7.176	2.187	77.076	53.571	109.008	5.32778	4.55e-56	40.1625	4.23674	7.28e-21	18.8532	up	4006.Lus10010936	7.62eNA215	592	COG2273@1|root,2QQ71@2759|Eukaryota,37JHS@33090|Viridiplantae,3GB7W@35493|Streptophyta,4JSTD@91835|fabids	35493|Streptophyta	G	Catalyzes xyloglucan endohydrolysis (XEH) and or endotransglycosylation (XET). Cleaves and religates xyloglucan polymers, an essential constituent of the primary cell wall, and thereby participates in cell wall construction of growing tissues	NA	GO:0003674,GO:0003824,GO:0005575,GO:0005618,GO:0005622,GO:0005623,GO:0005737,GO:0005794,GO:0006950,GO:0008150,GO:0009266,GO:0009408,GO:0009409,GO:0009605,GO:0009612,GO:0009628,GO:0009664,GO:0009719,GO:0009725,GO:0009733,GO:0009741,GO:0009987,GO:0010033,GO:0012505,GO:0014070,GO:0016043,GO:0016740,GO:0016757,GO:0016758,GO:0016762,GO:0030312,GO:0033993,GO:0042221,GO:0043226,GO:0043227,GO:0043229,GO:…	2.4.1.207	ko:K08235,ko:K14504	ko04075,map04075	NA	NA	NA	ko00000,ko00001,ko01000	NA	NA	NA	Glyco_hydro_16,XET_C
L.us.o.g.scaffold122.30	3.231	1.651	1.047	108.414	98.045	140.038	2.177	1.509	0.563	83.665	83.187	74.43	5.98734	4.69e-56	63.4409	5.93485	5.59e-50	61.1743	up	4006.Lus10024364	1.47eNA243	667	KOG2246@1|root,KOG2246@2759|Eukaryota,37P1Q@33090|Viridiplantae,3G80Y@35493|Streptophyta,4JG8S@91835|fabids	35493|Streptophyta	G	Protein of unknown function, DUF604	NA	NA	NA	NA	NA	NA	NA	NA	NA	NA	NA	NA	DUF604
L.us.o.g.scaffold24.211	8.686	8.238	7.929	203.365	110.897	190.316	7.005	7.961	8.236	90.775	128.962	123.1	4.46766	5.75e-56	22.1259	3.99789	1.58e-65	15.9767	up	4006.Lus10036735	8.56eNA306	834	KOG1072@1|root,KOG1072@2759|Eukaryota,37R92@33090|Viridiplantae,3GEIC@35493|Streptophyta,4JFE1@91835|fabids	35493|Streptophyta	S	FNAbox kelchNArepeat protein	NA	GO:0000151,GO:0003674,GO:0005488,GO:0005515,GO:0005575,GO:0005622,GO:0005623,GO:0005634,GO:0005737,GO:0005777,GO:0006508,GO:0006511,GO:0006807,GO:0008150,GO:0008152,GO:0009056,GO:0009057,GO:0009987,GO:0010498,GO:0019005,GO:0019222,GO:0019538,GO:0019899,GO:0019941,GO:0030162,GO:0030163,GO:0031461,GO:0031625,GO:0032991,GO:0042579,GO:0043161,GO:0043170,GO:0043226,GO:0043227,GO:0043229,GO:0043231,GO:…	NA	NA	NA	NA	NA	NA	NA	NA	NA	NA	Kelch_1
L.us.o.g.scaffold48.351	17.389	16.659	15.157	85.445	94.922	104.55	10.108	11.366	12.494	90.038	91.496	86.843	2.64573	7.53e-56	6.25813	3.0906	3.15e-69	8.5185	up	4006.Lus10019485	0	1395	COG3733@1|root,KOG1186@2759|Eukaryota,37JD8@33090|Viridiplantae,3G7P3@35493|Streptophyta,4JHUM@91835|fabids	35493|Streptophyta	Q	amine oxidase	NA	NA	1.4.3.21	ko:K00276	ko00260,ko00350,ko00360,ko00410,ko00950,ko00960,ko01100,ko01110,map00260,map00350,map00360,map00410,map00950,map00960,map01100,map01110	NA	R02382,R02529,R02613,R03139,R04027,R04300,R06154,R06740	RC00062,RC00189,RC00676,RC01052	ko00000,ko00001,ko01000	NA	NA	NA	Cu_amine_oxid,Cu_amine_oxidN2,Cu_amine_oxidN3
L.us.o.g.scaffold52.155	4.661	5.53	5.779	71.142	74.825	111.446	3.765	3.598	5.231	53.341	89.612	76.08	4.12324	8.39e-56	17.4268	4.2366	1.59e-41	18.8515	up	4006.Lus10017030	8.38eNA207	573	2A018@1|root,2RXXH@2759|Eukaryota,37U1X@33090|Viridiplantae,3GFH1@35493|Streptophyta	35493|Streptophyta	NA	NA	NA	NA	NA	NA	NA	NA	NA	NA	NA	NA	NA	NA	NA
L.us.o.g.scaffold175.9	3.559	4.711	2.795	166.485	117.862	81.875	4.001	5.294	1.344	46.013	75.606	62.716	5.17018	9.41e-56	36.0063	4.23072	4.51e-19	18.7747	up	4006.Lus10006009	0	1488	COG1874@1|root,KOG0496@2759|Eukaryota	2759|Eukaryota	G	betaNAgalactosidase activity	BGAL12	GO:0003674,GO:0003824,GO:0004553,GO:0004565,GO:0005575,GO:0005576,GO:0005618,GO:0005622,GO:0005623,GO:0005737,GO:0005773,GO:0005911,GO:0009505,GO:0009506,GO:0015925,GO:0016787,GO:0016798,GO:0030054,GO:0030312,GO:0043226,GO:0043227,GO:0043229,GO:0043231,GO:0044424,GO:0044444,GO:0044464,GO:0048046,GO:0055044,GO:0071944	3.2.1.23	ko:K12309	ko00052,ko00511,ko00531,ko00600,ko00604,ko01100,ko04142,map00052,map00511,map00531,map00600,map00604,map01100,map04142	M00079	R01678,R03355,R04633,R06010,R07807	RC00049	ko00000,ko00001,ko00002,ko01000,ko04147	NA	NA	NA	Gal_Lectin,Glyco_hydro_35
L.us.o.g.scaffold29.264	4.294	2.205	4.047	285.288	128.992	309.069	19.94	9.92	7.989	146.927	308.022	302.406	6.22427	1.05e-55	74.7637	4.43967	7.33e-24	21.7007	up	4006.Lus10035289	0	954	2CMKA@1|root,2QQNS@2759|Eukaryota,37M9T@33090|Viridiplantae,3GG57@35493|Streptophyta,4JHZU@91835|fabids	35493|Streptophyta	Q	Belongs to the cytochrome P450 family	HPL	GO:0003674,GO:0003824,GO:0004497,GO:0005575,GO:0005622,GO:0005623,GO:0005737,GO:0006082,GO:0006629,GO:0006631,GO:0006950,GO:0008150,GO:0008152,GO:0008202,GO:0009507,GO:0009526,GO:0009536,GO:0009611,GO:0009941,GO:0009987,GO:0016125,GO:0016491,GO:0019752,GO:0031967,GO:0031975,GO:0032787,GO:0043226,GO:0043227,GO:0043229,GO:0043231,GO:0043436,GO:0044237,GO:0044238,GO:0044255,GO:0044281,GO:0044422,GO:…	NA	ko:K10528	ko00592,ko01110,map00592,map01110	NA	R07868,R07870	RC01950,RC02104	ko00000,ko00001,ko00199,ko01000	NA	NA	NA	p450
L.us.o.g.scaffold113.159	1.779	0.579	0.349	161.475	113.189	185.764	0.093	1.309	0.188	211.632	487.822	224.703	7.53261	1.42e-55	185.158	9.30175	2.26e-15	631.11	up	3827.XP_004504402.1	1.43eNA69	213	2CK4W@1|root,2S73T@2759|Eukaryota,37WTU@33090|Viridiplantae,3GK10@35493|Streptophyta,4JU2Q@91835|fabids	35493|Streptophyta	S	Protein of unknown function (DUF3339)	NA	NA	NA	NA	NA	NA	NA	NA	NA	NA	NA	NA	DUF3339
L.us.o.g.scaffold248.63	6.209	3.1	5.663	566.195	242.214	776.743	6.547	9.763	6.301	1007.53	946.991	1197.68	6.85107	1.53e-55	115.446	7.22852	6.65e-189	149.969	up	4006.Lus10033385	6.23eNA291	795	COG0654@1|root,KOG2614@2759|Eukaryota,37R99@33090|Viridiplantae,3G9YE@35493|Streptophyta,4JSVI@91835|fabids	2759|Eukaryota	C	Zeaxanthin epoxidase, chloroplasticNAlike	NA	GO:0001101,GO:0003674,GO:0003824,GO:0004497,GO:0005575,GO:0005622,GO:0005623,GO:0005737,GO:0006066,GO:0006082,GO:0006629,GO:0006714,GO:0006720,GO:0006721,GO:0006950,GO:0007154,GO:0007165,GO:0008150,GO:0008152,GO:0008299,GO:0008610,GO:0009058,GO:0009266,GO:0009314,GO:0009408,GO:0009414,GO:0009415,GO:0009416,GO:0009507,GO:0009526,GO:0009536,GO:0009540,GO:0009628,GO:0009639,GO:0009687,GO:0009688,GO:…	NA	NA	NA	NA	NA	NA	NA	NA	NA	NA	FAD_binding_3
L.us.o.g.scaffold159.124	11.557	7.949	11.381	104.628	146.831	131.111	6.004	8.432	6.926	47.725	165.012	72.747	3.73529	2.68e-55	13.3179	3.86707	1.48e-15	14.5916	up	4006.Lus10018474	1.56eNA121	347	28NIB@1|root,2RXZC@2759|Eukaryota,37U16@33090|Viridiplantae,3GHVG@35493|Streptophyta,4JNV3@91835|fabids	35493|Streptophyta	S	Protein of unknown function (DUF1218)	NA	NA	NA	NA	NA	NA	NA	NA	NA	NA	NA	NA	DUF1218
L.us.o.g.scaffold33.56	0.179	0.193	0.377	53.308	30.216	53.37	0.15	0.172	0.304	138.44	142.748	75.71	7.61981	3.06e-55	196.694	9.27874	1.94e-68	621.126	up	4006.Lus10005272	2.99eNA166	470	28JQN@1|root,2QS3Z@2759|Eukaryota,37K92@33090|Viridiplantae,3G9HQ@35493|Streptophyta,4JMVY@91835|fabids	35493|Streptophyta	S	Protein of unknown function, DUF599	NA	NA	NA	NA	NA	NA	NA	NA	NA	NA	NA	NA	DUF599
L.us.o.g.scaffold358.4	1.24	1.128	1.353	23.08	15.644	24.445	1.629	1.465	1.118	14.089	13.45	16.491	4.20459	4.3e-55	18.4377	3.49228	1.01e-48	11.2534	up	4006.Lus10015729	0	1411	COG0515@1|root,KOG1187@2759|Eukaryota	2759|Eukaryota	KLT	protein serine/threonine kinase activity	NA	NA	NA	NA	NA	NA	NA	NA	NA	NA	NA	NA	Pkinase
L.us.o.g.scaffold147.31	6.702	5.422	5.977	52.848	50.724	67.884	4.818	4.962	6.226	52.161	55.746	52.807	3.35774	4.92e-55	10.2514	3.4375	1.1e-65	10.834	up	4006.Lus10034457	0	1186	KOG4573@1|root,KOG4573@2759|Eukaryota,37RVM@33090|Viridiplantae,3G7QK@35493|Streptophyta,4JIT0@91835|fabids	35493|Streptophyta	U	AutophagyNArelated protein	NA	GO:0005575,GO:0005622,GO:0005623,GO:0005737,GO:0005773,GO:0005776,GO:0006914,GO:0008150,GO:0008152,GO:0009056,GO:0009987,GO:0043226,GO:0043227,GO:0043229,GO:0043231,GO:0044237,GO:0044248,GO:0044424,GO:0044444,GO:0044464,GO:0061919	NA	ko:K08331	ko04136,ko04138,ko04140,ko04211,map04136,map04138,map04140,map04211	NA	NA	NA	ko00000,ko00001,ko03029,ko04131	NA	NA	NA	ATG13
L.us.o.g.scaffold247.10	13.421	9.189	10.113	106.02	154.24	117.295	8.549	15.461	16.186	68.957	131.216	133.151	3.63421	6.7e-55	12.4167	3.16713	6.8e-17	8.98256	up	4006.Lus10011232	0	1176	28JIP@1|root,2QTPJ@2759|Eukaryota,37IZ1@33090|Viridiplantae,3GF2A@35493|Streptophyta,4JD5T@91835|fabids	35493|Streptophyta	G	endonuclease	NA	GO:0000003,GO:0000014,GO:0003006,GO:0003674,GO:0003824,GO:0004518,GO:0004519,GO:0004520,GO:0004521,GO:0004536,GO:0004540,GO:0005575,GO:0005576,GO:0006139,GO:0006259,GO:0006725,GO:0006807,GO:0007275,GO:0007568,GO:0008150,GO:0008152,GO:0009791,GO:0009908,GO:0009987,GO:0010150,GO:0016070,GO:0016787,GO:0016788,GO:0016891,GO:0016893,GO:0022414,GO:0032501,GO:0032502,GO:0034641,GO:0043170,GO:0043765,GO:…	NA	NA	NA	NA	NA	NA	NA	NA	NA	NA	S1NAP1_nuclease
L.us.o.g.scaffold52.12	97.919	70.393	55.229	3600.59	1736.66	3175.15	32.347	114.532	50.623	6421.89	7220.62	4725.18	5.37766	7.7e-55	41.5756	6.65258	6.02e-49	100.607	up	4006.Lus10021240	6.06eNA36	132	2EN8C@1|root,2SRR2@2759|Eukaryota,380IG@33090|Viridiplantae	33090|Viridiplantae	S	Belongs to the plant dehydrin family	NA	GO:0001101,GO:0001786,GO:0003674,GO:0005488,GO:0005509,GO:0005543,GO:0005575,GO:0005622,GO:0005623,GO:0005737,GO:0005829,GO:0005886,GO:0006950,GO:0008150,GO:0008289,GO:0009266,GO:0009269,GO:0009409,GO:0009414,GO:0009415,GO:0009507,GO:0009536,GO:0009628,GO:0009631,GO:0009719,GO:0009725,GO:0009737,GO:0010033,GO:0010035,GO:0016020,GO:0019898,GO:0031210,GO:0031647,GO:0033993,GO:0042221,GO:0043167,GO:…	NA	NA	NA	NA	NA	NA	NA	NA	NA	NA	Dehydrin
L.us.o.g.scaffold55.29	2.523	3.014	2.658	63.776	37.398	60.408	3.416	3.626	3.684	43.182	36.214	55.539	4.425	7.74e-55	21.4811	3.75771	2.14e-57	13.5264	up	4006.Lus10008105	0	1349	COG0515@1|root,2RE2V@2759|Eukaryota,37N7Q@33090|Viridiplantae,3GDYE@35493|Streptophyta,4JSKM@91835|fabids	35493|Streptophyta	T	wallNAassociated receptor kinaseNAlike	NA	GO:0003674,GO:0003824,GO:0004672,GO:0004674,GO:0005575,GO:0005618,GO:0005623,GO:0005886,GO:0006464,GO:0006468,GO:0006793,GO:0006796,GO:0006807,GO:0007154,GO:0007165,GO:0007166,GO:0008150,GO:0008152,GO:0009505,GO:0009987,GO:0016020,GO:0016301,GO:0016310,GO:0016740,GO:0016772,GO:0016773,GO:0019538,GO:0023052,GO:0030312,GO:0036211,GO:0043170,GO:0043412,GO:0044237,GO:0044238,GO:0044260,GO:0044267,GO:…	NA	NA	NA	NA	NA	NA	NA	NA	NA	NA	LysM,Pkinase,Pkinase_Tyr
L.us.o.g.scaffold165.107	40.569	33.593	39.235	431.242	308.689	398.921	32.329	45.733	40.5	263.955	477.533	316.241	3.44731	1.1e-54	10.9079	3.27533	4.13e-26	9.6822	up	4006.Lus10010945	0	1011	COG0372@1|root,KOG2617@2759|Eukaryota,37PZS@33090|Viridiplantae,3G8W8@35493|Streptophyta,4JHMG@91835|fabids	35493|Streptophyta	C	Citrate synthase	NA	GO:0003674,GO:0003824,GO:0004108,GO:0005575,GO:0005622,GO:0005623,GO:0005737,GO:0005777,GO:0005911,GO:0006082,GO:0006629,GO:0006631,GO:0006635,GO:0008150,GO:0008152,GO:0009056,GO:0009062,GO:0009506,GO:0009514,GO:0009987,GO:0016042,GO:0016054,GO:0016740,GO:0016746,GO:0019395,GO:0019752,GO:0030054,GO:0030258,GO:0032787,GO:0034440,GO:0036440,GO:0042579,GO:0043226,GO:0043227,GO:0043229,GO:0043231,GO:…	2.3.3.1	ko:K01647	ko00020,ko00630,ko01100,ko01110,ko01120,ko01130,ko01200,ko01210,ko01230,map00020,map00630,map01100,map01110,map01120,map01130,map01200,map01210,map01230	M00009,M00010,M00012,M00740	R00351	RC00004,RC00067	br01601,ko00000,ko00001,ko00002,ko01000	NA	NA	NA	Citrate_synt
L.us.o.g.scaffold116.87	12.974	13.573	9.927	1070.92	359.264	777.848	19.361	7.326	7.183	666.244	996.863	785.749	6.05186	1.15e-54	66.3422	6.29059	5.82e-49	78.2808	up	4006.Lus10002450	0	1025	KOG0254@1|root,KOG0254@2759|Eukaryota,37HW1@33090|Viridiplantae,3GBKE@35493|Streptophyta,4JRBU@91835|fabids	35493|Streptophyta	U	Belongs to the major facilitator superfamily. Sugar transporter (TC 2.A.1.1) family	NA	GO:0001101,GO:0003674,GO:0005215,GO:0005351,GO:0005355,GO:0005356,GO:0005358,GO:0005402,GO:0005575,GO:0005623,GO:0005886,GO:0005911,GO:0006810,GO:0006811,GO:0006812,GO:0006950,GO:0006970,GO:0008150,GO:0008324,GO:0008643,GO:0008645,GO:0009414,GO:0009415,GO:0009506,GO:0009628,GO:0009651,GO:0009679,GO:0009719,GO:0009725,GO:0009737,GO:0010033,GO:0010035,GO:0015075,GO:0015077,GO:0015078,GO:0015144,GO:…	NA	NA	NA	NA	NA	NA	NA	NA	NA	NA	Sugar_tr
L.us.o.g.scaffold28.165	0.964	0.479	0.903	33.237	32.846	38.733	1.161	1.279	0.84	23.544	59.265	35.354	5.58141	1.31e-54	47.882	5.28718	1.38e-28	39.0481	up	4006.Lus10023163	7.42eNA125	355	2BVM7@1|root,2S4RF@2759|Eukaryota,37W2D@33090|Viridiplantae,3GJHN@35493|Streptophyta,4JR2N@91835|fabids	35493|Streptophyta	NA	NA	NA	NA	NA	NA	NA	NA	NA	NA	NA	NA	NA	NA	NA
L.us.o.g.scaffold199.63	1.309	0.776	1.012	26.289	39.625	23.363	1.062	1.6	1.409	5.321	13.869	9.201	4.95109	1.46e-54	30.9333	2.91969	1.72e-10	7.56685	up	4006.Lus10007385	8.3eNA290	791	28J7A@1|root,2QRJP@2759|Eukaryota,37RF4@33090|Viridiplantae,3G7BZ@35493|Streptophyta	35493|Streptophyta	S	Methyltransferase domain	NA	NA	NA	NA	NA	NA	NA	NA	NA	NA	NA	NA	Methyltransf_11,Methyltransf_29
L.us.o.g.scaffold2.374	20.287	22.061	23.431	452.625	296.838	586.644	21.229	21.414	15.112	542.655	1322.84	559.467	4.46499	1.58e-54	22.0849	5.51666	1.93e-41	45.7806	up	4006.Lus10030995	1.3eNA176	498	COG3491@1|root,KOG0143@2759|Eukaryota,37SAW@33090|Viridiplantae,3GA4Z@35493|Streptophyta,4JTTB@91835|fabids	35493|Streptophyta	Q	SNAnorcoclaurine synthase 1NAlike	NA	NA	NA	NA	NA	NA	NA	NA	NA	NA	NA	NA	2OGNAFeII_Oxy,DIOX_N
L.us.o.g.scaffold3.161	59.802	45.18	40.333	595.855	473.377	544.625	34.488	41.623	30.653	499.105	762.743	506.996	3.59137	1.68e-54	12.0535	4.16638	4.86e-52	17.9559	up	4006.Lus10027585	3.53eNA278	759	COG3491@1|root,KOG0143@2759|Eukaryota,37PC4@33090|Viridiplantae,3GH2V@35493|Streptophyta,4JDJ0@91835|fabids	35493|Streptophyta	Q	Belongs to the iron ascorbateNAdependent oxidoreductase family	NA	NA	NA	NA	NA	NA	NA	NA	NA	NA	NA	NA	2OGNAFeII_Oxy,DIOX_N
L.us.o.g.scaffold32.271	3.795	3.914	6.508	83.156	111.069	133.659	13.447	4.441	1.991	15.602	36.265	93.168	4.63311	1.77e-54	24.8145	2.97719	0.000102375	7.87449	up	4006.Lus10022191	2.6eNA242	667	COG3491@1|root,KOG0143@2759|Eukaryota,37PC4@33090|Viridiplantae,3GH2V@35493|Streptophyta,4JDJ0@91835|fabids	35493|Streptophyta	Q	Belongs to the iron ascorbateNAdependent oxidoreductase family	NA	NA	NA	NA	NA	NA	NA	NA	NA	NA	NA	NA	2OGNAFeII_Oxy,DIOX_N
L.us.o.g.scaffold60.162	4.646	4.169	3.094	965.371	227.076	971.943	1.155	2.474	3.099	1042.78	1767.74	834.756	7.64055	1.99e-54	199.543	9.19955	1.21e-101	587.951	up	4006.Lus10042731	2.29eNA185	516	28IZK@1|root,2QVRF@2759|Eukaryota,37NVG@33090|Viridiplantae,3GAI2@35493|Streptophyta,4JTB2@91835|fabids	35493|Streptophyta	K	No apical meristem (NAM) protein	NAC5	GO:0000003,GO:0002831,GO:0003006,GO:0003674,GO:0003676,GO:0003677,GO:0003700,GO:0005488,GO:0005575,GO:0005622,GO:0005623,GO:0005634,GO:0006355,GO:0006950,GO:0007275,GO:0008150,GO:0009266,GO:0009409,GO:0009611,GO:0009628,GO:0009787,GO:0009788,GO:0009790,GO:0009791,GO:0009793,GO:0009889,GO:0009891,GO:0009893,GO:0009966,GO:0009968,GO:0010154,GO:0010468,GO:0010556,GO:0010557,GO:0010604,GO:0010628,GO:…	NA	NA	NA	NA	NA	NA	NA	NA	NA	NA	NAM
L.us.o.g.scaffold103.189	3.465	2.474	1.947	56.513	43.881	66.425	1.836	1.8	2.231	34.74	59.204	40.923	4.52233	2.84e-54	22.9804	4.64011	2.6e-53	24.9351	up	4006.Lus10013676	0	1469	COG0115@1|root,COG0436@1|root,KOG0259@2759|Eukaryota,KOG0975@2759|Eukaryota,37MBY@33090|Viridiplantae,3GEUQ@35493|Streptophyta,4JN1E@91835|fabids	35493|Streptophyta	E	Aminotransferase	NA	GO:0003674,GO:0003824,GO:0004838,GO:0005575,GO:0005622,GO:0005623,GO:0005737,GO:0005829,GO:0006082,GO:0006520,GO:0006570,GO:0006572,GO:0006725,GO:0006766,GO:0006775,GO:0006807,GO:0008150,GO:0008152,GO:0008483,GO:0009056,GO:0009058,GO:0009063,GO:0009072,GO:0009074,GO:0009110,GO:0009987,GO:0010189,GO:0016054,GO:0016740,GO:0016769,GO:0018130,GO:0019439,GO:0019752,GO:0042360,GO:0042362,GO:0043436,GO:…	2.6.1.5	ko:K00815	ko00130,ko00270,ko00350,ko00360,ko00400,ko00401,ko00950,ko00960,ko01100,ko01110,ko01130,ko01230,map00130,map00270,map00350,map00360,map00400,map00401,map00950,map00960,map01100,map01110,map01130,map01230	M00025,M00034	R00694,R00734,R07396	RC00006	ko00000,ko00001,ko00002,ko01000,ko01007	NA	NA	NA	Aminotran_1_2
L.us.o.g.scaffold117.86	114.903	103.876	87.865	803.162	687.174	776.361	115.972	121.321	91.664	1415.42	898.337	861.406	3.00273	2.92e-54	8.01514	3.37348	3.61e-37	10.3638	up	4006.Lus10027791	3.1eNA307	839	COG0387@1|root,KOG1397@2759|Eukaryota,37NB2@33090|Viridiplantae,3GAAB@35493|Streptophyta,4JED1@91835|fabids	35493|Streptophyta	P	Belongs to the Ca(2 ) cation antiporter (CaCA) (TC 2.A.19) family	CAX1	GO:0000325,GO:0003674,GO:0005215,GO:0005575,GO:0005622,GO:0005623,GO:0005737,GO:0005773,GO:0005774,GO:0006793,GO:0006810,GO:0006811,GO:0006812,GO:0006816,GO:0006873,GO:0006874,GO:0006875,GO:0006882,GO:0006950,GO:0006970,GO:0008150,GO:0008152,GO:0008324,GO:0009266,GO:0009409,GO:0009605,GO:0009607,GO:0009624,GO:0009628,GO:0009631,GO:0009651,GO:0009705,GO:0009987,GO:0010035,GO:0010038,GO:0015075,GO:…	NA	ko:K07300	NA	NA	NA	NA	ko00000,ko02000	2.A.19	NA	NA	Na_Ca_ex
L.us.o.g.scaffold99.77	68.39	57.111	69.182	496.758	419.371	499.892	37.152	51.99	54.519	298.103	653.902	402.721	2.97881	2.94e-54	7.88336	3.35777	8.38e-21	10.2516	up	4006.Lus10028797	7.38eNA275	751	COG4870@1|root,KOG1542@2759|Eukaryota,37N6V@33090|Viridiplantae,3G90Y@35493|Streptophyta,4JI7U@91835|fabids	35493|Streptophyta	O	Belongs to the peptidase C1 family	NA	GO:0000323,GO:0003674,GO:0003824,GO:0004175,GO:0004197,GO:0005575,GO:0005576,GO:0005615,GO:0005622,GO:0005623,GO:0005634,GO:0005737,GO:0005764,GO:0005773,GO:0006508,GO:0006807,GO:0006950,GO:0006952,GO:0006970,GO:0008150,GO:0008152,GO:0008233,GO:0008234,GO:0009056,GO:0009057,GO:0009605,GO:0009607,GO:0009617,GO:0009628,GO:0009651,GO:0009987,GO:0016787,GO:0019538,GO:0030163,GO:0042742,GO:0043170,GO:…	3.4.22.41	ko:K01373	ko04142,ko04210,map04142,map04210	NA	NA	NA	ko00000,ko00001,ko01000,ko01002	NA	NA	NA	Inhibitor_I29,Peptidase_C1
L.us.o.g.scaffold22.45	0.505	0.194	0.236	16.023	18.391	18.207	0.564	0.795	0.613	5.223	13.874	14.004	5.92101	3.06e-54	60.59	4.18199	8.85e-17	18.1511	up	4006.Lus10015901	4.42eNA209	581	KOG0800@1|root,KOG0800@2759|Eukaryota,37RD8@33090|Viridiplantae,3GHAD@35493|Streptophyta,4JITI@91835|fabids	35493|Streptophyta	O	RINGNAH2 finger protein	NA	GO:0003674,GO:0003824,GO:0004842,GO:0006464,GO:0006508,GO:0006511,GO:0006807,GO:0008150,GO:0008152,GO:0009056,GO:0009057,GO:0009987,GO:0010498,GO:0016567,GO:0016740,GO:0019538,GO:0019787,GO:0019941,GO:0030163,GO:0032446,GO:0036211,GO:0043161,GO:0043170,GO:0043412,GO:0043632,GO:0044237,GO:0044238,GO:0044248,GO:0044257,GO:0044260,GO:0044265,GO:0044267,GO:0051603,GO:0061630,GO:0061659,GO:0070647,GO:…	2.3.2.27	ko:K10664,ko:K19041	NA	NA	NA	NA	ko00000,ko01000,ko04121	NA	NA	NA	zfNARING_2
L.us.o.g.scaffold140.34	30.01	20.104	11.538	1025.88	724.841	756.172	47.253	15.049	4.774	202.519	613.351	411.755	5.4667	3.88e-54	44.2223	4.31758	1.41e-05	19.9398	up	4006.Lus10039094	0	1272	28IFU@1|root,2QQSP@2759|Eukaryota,37IPE@33090|Viridiplantae,3GE0G@35493|Streptophyta,4JISG@91835|fabids	35493|Streptophyta	E	Plant lipoxygenase may be involved in a number of diverse aspects of plant physiology including growth and development, pest resistance, and senescence or responses to wounding	NA	GO:0003674,GO:0003824,GO:0005575,GO:0005622,GO:0005623,GO:0005737,GO:0006082,GO:0006629,GO:0006631,GO:0006690,GO:0008150,GO:0008152,GO:0009507,GO:0009532,GO:0009534,GO:0009536,GO:0009570,GO:0009579,GO:0009987,GO:0010597,GO:0016165,GO:0016491,GO:0016701,GO:0016702,GO:0019372,GO:0019752,GO:0031976,GO:0031984,GO:0032787,GO:0043226,GO:0043227,GO:0043229,GO:0043231,GO:0043436,GO:0044237,GO:0044238,GO:…	1.13.11.12	ko:K00454	ko00591,ko00592,ko01100,ko01110,map00591,map00592,map01100,map01110	M00113	R03626,R07864,R07869	RC00561	ko00000,ko00001,ko00002,ko01000	NA	NA	NA	Lipoxygenase,PLAT
L.us.o.g.scaffold47.44	0.655	1.151	0.968	280.536	66.019	227.312	4.357	2.742	4.1	229.593	296.171	158.324	7.82848	4.62e-54	227.305	6.04883	2.01e-74	66.2032	up	4006.Lus10028001	2.99eNA201	558	KOG1571@1|root,KOG1571@2759|Eukaryota,37N9F@33090|Viridiplantae,3GCN7@35493|Streptophyta,4JK5D@91835|fabids	35493|Streptophyta	O	EID1NAlike FNAbox protein 3	NA	GO:0000003,GO:0001101,GO:0003006,GO:0005575,GO:0005622,GO:0005623,GO:0005634,GO:0006950,GO:0006970,GO:0007154,GO:0007165,GO:0007275,GO:0008150,GO:0009414,GO:0009415,GO:0009628,GO:0009651,GO:0009719,GO:0009725,GO:0009737,GO:0009738,GO:0009755,GO:0009791,GO:0009987,GO:0010029,GO:0010033,GO:0010035,GO:0010228,GO:0022414,GO:0023052,GO:0032501,GO:0032502,GO:0032870,GO:0033993,GO:0042221,GO:0043226,GO:…	NA	NA	NA	NA	NA	NA	NA	NA	NA	NA	FNAboxNAlike
L.us.o.g.scaffold101.164	3.649	3.755	3	32.513	34.737	40.892	2.54	2.837	2.572	8.327	35.932	13.604	3.49181	6.52e-54	11.2496	2.9934	7.62e-08	7.9635	up	4006.Lus10014429	4.57eNA246	674	2CMR0@1|root,2QRI2@2759|Eukaryota,37ND8@33090|Viridiplantae,3G8RU@35493|Streptophyta,4JSSY@91835|fabids	35493|Streptophyta	K	RWPNARK domain	NA	GO:0003674,GO:0003700,GO:0006355,GO:0008150,GO:0009889,GO:0010468,GO:0010556,GO:0019219,GO:0019222,GO:0031323,GO:0031326,GO:0050789,GO:0050794,GO:0051171,GO:0051252,GO:0060255,GO:0065007,GO:0080090,GO:0140110,GO:1903506,GO:2000112,GO:2001141	NA	NA	NA	NA	NA	NA	NA	NA	NA	NA	PB1,RWPNARK
L.us.o.g.scaffold14.487	10.577	6.984	7.465	200.025	122.326	189.901	6.476	8.472	7.653	120.869	149.687	133.045	4.47757	7.68e-54	22.2783	4.26947	1.99e-88	19.2859	up	4006.Lus10033840	0	936	COG0025@1|root,KOG1965@2759|Eukaryota,37KWA@33090|Viridiplantae,3GC66@35493|Streptophyta,4JJT6@91835|fabids	35493|Streptophyta	P	Sodium hydrogen exchanger	NHX1	GO:0000325,GO:0003674,GO:0005215,GO:0005451,GO:0005575,GO:0005622,GO:0005623,GO:0005737,GO:0005773,GO:0005774,GO:0005886,GO:0006810,GO:0006811,GO:0006812,GO:0006813,GO:0006814,GO:0006873,GO:0006885,GO:0006950,GO:0006970,GO:0007275,GO:0008150,GO:0008324,GO:0009628,GO:0009651,GO:0009987,GO:0010107,GO:0010119,GO:0015075,GO:0015077,GO:0015078,GO:0015079,GO:0015081,GO:0015291,GO:0015297,GO:0015298,GO:…	NA	ko:K14724	NA	NA	NA	NA	ko00000,ko02000	2.A.36.1.12,2.A.36.1.9	NA	NA	Na_H_Exchanger
L.us.o.g.scaffold161.33	6.456	4.514	4.699	78.513	91.515	136.186	6.365	4.164	4.194	76.945	111.062	88.967	4.40053	7.68e-54	21.1198	4.34852	2.03e-51	20.3721	up	4006.Lus10021354	2.99eNA200	557	2A018@1|root,2RXXH@2759|Eukaryota,37U1X@33090|Viridiplantae,3GFH1@35493|Streptophyta	35493|Streptophyta	NA	NA	NA	NA	NA	NA	NA	NA	NA	NA	NA	NA	NA	NA	NA
L.us.o.g.scaffold242.8	0.094	0.051	0.088	24.509	18.141	26.669	0.053	0.113	0.107	1.75	5.518	12.231	8.32051	9.36e-54	319.685	6.26598	6.84e-15	76.9572	up	4006.Lus10027747	0	1184	COG2132@1|root,KOG1263@2759|Eukaryota,37QQ0@33090|Viridiplantae,3GG7F@35493|Streptophyta,4JGP7@91835|fabids	35493|Streptophyta	Q	Belongs to the multicopper oxidase family	NA	GO:0000003,GO:0003006,GO:0003674,GO:0003824,GO:0007275,GO:0008150,GO:0008152,GO:0009791,GO:0010035,GO:0010038,GO:0010228,GO:0016491,GO:0016722,GO:0022414,GO:0032501,GO:0032502,GO:0042221,GO:0046688,GO:0048608,GO:0048731,GO:0048856,GO:0050896,GO:0055114,GO:0061458	1.10.3.2	ko:K05909	NA	NA	NA	NA	ko00000,ko01000	NA	NA	NA	CuNAoxidase,CuNAoxidase_2,CuNAoxidase_3
L.us.o.g.scaffold14.511	1.421	0.972	0.951	48.475	27.173	55.607	0.833	0.93	0.894	29.302	35.462	31.567	5.41833	1.23e-53	42.7642	5.28977	4.56e-97	39.1183	up	4006.Lus10033861	0	1099	2CN16@1|root,2QT8Z@2759|Eukaryota,37K3D@33090|Viridiplantae,3G86D@35493|Streptophyta,4JKA5@91835|fabids	35493|Streptophyta	G	Belongs to the glycosyltransferase 8 family	NA	GO:0000139,GO:0005575,GO:0005622,GO:0005623,GO:0005737,GO:0005794,GO:0012505,GO:0016020,GO:0031090,GO:0031984,GO:0043226,GO:0043227,GO:0043229,GO:0043231,GO:0044422,GO:0044424,GO:0044431,GO:0044444,GO:0044446,GO:0044464,GO:0098588,GO:0098791	2.4.1.43	ko:K13648	ko00520,map00520	NA	R05191	RC00005	ko00000,ko00001,ko01000,ko01003	NA	GT8	NA	Glyco_transf_8
L.us.o.g.scaffold0.913	4.922	3.544	3.898	52.024	51.071	77	3.02	5.688	5.018	7.885	46.118	22.806	3.97876	1.3e-53	15.7662	2.61517	1.11e-05	6.12694	up	4006.Lus10025002	0	1795	COG0308@1|root,KOG1046@2759|Eukaryota,37KDN@33090|Viridiplantae,3GF9G@35493|Streptophyta,4JD8X@91835|fabids	35493|Streptophyta	EO	aminopeptidase	NA	GO:0001666,GO:0003674,GO:0003824,GO:0004177,GO:0005488,GO:0005575,GO:0005622,GO:0005623,GO:0005737,GO:0005829,GO:0005886,GO:0006508,GO:0006518,GO:0006807,GO:0006810,GO:0006950,GO:0008144,GO:0008150,GO:0008152,GO:0008233,GO:0008235,GO:0008237,GO:0008238,GO:0008270,GO:0009056,GO:0009628,GO:0009914,GO:0009926,GO:0009987,GO:0010013,GO:0010817,GO:0016020,GO:0016787,GO:0019538,GO:0031090,GO:0031406,GO:…	NA	ko:K08776	NA	NA	NA	NA	ko00000,ko01000,ko01002	NA	NA	NA	ERAP1_C,Peptidase_M1
L.us.o.g.scaffold91.51	369.029	364.749	315.288	4538.87	3015.68	3740.89	303.68	261.588	246.44	2955.55	3878.31	3039.96	3.54968	1.94e-53	11.7101	3.71759	1.44e-64	13.1554	up	4006.Lus10035083	9.86eNA262	716	KOG0788@1|root,KOG0788@2759|Eukaryota,37K5I@33090|Viridiplantae,3GAI8@35493|Streptophyta,4JRFZ@91835|fabids	35493|Streptophyta	T	SNAadenosylmethionine decarboxylase	SAMDC	GO:0003674,GO:0003824,GO:0004014,GO:0005575,GO:0005622,GO:0005623,GO:0005737,GO:0005829,GO:0006576,GO:0006595,GO:0006596,GO:0006597,GO:0006807,GO:0008150,GO:0008152,GO:0008215,GO:0008216,GO:0008295,GO:0009058,GO:0009308,GO:0009309,GO:0009987,GO:0016829,GO:0016830,GO:0016831,GO:0017144,GO:0034641,GO:0042401,GO:0044106,GO:0044237,GO:0044249,GO:0044271,GO:0044424,GO:0044444,GO:0044464,GO:0071704,GO:…	4.1.1.50	ko:K01611	ko00270,ko00330,ko01100,map00270,map00330,map01100	M00034,M00133	R00178	RC00299	ko00000,ko00001,ko00002,ko01000	NA	NA	NA	AdoMetDC_leader,SAM_decarbox
L.us.o.g.scaffold65.275	2.372	0.416	1.343	305.053	157.076	193.878	0.617	1.85	0.937	190.485	506.487	267.523	7.43101	2.07e-53	172.566	8.25943	1.85e-60	306.434	up	4006.Lus10039608	1.92eNA52	171	2E0GX@1|root,2S7X9@2759|Eukaryota	2759|Eukaryota	NA	NA	NA	NA	NA	NA	NA	NA	NA	NA	NA	NA	NA	NA	NA
L.us.o.g.scaffold214.87	0.323	0.429	0.302	46.942	17.123	40.22	0.234	0.237	0.323	33.151	47.992	34.919	6.76238	2.23e-53	108.562	7.31375	4.94e-92	159.096	up	3694.POPTR_0003s11840.1	3.03eNA230	660	COG1404@1|root,2QPQR@2759|Eukaryota,37HQV@33090|Viridiplantae,3GC98@35493|Streptophyta	35493|Streptophyta	O	subtilisinNAlike protease	NA	NA	NA	NA	NA	NA	NA	NA	NA	NA	NA	NA	Inhibitor_I9,PA,Peptidase_S8
L.us.o.g.scaffold81.189	11.704	8.631	13.908	112.778	125.259	130.928	7.505	9.479	10.304	58.024	102.22	70.811	3.53923	2.58e-53	11.6256	3.1986	3.02e-25	9.18068	up	4006.Lus10036674	5.78eNA182	510	KOG0483@1|root,KOG0483@2759|Eukaryota,37SWT@33090|Viridiplantae,3GH6V@35493|Streptophyta,4JJ1X@91835|fabids	35493|Streptophyta	K	HomeoboxNAleucine zipper protein	NA	GO:0003674,GO:0003676,GO:0003677,GO:0003700,GO:0005488,GO:0005515,GO:0005575,GO:0005622,GO:0005623,GO:0005634,GO:0006355,GO:0006417,GO:0006950,GO:0006970,GO:0007275,GO:0008150,GO:0009314,GO:0009416,GO:0009628,GO:0009637,GO:0009651,GO:0009653,GO:0009889,GO:0009890,GO:0009891,GO:0009892,GO:0009893,GO:0009965,GO:0010016,GO:0010468,GO:0010556,GO:0010557,GO:0010558,GO:0010604,GO:0010605,GO:0010608,GO:…	NA	ko:K09338	NA	NA	NA	NA	ko00000,ko03000	NA	NA	NA	HALZ,Homeobox
L.us.o.g.scaffold26.63	9.799	9.825	9.742	98.777	72.222	79.3	6.258	8.461	8.552	93.704	71.651	81.718	3.21055	3.83e-53	9.25703	3.51257	1.2e-58	11.4127	up	4006.Lus10025492	0	1133	COG0515@1|root,KOG1187@2759|Eukaryota,37MEY@33090|Viridiplantae,3GC2U@35493|Streptophyta,4JTKF@91835|fabids	35493|Streptophyta	T	receptorNAlike protein kinase	NA	NA	NA	NA	NA	NA	NA	NA	NA	NA	NA	NA	GUB_WAK_bind,Pkinase,Pkinase_Tyr
L.us.o.g.scaffold232.67	30.382	27.04	38.637	544.663	360.24	460.33	38.846	29.4	27.651	338.114	811.358	472.272	3.94889	5.5e-53	15.4431	4.20195	3.48e-29	18.4041	up	4006.Lus10009442	3.73eNA264	723	KOG3178@1|root,KOG3178@2759|Eukaryota,37JBD@33090|Viridiplantae,3GAW0@35493|Streptophyta	35493|Streptophyta	S	Belongs to the class INAlike SAMNAbinding methyltransferase superfamily. CationNAindependent ONA methyltransferase family	NA	NA	NA	NA	NA	NA	NA	NA	NA	NA	NA	NA	Dimerisation,Methyltransf_2
L.us.o.g.scaffold8.254	4.688	4.442	3.573	67.19	44.971	55.191	2.987	2.734	2.696	38.689	60.626	40.909	3.84154	5.5e-53	14.3357	4.1741	1.94e-51	18.0522	up	4006.Lus10012804	0	1094	2CMAQ@1|root,2QPTU@2759|Eukaryota,37PJ9@33090|Viridiplantae,3GEHC@35493|Streptophyta,4JD66@91835|fabids	35493|Streptophyta	G	BetaNAamylase	BMY3	NA	NA	NA	NA	NA	NA	NA	NA	NA	NA	NA	Glyco_hydro_14
L.us.o.g.scaffold64.133	17.72	14.583	15.99	88.286	114.521	107.386	19.04	15.178	18.993	92.59	82.142	94.096	2.79163	6.13e-53	6.9241	2.44358	3.66e-38	5.4399	up	4006.Lus10023939	0	988	KOG1192@1|root,KOG1192@2759|Eukaryota,37J9T@33090|Viridiplantae,3G9KU@35493|Streptophyta,4JIAC@91835|fabids	35493|Streptophyta	CG	Belongs to the UDPNAglycosyltransferase family	DOGT1	GO:0003674,GO:0003824,GO:0005575,GO:0005622,GO:0005623,GO:0006629,GO:0008150,GO:0008152,GO:0008194,GO:0008202,GO:0009058,GO:0009314,GO:0009411,GO:0009416,GO:0009605,GO:0009607,GO:0009628,GO:0009636,GO:0009812,GO:0009813,GO:0010224,GO:0010817,GO:0016128,GO:0016131,GO:0016740,GO:0016757,GO:0016758,GO:0035251,GO:0042221,GO:0042440,GO:0042445,GO:0043207,GO:0043226,GO:0043227,GO:0043229,GO:0043231,GO:…	NA	ko:K13496	ko01110,map01110	NA	R08076	RC00005,RC00059	ko00000,ko01000,ko01003	NA	GT1	NA	UDPGT
L.us.o.g.scaffold149.109	43.538	41.511	45.888	334.885	269.188	342.826	43.88	45.344	46.659	381.997	533.618	340.121	2.97153	6.22e-53	7.84367	3.32279	4.46e-40	10.006	up	4006.Lus10023701	1.3eNA200	558	COG0667@1|root,KOG1575@2759|Eukaryota,37HWG@33090|Viridiplantae,3GH58@35493|Streptophyta,4JCZD@91835|fabids	35493|Streptophyta	C	reductase	NA	NA	NA	NA	NA	NA	NA	NA	NA	NA	NA	NA	Aldo_ket_red
L.us.o.g.scaffold93.105	39.663	29.307	35.293	231.814	229.721	238.23	25.284	37.107	39.096	169.428	288.053	180.28	2.85985	6.99e-53	7.25938	2.769	1.07e-17	6.81635	up	4006.Lus10023672	0	874	COG0183@1|root,KOG1389@2759|Eukaryota,37NKG@33090|Viridiplantae,3GB8R@35493|Streptophyta,4JM6D@91835|fabids	35493|Streptophyta	I	Belongs to the thiolase family	NA	GO:0003674,GO:0003824,GO:0003988,GO:0005575,GO:0005622,GO:0005623,GO:0005634,GO:0005730,GO:0005737,GO:0005739,GO:0005773,GO:0005774,GO:0005777,GO:0006082,GO:0006629,GO:0006631,GO:0006635,GO:0006950,GO:0006996,GO:0007031,GO:0008150,GO:0008152,GO:0009056,GO:0009058,GO:0009062,GO:0009507,GO:0009514,GO:0009536,GO:0009611,GO:0009657,GO:0009694,GO:0009695,GO:0009787,GO:0009789,GO:0009966,GO:0009967,GO:…	2.3.1.16	ko:K07513	ko00071,ko00280,ko00592,ko01040,ko01100,ko01110,ko01130,ko01212,ko03320,ko04146,map00071,map00280,map00592,map01040,map01100,map01110,map01130,map01212,map03320,map04146	M00087,M00113	R00927,R01177,R03778,R03858,R03991,R04546,R04742,R04747,R07891,R07895,R07899,R07937,R07953	RC00004,RC00326,RC00405,RC01702,RC02728	ko00000,ko00001,ko00002,ko01000	NA	NA	NA	Thiolase_C,Thiolase_N
L.us.o.g.scaffold33.10	6.946	6.941	7.111	46.724	42.297	49.116	5.399	8.237	7.702	84.07	76.601	67.307	2.83265	7.01e-53	7.12379	3.52419	1.22e-47	11.505	up	4006.Lus10001893	0	878	KOG4372@1|root,KOG4372@2759|Eukaryota,37K96@33090|Viridiplantae,3GF52@35493|Streptophyta,4JDF2@91835|fabids	35493|Streptophyta	S	Putative serine esterase (DUF676)	NA	NA	NA	NA	NA	NA	NA	NA	NA	NA	NA	NA	DUF676
L.us.o.g.scaffold1.249	15.457	12.227	9.501	140.814	193.467	219.256	8.039	11.582	9.908	43.198	102.171	73.432	4.00557	1.54e-52	16.0619	3.00926	8.13e-16	8.05154	up	4006.Lus10021836	0	897	COG0366@1|root,KOG0471@2759|Eukaryota,37J9E@33090|Viridiplantae,3GD09@35493|Streptophyta,4JFFC@91835|fabids	35493|Streptophyta	G	Belongs to the glycosyl hydrolase 13 family	NA	GO:0000272,GO:0003674,GO:0003824,GO:0004553,GO:0004556,GO:0005575,GO:0005576,GO:0005975,GO:0005976,GO:0005982,GO:0005983,GO:0005984,GO:0005985,GO:0005987,GO:0006073,GO:0008150,GO:0008152,GO:0009056,GO:0009057,GO:0009251,GO:0009311,GO:0009313,GO:0009987,GO:0016052,GO:0016160,GO:0016787,GO:0016798,GO:0043170,GO:0044042,GO:0044237,GO:0044238,GO:0044247,GO:0044248,GO:0044260,GO:0044262,GO:0044264,GO:…	3.2.1.1	ko:K01176	ko00500,ko01100,ko04973,map00500,map01100,map04973	NA	R02108,R02112,R11262	NA	ko00000,ko00001,ko01000	NA	GH13	NA	AlphaNAamyl_C2,AlphaNAamylase,HIRAN,TyrNADNA_phospho
L.us.o.g.scaffold39.344	21.848	18.437	15.115	229.389	176.641	242.096	20.401	27.246	14.12	228.819	378.073	229.585	3.66737	1.66e-52	12.7054	3.87729	1.15e-28	14.6953	up	NA	NA	NA	NA	NA	NA	NA	NA	NA	NA	NA	NA	NA	NA	NA	NA	NA	NA	NA	NA
L.us.o.g.scaffold64.15	11.392	7.614	12.629	215.529	149.981	208.913	4.174	11.294	7.194	281.372	527.837	213.208	4.29997	2.72e-52	19.6978	5.61563	1.42e-33	49.0313	up	4006.Lus10021020	1.24eNA137	390	28IM8@1|root,2QQY4@2759|Eukaryota,37KFK@33090|Viridiplantae,3GD5C@35493|Streptophyta	35493|Streptophyta	S	ColdNAregulated 413 plasma membrane protein	NA	GO:0001101,GO:0005575,GO:0005622,GO:0005623,GO:0005737,GO:0005773,GO:0005886,GO:0006950,GO:0007154,GO:0008150,GO:0009266,GO:0009409,GO:0009414,GO:0009415,GO:0009605,GO:0009628,GO:0009631,GO:0009719,GO:0009725,GO:0009737,GO:0009987,GO:0009991,GO:0010033,GO:0010035,GO:0016020,GO:0031668,GO:0033554,GO:0033993,GO:0042221,GO:0042631,GO:0043226,GO:0043227,GO:0043229,GO:0043231,GO:0044424,GO:0044444,GO:…	NA	NA	NA	NA	NA	NA	NA	NA	NA	NA	WCOR413
L.us.o.g.scaffold146.56	0.982	2.174	1.839	63.039	42.991	59.912	3.234	1.516	2.967	91.77	154.355	105.175	5.17673	3.09e-52	36.1703	5.63073	3.11e-51	49.5471	up	4006.Lus10028324	2.92eNA78	233	2E40K@1|root,2SAZG@2759|Eukaryota,37X0E@33090|Viridiplantae,3GM43@35493|Streptophyta,4JUU4@91835|fabids	35493|Streptophyta	S	Encoded by	NA	NA	NA	NA	NA	NA	NA	NA	NA	NA	NA	NA	NA
L.us.o.g.scaffold2.387	2.002	0.24	0.667	247.671	166.508	247.812	0.796	0.512	0.454	94.175	344.265	348.501	7.9477	4.65e-52	246.886	8.92666	3.49e-59	486.624	up	4006.Lus10030931	3.43eNA189	525	2CNCS@1|root,2QV8Z@2759|Eukaryota,37RX5@33090|Viridiplantae,3GFG7@35493|Streptophyta,4JD2T@91835|fabids	35493|Streptophyta	S	Belongs to the expansin family	NA	NA	NA	NA	NA	NA	NA	NA	NA	NA	NA	NA	DPBB_1,Pollen_allerg_1
L.us.o.g.scaffold17.18	58.461	46.025	45.539	529.364	402.257	534.14	37	42.129	48.06	539.287	448.608	508.585	3.40707	5.47e-52	10.6079	3.66195	5.69e-86	12.6578	up	4006.Lus10042622	1.41eNA287	784	COG0515@1|root,KOG0192@2759|Eukaryota,37MFU@33090|Viridiplantae,3G8KT@35493|Streptophyta,4JIF1@91835|fabids	35493|Streptophyta	T	Serine threonineNAprotein kinase	ATMRK1	NA	NA	NA	NA	NA	NA	NA	NA	NA	NA	NA	Pkinase_Tyr
L.us.o.g.scaffold57.104	0.185	0.473	0.454	22.866	17.595	14.416	0.749	1.395	0.785	13.243	12.153	13.869	5.74489	8.23e-52	53.6272	3.84233	2.76e-34	14.3435	up	4006.Lus10029184	0	1091	2D2PV@1|root,2SNJB@2759|Eukaryota,37ZVP@33090|Viridiplantae,3GPK9@35493|Streptophyta,4JU38@91835|fabids	35493|Streptophyta	S	Agglutinin domain	NA	NA	NA	NA	NA	NA	NA	NA	NA	NA	NA	NA	Agglutinin,Bet_v_1
L.us.o.g.scaffold15.432	123.827	104.401	125.27	854.574	721.381	749.723	95.912	119.339	126.852	608.865	1014.72	730.925	2.83391	8.36e-52	7.13006	2.89921	8.8e-25	7.46017	up	4006.Lus10028797	7.8eNA246	677	COG4870@1|root,KOG1542@2759|Eukaryota,37N6V@33090|Viridiplantae,3G90Y@35493|Streptophyta,4JI7U@91835|fabids	35493|Streptophyta	O	Belongs to the peptidase C1 family	NA	GO:0000323,GO:0003674,GO:0003824,GO:0004175,GO:0004197,GO:0005575,GO:0005576,GO:0005615,GO:0005622,GO:0005623,GO:0005634,GO:0005737,GO:0005764,GO:0005773,GO:0006508,GO:0006807,GO:0006950,GO:0006952,GO:0006970,GO:0008150,GO:0008152,GO:0008233,GO:0008234,GO:0009056,GO:0009057,GO:0009605,GO:0009607,GO:0009617,GO:0009628,GO:0009651,GO:0009987,GO:0016787,GO:0019538,GO:0030163,GO:0042742,GO:0043170,GO:…	3.4.22.41	ko:K01373	ko04142,ko04210,map04142,map04210	NA	NA	NA	ko00000,ko00001,ko01000,ko01002	NA	NA	NA	Inhibitor_I29,Peptidase_C1
L.us.o.g.scaffold195.12	1.12	1.091	1.348	58.499	34.616	72.813	0.716	0.307	0.362	73.308	177.529	75.339	5.66158	1.18e-51	50.6182	8.01472	6.69e-50	258.625	up	NA	NA	NA	NA	NA	NA	NA	NA	NA	NA	NA	NA	NA	NA	NA	NA	NA	NA	NA	NA
L.us.o.g.scaffold8.391	33.339	24.678	22.239	454.392	303.987	389.231	20.573	24.311	22.509	255.065	380.461	387.058	3.95905	1.36e-51	15.5523	4.03651	8.92e-59	16.41	up	4006.Lus10016870	0	1137	COG0318@1|root,KOG1176@2759|Eukaryota,37NTI@33090|Viridiplantae,3GC20@35493|Streptophyta,4JIDP@91835|fabids	35493|Streptophyta	I	acetate butyrateNANACoA ligase AAE7	AAE7	GO:0003674,GO:0003824,GO:0003987,GO:0005575,GO:0005622,GO:0005623,GO:0005737,GO:0005777,GO:0005975,GO:0006081,GO:0006082,GO:0006083,GO:0006097,GO:0006629,GO:0006631,GO:0008150,GO:0008152,GO:0009987,GO:0016405,GO:0016874,GO:0016877,GO:0016878,GO:0016999,GO:0017144,GO:0019605,GO:0019752,GO:0032787,GO:0042579,GO:0043226,GO:0043227,GO:0043229,GO:0043231,GO:0043436,GO:0044237,GO:0044238,GO:0044255,GO:…	NA	NA	NA	NA	NA	NA	NA	NA	NA	NA	AMPNAbinding,AMPNAbinding_C
L.us.o.g.scaffold19.139	2.712	3.338	2.661	44.946	33.137	49.874	3.07	4.116	4.572	45.971	60.733	52.504	3.99728	1.52e-51	15.9699	3.87092	2.15e-49	14.6306	up	NA	NA	NA	NA	NA	NA	NA	NA	NA	NA	NA	NA	NA	NA	NA	NA	NA	NA	NA	NA
L.us.o.g.scaffold147.12	1.402	1.138	1.511	138.271	44.091	123.16	0.967	1.878	1.502	186.272	224.965	114.629	6.36643	2.46e-51	82.506	7.0299	8.34e-84	130.681	up	4006.Lus10015718	0	1050	KOG4197@1|root,KOG4197@2759|Eukaryota,37IMP@33090|Viridiplantae,3GCKP@35493|Streptophyta,4JNIH@91835|fabids	35493|Streptophyta	S	Pentatricopeptide repeatNAcontaining protein	NA	NA	NA	NA	NA	NA	NA	NA	NA	NA	NA	NA	PPR,PPR_2
L.us.o.g.scaffold118.48	11	6.996	6.26	130.606	205.218	131.682	17.409	19.008	6.986	35.488	59.126	140.993	4.37319	2.49e-51	20.7234	2.55028	5.8e-06	5.85747	up	4006.Lus10015509	0	1663	COG1877@1|root,KOG1050@2759|Eukaryota,37NGG@33090|Viridiplantae,3G801@35493|Streptophyta,4JTDF@91835|fabids	35493|Streptophyta	G	Glycosyltransferase family 20	NA	GO:0003674,GO:0003824,GO:0005575,GO:0005622,GO:0005623,GO:0005737,GO:0005739,GO:0005829,GO:0005975,GO:0005984,GO:0005991,GO:0005992,GO:0006793,GO:0006796,GO:0006950,GO:0008150,GO:0008152,GO:0009058,GO:0009311,GO:0009312,GO:0009987,GO:0016051,GO:0016311,GO:0016787,GO:0016788,GO:0016791,GO:0033554,GO:0034637,GO:0042578,GO:0043226,GO:0043227,GO:0043229,GO:0043231,GO:0044237,GO:0044238,GO:0044249,GO:…	2.4.1.15,3.1.3.12	ko:K16055	ko00500,ko01100,map00500,map01100	NA	R02737,R02778	RC00005,RC00017,RC00049,RC02748	ko00000,ko00001,ko01000,ko01003	NA	GT20	NA	Glyco_transf_20,Trehalose_PPase
L.us.o.g.scaffold6.39	6.439	9.148	8.754	256.796	180.616	434.66	8.807	13.049	18.675	228.046	585.439	316.634	5.28284	4.01e-51	38.9309	4.92397	1.49e-29	30.3573	up	4006.Lus10038098	1.39eNA195	548	2BD6H@1|root,2QVXK@2759|Eukaryota,37RWU@33090|Viridiplantae,3G7GB@35493|Streptophyta,4JDQN@91835|fabids	35493|Streptophyta	S	PlastocyaninNAlike domain	NA	NA	NA	NA	NA	NA	NA	NA	NA	NA	NA	NA	Cu_bind_like
L.us.o.g.scaffold83.111	95.883	112.808	95.859	678.063	772.703	961.961	94.77	134.077	155.39	1105.77	1405.6	1000.74	3.09808	5.22e-51	8.56276	3.30495	2.63e-32	9.88299	up	4006.Lus10028516	3.55eNA79	235	COG5126@1|root,KOG0027@2759|Eukaryota,37VE2@33090|Viridiplantae,3GJIV@35493|Streptophyta	35493|Streptophyta	T	calciumNAbinding protein	NA	GO:0000003,GO:0000302,GO:0001101,GO:0001505,GO:0002376,GO:0003006,GO:0003674,GO:0005488,GO:0005509,GO:0005575,GO:0005623,GO:0005886,GO:0006950,GO:0006952,GO:0006955,GO:0006979,GO:0007275,GO:0008150,GO:0009266,GO:0009314,GO:0009408,GO:0009409,GO:0009416,GO:0009605,GO:0009612,GO:0009628,GO:0009636,GO:0009642,GO:0009646,GO:0009648,GO:0009719,GO:0009725,GO:0009733,GO:0009737,GO:0009791,GO:0009909,GO:…	NA	ko:K13448	ko04626,map04626	NA	NA	NA	ko00000,ko00001	NA	NA	NA	EFNAhand_1,EFNAhand_5
L.us.o.g.scaffold130.135	21.194	14.479	20.875	188.703	167.838	168.848	14.147	17.154	12.264	82.757	87.474	98.13	3.33052	5.97e-51	10.0598	2.73176	2.83e-38	6.64263	up	3694.POPTR_0018s03980.1	0	1727	COG0153@1|root,KOG0631@2759|Eukaryota,37NK5@33090|Viridiplantae,3GCI8@35493|Streptophyta,4JEKQ@91835|fabids	35493|Streptophyta	G	LNAarabinokinaseNAlike	NA	GO:0003674,GO:0003824,GO:0005575,GO:0005622,GO:0005623,GO:0005737,GO:0005829,GO:0005911,GO:0005975,GO:0006793,GO:0006796,GO:0008150,GO:0008152,GO:0009506,GO:0009702,GO:0009987,GO:0016301,GO:0016310,GO:0016740,GO:0016772,GO:0016773,GO:0019200,GO:0030054,GO:0044237,GO:0044238,GO:0044262,GO:0044424,GO:0044444,GO:0044464,GO:0046835,GO:0055044,GO:0071704	2.7.1.46	ko:K12446	ko00520,ko01100,map00520,map01100	NA	R01754	RC00002,RC00078	ko00000,ko00001,ko01000	NA	NA	NA	GHMP_kinases_C,GHMP_kinases_N,GalKase_gal_bdg,Glyco_trans_1_3
L.us.o.g.scaffold47.204	2.53	1.922	2.224	38.981	24.984	34.064	1.962	2.321	2.462	40.19	42.108	33.988	3.99678	6.7e-51	15.9644	4.21728	1.89e-83	18.6006	up	4006.Lus10028538	0	1572	COG1874@1|root,KOG0496@2759|Eukaryota,37R16@33090|Viridiplantae,3GCHZ@35493|Streptophyta,4JGRX@91835|fabids	35493|Streptophyta	G	betaNAgalactosidase	NA	GO:0003674,GO:0003824,GO:0004553,GO:0004565,GO:0005575,GO:0005618,GO:0005622,GO:0005623,GO:0005737,GO:0005773,GO:0015925,GO:0016787,GO:0016798,GO:0030312,GO:0043226,GO:0043227,GO:0043229,GO:0043231,GO:0044424,GO:0044444,GO:0044464,GO:0071944	NA	NA	NA	NA	NA	NA	NA	NA	NA	NA	BetaGal_dom4_5,Gal_Lectin,Glyco_hydro_35
L.us.o.g.scaffold39.162	0.539	0.171	0.357	50.765	23.61	50.705	0.248	0.456	0.395	48.292	46.09	46.084	6.99069	7.33e-51	127.177	7.09137	3.03e-103	136.369	up	4006.Lus10030042	1.46eNA300	820	KOG0198@1|root,KOG0198@2759|Eukaryota,37M7U@33090|Viridiplantae,3G85M@35493|Streptophyta,4JF0T@91835|fabids	35493|Streptophyta	T	MitogenNAactivated protein kinase kinase kinase	NA	GO:0001101,GO:0001932,GO:0001934,GO:0003674,GO:0003824,GO:0004672,GO:0004674,GO:0005575,GO:0005622,GO:0005623,GO:0005634,GO:0005737,GO:0005938,GO:0006464,GO:0006468,GO:0006793,GO:0006796,GO:0006807,GO:0006950,GO:0006970,GO:0007154,GO:0007165,GO:0007346,GO:0008150,GO:0008152,GO:0009628,GO:0009653,GO:0009719,GO:0009725,GO:0009737,GO:0009738,GO:0009755,GO:0009787,GO:0009789,GO:0009893,GO:0009966,GO:…	NA	ko:K20716	ko04016,map04016	NA	NA	NA	ko00000,ko00001,ko01001	NA	NA	NA	Pkinase
L.us.o.g.scaffold11.4	34.776	30.224	25.627	350.623	255.789	345.794	22.868	21.739	27.003	428.352	349.699	392.075	3.51302	1.06e-50	11.4163	4.13587	1.47e-112	17.58	up	4006.Lus10042622	1.99eNA280	766	COG0515@1|root,KOG0192@2759|Eukaryota,37MFU@33090|Viridiplantae,3G8KT@35493|Streptophyta,4JIF1@91835|fabids	35493|Streptophyta	T	Serine threonineNAprotein kinase	ATMRK1	NA	NA	NA	NA	NA	NA	NA	NA	NA	NA	NA	Pkinase_Tyr
L.us.o.g.scaffold54.113	0.663	0.642	0.497	22.034	15.697	26.451	0.408	0.381	0.188	10.564	31.218	16.629	5.27767	1.49e-50	38.7915	6.02062	6.51e-28	64.9215	up	4006.Lus10006644	6.9eNA152	429	COG5126@1|root,KOG0027@2759|Eukaryota,37TW1@33090|Viridiplantae,3GICS@35493|Streptophyta,4JSKQ@91835|fabids	35493|Streptophyta	T	CalmodulinNAlike protein	NA	GO:0003674,GO:0005488,GO:0005509,GO:0043167,GO:0043169,GO:0046872	NA	ko:K13448	ko04626,map04626	NA	NA	NA	ko00000,ko00001	NA	NA	NA	EFNAhand_1,EFNAhand_5
L.us.o.g.scaffold39.95	34.335	31.123	23.363	240.769	318.812	245.709	38.447	43.836	40.482	108.102	170.849	178.662	3.28919	1.75e-50	9.77562	2.01157	1.88e-13	4.03222	up	4006.Lus10029971	3.77eNA222	613	KOG0254@1|root,KOG0254@2759|Eukaryota,37TM3@33090|Viridiplantae,3GHT2@35493|Streptophyta	35493|Streptophyta	U	Belongs to the major facilitator superfamily. Sugar transporter (TC 2.A.1.1) family	NA	NA	NA	ko:K08145	NA	NA	NA	NA	ko00000,ko02000	2.A.1.1.46	NA	NA	Sugar_tr
L.us.o.g.scaffold201.97	43.683	30.301	39.415	548.258	375.035	516.305	22.017	31.607	30.673	532.248	627.737	492.134	3.78609	2.42e-50	13.7952	4.40419	1.73e-76	21.1736	up	4006.Lus10025846	0	1175	28JXI@1|root,2QSBV@2759|Eukaryota,37IGI@33090|Viridiplantae,3G7A9@35493|Streptophyta,4JI32@91835|fabids	35493|Streptophyta	S	Protein CHUP1, chloroplasticNAlike	NA	NA	NA	NA	NA	NA	NA	NA	NA	NA	NA	NA	NA
L.us.o.g.scaffold103.129	53.472	47.223	41.972	624.367	416.998	494.194	44.539	36.816	31.921	746.959	726.407	557.2	3.54912	2.6e-50	11.7056	4.27308	3.04e-76	19.3341	up	4006.Lus10017989	7.96eNA291	796	28IGS@1|root,2QQTM@2759|Eukaryota,37JUF@33090|Viridiplantae,3G7BR@35493|Streptophyta,4JSMU@91835|fabids	35493|Streptophyta	S	isoform X1	NA	GO:0000302,GO:0001101,GO:0006950,GO:0006979,GO:0008150,GO:0009314,GO:0009411,GO:0009416,GO:0009611,GO:0009628,GO:0010035,GO:0010193,GO:0010224,GO:0042221,GO:0042493,GO:0046677,GO:0050896,GO:1901700	NA	NA	NA	NA	NA	NA	NA	NA	NA	NA	DUF760
L.us.o.g.scaffold67.95	0.918	0.569	0.989	220.137	48.762	200.36	0.976	1.474	1.69	208.217	448.809	171.166	7.69777	3.39e-50	207.615	7.76696	4.51e-71	217.816	up	4006.Lus10030878	4.22eNA224	621	28PZN@1|root,2QWND@2759|Eukaryota,37R29@33090|Viridiplantae,3GE2I@35493|Streptophyta,4JRTI@91835|fabids	35493|Streptophyta	S	poly ADPNAribose polymerase	NA	NA	NA	NA	NA	NA	NA	NA	NA	NA	NA	NA	PARP,RST
L.us.o.g.scaffold226.63	1.433	0.912	0.61	36.22	28.098	26.226	0.911	1.342	1.292	14.981	7.583	20.517	5.0594	3.86e-50	33.345	3.7005	1.01e-17	13.0006	up	4006.Lus10031913	0	871	28H6H@1|root,2QPJ9@2759|Eukaryota,37K69@33090|Viridiplantae,3GECP@35493|Streptophyta,4JNEF@91835|fabids	35493|Streptophyta	S	Protein of unknown function (DUF1262)	NA	NA	NA	NA	NA	NA	NA	NA	NA	NA	NA	NA	DUF1262
L.us.o.g.scaffold83.38	45.802	52.48	54.94	342.126	290.363	331.952	54.103	53.886	42.66	298.312	422.899	296.926	2.77023	3.89e-50	6.82215	2.87141	1.03e-29	7.31778	up	4006.Lus10020798	8.14eNA300	817	COG0538@1|root,KOG1526@2759|Eukaryota,37IAT@33090|Viridiplantae,3GCE8@35493|Streptophyta,4JNS8@91835|fabids	35493|Streptophyta	C	Isocitrate dehydrogenase NADP	IDH	GO:0003674,GO:0003824,GO:0004448,GO:0004450,GO:0005488,GO:0005507,GO:0005575,GO:0005576,GO:0005622,GO:0005623,GO:0005737,GO:0005829,GO:0005886,GO:0005911,GO:0006082,GO:0006102,GO:0006139,GO:0006725,GO:0006732,GO:0006733,GO:0006739,GO:0006753,GO:0006793,GO:0006796,GO:0006807,GO:0006950,GO:0006952,GO:0006970,GO:0008150,GO:0008152,GO:0009117,GO:0009506,GO:0009507,GO:0009532,GO:0009536,GO:0009570,GO:…	1.1.1.42	ko:K00031	ko00020,ko00480,ko00720,ko01100,ko01110,ko01120,ko01130,ko01200,ko01210,ko01230,ko04146,map00020,map00480,map00720,map01100,map01110,map01120,map01130,map01200,map01210,map01230,map04146	M00009,M00010,M00173,M00740	R00267,R00268,R01899	RC00001,RC00084,RC00114,RC00626,RC02801	br01601,ko00000,ko00001,ko00002,ko01000	NA	NA	NA	Iso_dh
L.us.o.g.scaffold150.27	0.371	0.319	0.694	87.801	47.806	118.882	0.415	0.213	0.168	184.052	282.86	126.031	7.62794	5.89e-50	197.806	9.66852	3.95e-58	813.797	up	4006.Lus10032127	1.09eNA117	337	2BP40@1|root,2S1R0@2759|Eukaryota,37VMT@33090|Viridiplantae,3GJM0@35493|Streptophyta,4JQAK@91835|fabids	35493|Streptophyta	S	Oleosin 18.2	NA	GO:0000003,GO:0003006,GO:0003674,GO:0003676,GO:0003723,GO:0003729,GO:0005488,GO:0005575,GO:0005622,GO:0005623,GO:0005811,GO:0006950,GO:0007275,GO:0008150,GO:0009266,GO:0009409,GO:0009628,GO:0009791,GO:0009845,GO:0010154,GO:0010344,GO:0010876,GO:0012511,GO:0016020,GO:0019915,GO:0022414,GO:0032501,GO:0032502,GO:0033036,GO:0043226,GO:0043228,GO:0043229,GO:0043232,GO:0044085,GO:0044424,GO:0044464,GO:…	NA	NA	NA	NA	NA	NA	NA	NA	NA	NA	Oleosin
L.us.o.g.scaffold14.13	4.649	3.553	4.423	40.703	43.846	42.009	3.103	5.389	3.652	56.305	89.134	47.555	3.43425	7.68e-50	10.8097	4.10316	1.16e-27	17.186	up	4006.Lus10012748	3.69eNA124	353	2BVM7@1|root,2S4RF@2759|Eukaryota,37W2D@33090|Viridiplantae,3GJHN@35493|Streptophyta,4JR2N@91835|fabids	35493|Streptophyta	NA	NA	NA	NA	NA	NA	NA	NA	NA	NA	NA	NA	NA	NA	NA
L.us.o.g.scaffold25.142	70.789	52.502	47.525	1973.74	940.715	1608.2	32.046	22.973	16.053	2039.63	3331.38	1662.89	4.85336	7.85e-50	28.9073	6.74747	1.02e-72	107.446	up	4006.Lus10030141	6.42eNA154	432	28JIX@1|root,2QRY0@2759|Eukaryota,37S8B@33090|Viridiplantae,3GD7H@35493|Streptophyta,4JECI@91835|fabids	35493|Streptophyta	S	RbcX protein	NA	GO:0003674,GO:0005488,GO:0005515,GO:0005575,GO:0005622,GO:0005623,GO:0005737,GO:0006457,GO:0008150,GO:0009507,GO:0009532,GO:0009536,GO:0009570,GO:0009987,GO:0043226,GO:0043227,GO:0043229,GO:0043231,GO:0044183,GO:0044422,GO:0044424,GO:0044434,GO:0044435,GO:0044444,GO:0044446,GO:0044464,GO:0061077	NA	NA	NA	NA	NA	NA	NA	NA	NA	NA	RcbX
L.us.o.g.scaffold122.27	62.914	148.732	43.893	7197.76	4773.57	7443.57	116.665	85.184	50.889	5230.55	23452.4	6699.87	6.37042	1.36e-49	82.7344	7.2634	2.78e-36	153.639	up	4006.Lus10024366	1.14eNA157	442	COG3979@1|root,KOG4742@2759|Eukaryota,37QEZ@33090|Viridiplantae,3GB98@35493|Streptophyta,4JJ7N@91835|fabids	35493|Streptophyta	S	Endochitinase	NA	NA	3.2.1.14	ko:K01183	ko00520,ko01100,map00520,map01100	NA	R01206,R02334	RC00467	ko00000,ko00001,ko01000	NA	GH18	NA	Chitin_bind_1,Glyco_hydro_19
L.us.o.g.scaffold81.174	4.993	4.944	3.368	38.567	43.985	37.679	5.537	5.414	6.519	41.8	31.949	35.962	3.28864	1.38e-49	9.77193	2.75607	1.25e-41	6.75555	up	4006.Lus10033115	0	957	28IZG@1|root,2QRB8@2759|Eukaryota,37KS8@33090|Viridiplantae,3GXSJ@35493|Streptophyta,4JWER@91835|fabids	35493|Streptophyta	S	NodulinNAlike	NA	NA	NA	NA	NA	NA	NA	NA	NA	NA	NA	NA	MFS_1,NodulinNAlike
L.us.o.g.scaffold305.43	2.037	1.178	1.681	27.617	20.816	26.808	1.377	2.35	2.373	20.246	20.418	25.12	4.0586	1.46e-49	16.6633	3.53743	5.49e-36	11.611	up	4006.Lus10035830	0	1877	2CMI8@1|root,2QQEE@2759|Eukaryota,388IA@33090|Viridiplantae,3GXAT@35493|Streptophyta,4JM7M@91835|fabids	35493|Streptophyta	S	Belongs to the forminNAlike family	NA	NA	NA	NA	NA	NA	NA	NA	NA	NA	NA	NA	FH2,PTEN_C2
L.us.o.g.scaffold93.34	45.68	89.451	23.871	6144.65	3625.09	8639.84	46.599	56.847	9.569	2740.67	19856	3064.56	6.9801	1.46e-49	126.247	7.97052	7.08e-12	250.821	up	4006.Lus10004410	8.77eNA185	512	2CMEZ@1|root,2QQ6D@2759|Eukaryota,37IU2@33090|Viridiplantae,3GF61@35493|Streptophyta	33090|Viridiplantae	S	thaumatinNAlike protein	NA	NA	NA	NA	NA	NA	NA	NA	NA	NA	NA	NA	Thaumatin
L.us.o.g.scaffold14.437	44.899	34.827	22.663	574.946	511.566	658.251	30.503	43.082	81.454	643.613	816.681	645.02	4.20807	1.47e-49	18.4823	3.87468	7.92e-24	14.6688	up	3983.cassava4.1_014707m	9.08eNA45	157	KOG1721@1|root,KOG1721@2759|Eukaryota,37TW0@33090|Viridiplantae,3GHWS@35493|Streptophyta,4JTY7@91835|fabids	35493|Streptophyta	K	ZINC FINGER protein	NA	GO:0001101,GO:0003674,GO:0003676,GO:0003677,GO:0003700,GO:0005488,GO:0005575,GO:0005622,GO:0005623,GO:0005634,GO:0006355,GO:0006950,GO:0006970,GO:0006979,GO:0008150,GO:0008152,GO:0009266,GO:0009314,GO:0009409,GO:0009414,GO:0009415,GO:0009416,GO:0009611,GO:0009628,GO:0009642,GO:0009644,GO:0009651,GO:0009719,GO:0009725,GO:0009737,GO:0009889,GO:0009890,GO:0009892,GO:0009987,GO:0010033,GO:0010035,GO:…	NA	NA	NA	NA	NA	NA	NA	NA	NA	NA	zfNAC2H2_6
L.us.o.g.scaffold189.60	18.578	15.974	18.345	99.18	91.014	98.841	14.536	22.07	21.232	73.723	134.767	87.109	2.56446	1.85e-49	5.91533	2.47155	1.06e-13	5.54638	up	4006.Lus10043136	7.05eNA306	835	COG0176@1|root,KOG2772@2759|Eukaryota,37S59@33090|Viridiplantae,3GE0Z@35493|Streptophyta	35493|Streptophyta	G	Transaldolase	NA	NA	2.2.1.2	ko:K00616	ko00030,ko01100,ko01110,ko01120,ko01130,ko01200,ko01230,map00030,map01100,map01110,map01120,map01130,map01200,map01230	M00004,M00007	R01827	RC00439,RC00604	ko00000,ko00001,ko00002,ko01000	NA	NA	NA	TAL_FSA
L.us.o.g.scaffold52.72	14.345	10.825	11.5	336.246	173.809	314.273	16.773	13.435	21.667	326.842	689.043	282.102	4.61524	2.65e-49	24.509	4.76729	1.89e-31	27.2331	up	4006.Lus10016962	4.33eNA162	453	28N60@1|root,2QUR9@2759|Eukaryota,37S47@33090|Viridiplantae,3GH60@35493|Streptophyta,4JIVS@91835|fabids	35493|Streptophyta	S	YLS9NAlike	YLS9	GO:0002252,GO:0002376,GO:0005575,GO:0005622,GO:0005623,GO:0005737,GO:0005886,GO:0005911,GO:0006950,GO:0006952,GO:0007275,GO:0007568,GO:0008150,GO:0009506,GO:0009507,GO:0009536,GO:0009605,GO:0009607,GO:0009615,GO:0010150,GO:0016020,GO:0030054,GO:0031224,GO:0031225,GO:0031226,GO:0032501,GO:0032502,GO:0043207,GO:0043226,GO:0043227,GO:0043229,GO:0043231,GO:0044424,GO:0044425,GO:0044444,GO:0044459,GO:…	NA	NA	NA	NA	NA	NA	NA	NA	NA	NA	LEA_2
L.us.o.g.scaffold20.68	90.089	53.882	42.06	1073.15	1360.16	1220.43	129.82	90.286	36.354	236.094	347.977	806.818	4.40569	3.06e-49	21.1956	2.54806	7.04e-06	5.84846	up	4006.Lus10015625	0	1689	COG1874@1|root,KOG0496@2759|Eukaryota,37SJF@33090|Viridiplantae,3GB4F@35493|Streptophyta,4JGZ1@91835|fabids	35493|Streptophyta	G	betaNAgalactosidase	NA	GO:0003674,GO:0003824,GO:0004553,GO:0004565,GO:0005575,GO:0005618,GO:0005622,GO:0005623,GO:0005737,GO:0005773,GO:0005911,GO:0009505,GO:0009506,GO:0015925,GO:0016787,GO:0016798,GO:0030054,GO:0030312,GO:0043226,GO:0043227,GO:0043229,GO:0043231,GO:0044424,GO:0044444,GO:0044464,GO:0055044,GO:0071944	NA	NA	NA	NA	NA	NA	NA	NA	NA	NA	Gal_Lectin,Glyco_hydro_35
L.us.o.g.scaffold8.176	2.535	1.26	1.887	41.19	33.399	33.501	1.926	2.18	1.951	11.833	17.248	25.728	4.36406	3.9e-49	20.5927	3.28646	2.25e-19	9.75717	up	4006.Lus10040118	3.97eNA261	718	2CMT6@1|root,2QRUH@2759|Eukaryota,37R2I@33090|Viridiplantae,3GACJ@35493|Streptophyta,4JNQ4@91835|fabids	35493|Streptophyta	S	Purine nucleobase transmembrane transport	NA	NA	NA	NA	NA	NA	NA	NA	NA	NA	NA	NA	PUNUT
L.us.o.g.scaffold205.80	2.201	1.071	2.327	39.788	44.433	52.396	0.794	1.497	1.528	46.615	57.417	61.028	4.70934	5.27e-49	26.161	5.53722	2.56e-59	46.4376	up	4006.Lus10028657	1.18eNA109	318	COG5126@1|root,KOG0027@2759|Eukaryota,37VNG@33090|Viridiplantae,3GJIF@35493|Streptophyta,4JPYM@91835|fabids	35493|Streptophyta	T	calciumNAbinding protein	NA	GO:0003674,GO:0005488,GO:0005509,GO:0043167,GO:0043169,GO:0046872	NA	ko:K13448	ko04626,map04626	NA	NA	NA	ko00000,ko00001	NA	NA	NA	EFNAhand_1,EFNAhand_5,EFNAhand_6
L.us.o.g.scaffold216.28	12.497	10.92	9.915	115.565	84.85	100.724	9.94	11.176	8.48	85.942	58.321	85.76	3.29502	5.36e-49	9.81523	3.06057	4.83e-37	8.343	up	4006.Lus10009755	3.19eNA304	832	2C7YN@1|root,2QPP6@2759|Eukaryota,37MD8@33090|Viridiplantae,3G9T4@35493|Streptophyta,4JG1E@91835|fabids	35493|Streptophyta	K	ABSCISIC ACIDNAINSENSITIVE 5NAlike protein	ABF2	GO:0001067,GO:0001101,GO:0003674,GO:0003676,GO:0003677,GO:0003700,GO:0005488,GO:0005575,GO:0005622,GO:0005623,GO:0005634,GO:0006355,GO:0006950,GO:0006970,GO:0007154,GO:0007165,GO:0008150,GO:0009414,GO:0009415,GO:0009628,GO:0009651,GO:0009719,GO:0009725,GO:0009737,GO:0009738,GO:0009755,GO:0009787,GO:0009789,GO:0009889,GO:0009966,GO:0009967,GO:0009987,GO:0010033,GO:0010035,GO:0010468,GO:0010556,GO:…	NA	ko:K14432	ko04075,map04075	NA	NA	NA	ko00000,ko00001,ko03000	NA	NA	NA	bZIP_1
L.us.o.g.scaffold135.46	104.015	107.314	66.925	3373.5	1707.77	3682.59	61.543	115.603	169.904	4941.21	12595.6	4083.63	5.10317	7.8e-49	34.3722	6.08682	8.81e-32	67.9698	up	4006.Lus10010460	1.38eNA45	147	2E1S1@1|root,2S924@2759|Eukaryota,37X7S@33090|Viridiplantae,3GKZ8@35493|Streptophyta,4JV41@91835|fabids	35493|Streptophyta	S	CYSTM1 family protein ANAlike	NA	NA	NA	NA	NA	NA	NA	NA	NA	NA	NA	NA	CYSTM
L.us.o.g.scaffold203.39	4.334	7.534	5.376	130.089	84.098	106.379	9.568	5.138	1.378	14.898	139.371	127.118	4.33949	1.04e-48	20.245	4.25587	0.000222772	19.1049	up	4006.Lus10006552	9.46eNA133	377	COG3979@1|root,KOG4742@2759|Eukaryota,37RED@33090|Viridiplantae,3G896@35493|Streptophyta	35493|Streptophyta	S	hel,prNA4,pr4	NA	GO:0002376,GO:0003674,GO:0003824,GO:0004518,GO:0004540,GO:0005488,GO:0006139,GO:0006725,GO:0006807,GO:0006950,GO:0006952,GO:0006955,GO:0006970,GO:0008061,GO:0008144,GO:0008150,GO:0008152,GO:0009605,GO:0009607,GO:0009615,GO:0009620,GO:0009627,GO:0009628,GO:0009651,GO:0009719,GO:0009723,GO:0009725,GO:0009814,GO:0009817,GO:0009987,GO:0010033,GO:0016070,GO:0016787,GO:0016788,GO:0034641,GO:0042221,GO:…	NA	NA	NA	NA	NA	NA	NA	NA	NA	NA	Barwin,Chitin_bind_1
L.us.o.g.scaffold120.76	8.129	5.675	3.774	170.853	119.136	199.507	3.775	7.823	3.512	174.977	314.413	164.93	4.92122	1.24e-48	30.2994	5.55475	2.51e-40	47.0051	up	4006.Lus10009196	5.92eNA134	389	2BD6H@1|root,2RZ81@2759|Eukaryota,37UFI@33090|Viridiplantae,3GIVF@35493|Streptophyta,4JTXU@91835|fabids	35493|Streptophyta	S	Early nodulinNAlike protein	NA	NA	NA	NA	NA	NA	NA	NA	NA	NA	NA	NA	Cu_bind_like
L.us.o.g.scaffold17.291	8.035	11.456	8.323	1295.62	335.723	1397.75	7.179	6.797	12.255	1302.27	1908.67	1169.83	6.90002	2.94e-48	119.43	7.49959	1.07e-109	180.968	up	4006.Lus10042731	2.56eNA215	594	28IZK@1|root,2QVRF@2759|Eukaryota,37NVG@33090|Viridiplantae,3GAI2@35493|Streptophyta,4JTB2@91835|fabids	35493|Streptophyta	K	No apical meristem (NAM) protein	NAC5	GO:0000003,GO:0002831,GO:0003006,GO:0003674,GO:0003676,GO:0003677,GO:0003700,GO:0005488,GO:0005575,GO:0005622,GO:0005623,GO:0005634,GO:0006355,GO:0006950,GO:0007275,GO:0008150,GO:0009266,GO:0009409,GO:0009611,GO:0009628,GO:0009787,GO:0009788,GO:0009790,GO:0009791,GO:0009793,GO:0009889,GO:0009891,GO:0009893,GO:0009966,GO:0009968,GO:0010154,GO:0010468,GO:0010556,GO:0010557,GO:0010604,GO:0010628,GO:…	NA	NA	NA	NA	NA	NA	NA	NA	NA	NA	NAM
L.us.o.g.scaffold136.66	3.74	4.028	2.678	68.213	57.737	85.153	2.707	1.476	3.116	141.936	203.339	99.723	4.45823	3e-48	21.9816	6.05575	3.77e-48	66.5215	up	4006.Lus10039694	8.64eNA38	131	2CYCW@1|root,2S3MI@2759|Eukaryota,37VQS@33090|Viridiplantae,3GJVN@35493|Streptophyta	35493|Streptophyta	S	zinc finger protein	BBX30	GO:0003674,GO:0003700,GO:0005488,GO:0005515,GO:0005575,GO:0005622,GO:0005623,GO:0005634,GO:0006355,GO:0007623,GO:0008150,GO:0009314,GO:0009411,GO:0009416,GO:0009628,GO:0009889,GO:0009909,GO:0010224,GO:0010468,GO:0010556,GO:0019219,GO:0019222,GO:0030674,GO:0031323,GO:0031326,GO:0043226,GO:0043227,GO:0043229,GO:0043231,GO:0044424,GO:0044464,GO:0048511,GO:0048580,GO:0048831,GO:0050789,GO:0050793,GO:…	NA	NA	NA	NA	NA	NA	NA	NA	NA	NA	zfNAB_box
L.us.o.g.scaffold13.47	16.809	20.936	15.125	634.028	282.774	478.851	11.699	11.98	13.341	611.011	702.519	405.85	4.85051	3.42e-48	28.8503	5.64976	3.32e-96	50.205	up	4006.Lus10009041	6.5eNA243	674	COG2267@1|root,KOG1455@2759|Eukaryota,37JG9@33090|Viridiplantae,3GEJG@35493|Streptophyta,4JFFN@91835|fabids	35493|Streptophyta	I	Monoglyceride lipaseNAlike	NA	NA	3.1.1.23	ko:K01054	ko00561,ko01100,ko04714,ko04723,ko04923,map00561,map01100,map04714,map04723,map04923	M00098	R01351	RC00020,RC00041	ko00000,ko00001,ko00002,ko01000,ko01002	NA	NA	NA	Hydrolase_4
L.us.o.g.scaffold72.180	24.225	23.149	25.084	435.071	243.106	402.79	25.443	21.883	20.566	311.298	495.402	389.598	4.0224	3.59e-48	16.2504	4.25458	3.56e-60	19.0878	up	4006.Lus10042130	0	915	COG0534@1|root,KOG1347@2759|Eukaryota,37NRQ@33090|Viridiplantae,3G78Z@35493|Streptophyta,4JJ0U@91835|fabids	35493|Streptophyta	V	Belongs to the multi antimicrobial extrusion (MATE) (TC 2.A.66.1) family	NA	GO:0003674,GO:0005215,GO:0005575,GO:0005622,GO:0005623,GO:0005737,GO:0005773,GO:0005774,GO:0006810,GO:0006855,GO:0008150,GO:0015238,GO:0015893,GO:0016020,GO:0022857,GO:0031090,GO:0042221,GO:0042493,GO:0043226,GO:0043227,GO:0043229,GO:0043231,GO:0044422,GO:0044424,GO:0044437,GO:0044444,GO:0044446,GO:0044464,GO:0050896,GO:0051179,GO:0051234,GO:0055085,GO:0098588,GO:0098805	NA	ko:K03327	NA	NA	NA	NA	ko00000,ko02000	2.A.66.1	NA	NA	MatE
L.us.o.g.scaffold31.286	35.319	34.849	17.819	660.242	496.206	635.438	39.501	56.105	48.013	609.552	655.839	555.674	4.46846	3.68e-48	22.1381	3.77444	8.31e-69	13.6842	up	4006.Lus10034335	1.12eNA180	507	2AE1X@1|root,2RYUT@2759|Eukaryota,37U7F@33090|Viridiplantae,3GHPG@35493|Streptophyta	35493|Streptophyta	NA	NA	NA	NA	NA	NA	NA	NA	NA	NA	NA	NA	NA	NA	NA
L.us.o.g.scaffold46.179	10.543	8.357	9.084	129.251	86.737	141.675	8.643	10.089	10.322	100.781	97.284	118.643	3.79642	4.11e-48	13.8943	3.55331	7.09e-81	11.7396	up	4006.Lus10037928	0	1532	KOG4172@1|root,KOG4172@2759|Eukaryota,37JS3@33090|Viridiplantae,3G7YZ@35493|Streptophyta,4JH25@91835|fabids	35493|Streptophyta	O	Zinc finger, C3HC4 type (RING finger)	NA	GO:0000003,GO:0000209,GO:0001654,GO:0001709,GO:0002009,GO:0002064,GO:0002065,GO:0002066,GO:0002165,GO:0002682,GO:0002683,GO:0003002,GO:0003006,GO:0003008,GO:0003674,GO:0003824,GO:0004842,GO:0005488,GO:0005543,GO:0005575,GO:0005622,GO:0005623,GO:0005737,GO:0005829,GO:0005886,GO:0006464,GO:0006807,GO:0007275,GO:0007276,GO:0007281,GO:0007292,GO:0007389,GO:0007398,GO:0007399,GO:0007422,GO:0007423,GO:…	NA	NA	NA	NA	NA	NA	NA	NA	NA	NA	zfNAC3HC4_3
L.us.o.g.scaffold30.386	7.943	9.537	3.762	190.185	164.176	199.736	5.208	10.5	6.206	131.027	197.521	130.729	4.82702	4.25e-48	28.3842	4.50126	1.29e-36	22.6471	up	4006.Lus10033971	7.03eNA93	272	28I6W@1|root,2RZNK@2759|Eukaryota,37UEE@33090|Viridiplantae,3GIZR@35493|Streptophyta,4JPFI@91835|fabids	35493|Streptophyta	S	Belongs to the Casparian strip membrane proteins (CASP) family	NA	GO:0003674,GO:0005488,GO:0005515,GO:0005575,GO:0005623,GO:0005886,GO:0005911,GO:0009506,GO:0016020,GO:0019899,GO:0019900,GO:0019901,GO:0030054,GO:0043424,GO:0044464,GO:0048037,GO:0051536,GO:0051540,GO:0055044,GO:0071944	NA	NA	NA	NA	NA	NA	NA	NA	NA	NA	DUF588
L.us.o.g.scaffold30.23	2.669	4.464	2.127	365.281	132.172	191.103	2.223	4.245	0.579	172.514	416.08	213.605	6.35227	4.64e-48	81.7	6.95019	7.26e-31	123.656	up	NA	NA	NA	NA	NA	NA	NA	NA	NA	NA	NA	NA	NA	NA	NA	NA	NA	NA	NA	NA
L.us.o.g.scaffold20.343	46.516	38.961	44.262	221.081	235.453	259.396	27.69	39.307	30.125	73.628	255.77	198.73	2.57595	4.98e-48	5.96264	2.56592	3.39e-08	5.92132	up	4006.Lus10022602	1.01eNA110	318	29TT0@1|root,2RXH2@2759|Eukaryota,37TTB@33090|Viridiplantae,3GI42@35493|Streptophyta,4JNUK@91835|fabids	35493|Streptophyta	S	Universal stress protein family	NA	NA	NA	NA	NA	NA	NA	NA	NA	NA	NA	NA	Usp
L.us.o.g.scaffold111.144	9.122	9.586	8.929	171.054	94.076	132.861	11.851	8.307	9.506	176.309	142.659	203.181	3.97228	6.27e-48	15.6956	4.24239	1.09e-72	18.9272	up	4006.Lus10000947	0	971	2CMUE@1|root,2QS01@2759|Eukaryota,37SYY@33090|Viridiplantae,3GXH1@35493|Streptophyta,4JDZG@91835|fabids	35493|Streptophyta	K	Telomere repeatNAbinding protein	NA	GO:0000228,GO:0000723,GO:0000781,GO:0000782,GO:0000783,GO:0000784,GO:0001101,GO:0003674,GO:0003676,GO:0003677,GO:0003690,GO:0003691,GO:0005488,GO:0005575,GO:0005622,GO:0005623,GO:0005634,GO:0005694,GO:0006139,GO:0006259,GO:0006725,GO:0006807,GO:0006996,GO:0008150,GO:0008152,GO:0008301,GO:0009719,GO:0009725,GO:0009737,GO:0009987,GO:0010033,GO:0016043,GO:0031627,GO:0031974,GO:0031981,GO:0032200,GO:…	NA	NA	NA	NA	NA	NA	NA	NA	NA	NA	NA
L.us.o.g.scaffold47.17	11.788	5.924	5.931	182.86	285.936	376.864	6.514	11.785	12.359	223.194	451.901	340.813	5.26884	7.42e-48	38.5548	5.16818	1.69e-43	35.9565	up	4006.Lus10027978	9.48eNA172	478	KOG1642@1|root,KOG1642@2759|Eukaryota,37NG0@33090|Viridiplantae,3GD7G@35493|Streptophyta,4JF49@91835|fabids	35493|Streptophyta	A	Belongs to the RNase T2 family	NA	NA	3.1.27.1	ko:K01166	NA	NA	NA	NA	ko00000,ko01000,ko03016	NA	NA	NA	Ribonuclease_T2
L.us.o.g.scaffold31.272	18.441	21.293	21.586	226.68	162.51	193.929	14.896	19.736	16.132	177.365	322.452	165.843	3.3687	8.08e-48	10.3295	3.83152	2.99e-28	14.2365	up	4006.Lus10005110	8.64eNA84	248	2AMKP@1|root,2RZCD@2759|Eukaryota,37UJW@33090|Viridiplantae,3GI6G@35493|Streptophyta,4JP08@91835|fabids	35493|Streptophyta	S	Erwinia induced protein 2	NA	NA	NA	NA	NA	NA	NA	NA	NA	NA	NA	NA	NA
L.us.o.g.scaffold48.12	1.19	0.854	0.914	64.792	26.711	61.892	1.296	1.052	0.553	8.801	34.889	62.348	5.8238	8.21e-48	56.6421	5.30611	1.45e-16	39.5639	up	4006.Lus10017703	9.47eNA317	862	COG0436@1|root,KOG0259@2759|Eukaryota,37MBY@33090|Viridiplantae,3GEUQ@35493|Streptophyta	35493|Streptophyta	E	Aminotransferase	NA	NA	2.6.1.5	ko:K00815	ko00130,ko00270,ko00350,ko00360,ko00400,ko00401,ko00950,ko00960,ko01100,ko01110,ko01130,ko01230,map00130,map00270,map00350,map00360,map00400,map00401,map00950,map00960,map01100,map01110,map01130,map01230	M00025,M00034	R00694,R00734,R07396	RC00006	ko00000,ko00001,ko00002,ko01000,ko01007	NA	NA	NA	Aminotran_1_2
L.us.o.g.scaffold32.266	9.103	6.432	8.457	205.234	112.676	216.982	9.819	9.621	9.987	125.354	247.938	157.262	4.60135	9.04e-48	24.2741	4.29136	1.32e-41	19.5808	up	4006.Lus10022195	5.02eNA278	759	COG3491@1|root,KOG0143@2759|Eukaryota,37PC4@33090|Viridiplantae,3GH2V@35493|Streptophyta,4JDJ0@91835|fabids	35493|Streptophyta	Q	Belongs to the iron ascorbateNAdependent oxidoreductase family	NA	NA	NA	NA	NA	NA	NA	NA	NA	NA	NA	NA	2OGNAFeII_Oxy,DIOX_N
L.us.o.g.scaffold98.117	2.802	2.736	2.684	30.015	28.765	32.572	2.186	2.185	4.355	31.604	40.546	31.16	3.58765	1.1e-47	12.0223	3.68172	6.28e-24	12.8324	up	4006.Lus10024861	3.69eNA135	384	KOG3142@1|root,KOG3142@2759|Eukaryota,37TQX@33090|Viridiplantae,3GI4H@35493|Streptophyta,4JP81@91835|fabids	35493|Streptophyta	U	May be involved in both secretory and endocytic intracellular trafficking in the endosomal prevacuolar compartments	NA	NA	NA	ko:K20359	NA	NA	NA	NA	ko00000,ko02000,ko04131	9.A.49.1	NA	NA	PRA1
L.us.o.g.scaffold28.161	29.328	26.14	27.231	206.719	168.838	165.317	17.466	22.47	25.856	115.084	159.432	146.055	2.82633	1.51e-47	7.09269	2.78874	9.82e-27	6.91027	up	4006.Lus10012745	1.87eNA147	424	KOG0800@1|root,KOG0800@2759|Eukaryota,37RD8@33090|Viridiplantae,3GHAD@35493|Streptophyta,4JPHS@91835|fabids	35493|Streptophyta	O	RINGNAH2 finger protein	NA	GO:0003674,GO:0003824,GO:0004842,GO:0006464,GO:0006508,GO:0006511,GO:0006807,GO:0008150,GO:0008152,GO:0009056,GO:0009057,GO:0009987,GO:0010498,GO:0016567,GO:0016740,GO:0019538,GO:0019787,GO:0019941,GO:0030163,GO:0032446,GO:0036211,GO:0043161,GO:0043170,GO:0043412,GO:0043632,GO:0044237,GO:0044238,GO:0044248,GO:0044257,GO:0044260,GO:0044265,GO:0044267,GO:0051603,GO:0061630,GO:0061659,GO:0070647,GO:…	2.3.2.27	ko:K10664	NA	NA	NA	NA	ko00000,ko01000,ko04121	NA	NA	NA	zfNARING_2
L.us.o.g.scaffold33.157	9.402	7.763	8.679	46.699	49.927	52.975	7.171	15.155	15.43	27.417	83.213	38.23	2.64448	1.7e-47	6.25269	2.1049	3.48e-05	4.30168	up	3712.Bo3g099460.1	1.32eNA19	97.4	2C620@1|root,2QUSJ@2759|Eukaryota,37JW9@33090|Viridiplantae,3GH2F@35493|Streptophyta,3HUSB@3699|Brassicales	35493|Streptophyta	S	VQ motif	NA	NA	NA	NA	NA	NA	NA	NA	NA	NA	NA	NA	VQ
L.us.o.g.scaffold229.38	10.641	7.932	7.137	73.488	72.364	88.941	7.434	9.586	6.733	37.424	53.436	44.274	3.30554	2.22e-47	9.88702	2.62165	1.34e-23	6.15454	up	4006.Lus10008035	0	1295	KOG4151@1|root,KOG4151@2759|Eukaryota,37KXT@33090|Viridiplantae,3GDF4@35493|Streptophyta,4JMYQ@91835|fabids	35493|Streptophyta	DO	PB1 domain	NA	NA	NA	ko:K17768	NA	NA	NA	NA	ko00000,ko02000,ko03029	3.A.8.1	NA	NA	PB1
L.us.o.g.scaffold197.64	0.301	0.389	0.395	50.582	28.42	61.111	0.942	0.461	0.545	68.627	175.038	64.299	7.13587	2.89e-47	140.641	7.43702	6.43e-43	173.287	up	4006.Lus10013740	2.38eNA56	176	2E0QT@1|root,2S84Q@2759|Eukaryota,37WP1@33090|Viridiplantae,3GKRV@35493|Streptophyta	35493|Streptophyta	NA	NA	NA	NA	NA	NA	NA	NA	NA	NA	NA	NA	NA	NA	NA
L.us.o.g.scaffold2.567	0.412	0.652	0.272	104.093	29.308	56.514	0.054	0.418	0.823	97.679	178.293	72.398	7.29544	3.03e-47	157.089	8.193	3.9e-37	292.644	up	4006.Lus10004711	0	969	28MRS@1|root,2QU9Z@2759|Eukaryota,37QUB@33090|Viridiplantae,3GAEX@35493|Streptophyta,4JKXH@91835|fabids	35493|Streptophyta	I	glycerolNA3NAphosphate acyltransferase	NA	GO:0003674,GO:0003824,GO:0005575,GO:0006725,GO:0006793,GO:0006796,GO:0008150,GO:0008152,GO:0008374,GO:0009058,GO:0009059,GO:0009698,GO:0009699,GO:0009987,GO:0010143,GO:0010345,GO:0016020,GO:0016311,GO:0016740,GO:0016746,GO:0016747,GO:0016787,GO:0016788,GO:0016791,GO:0019438,GO:0019748,GO:0042578,GO:0043170,GO:0044237,GO:0044249,GO:0044550,GO:0071704,GO:0090447,GO:1901360,GO:1901362,GO:1901576	2.3.1.15,2.3.1.198	ko:K13508	ko00561,ko00564,ko01100,ko01110,map00561,map00564,map01100,map01110	M00089	R00851,R06872,R09380	RC00004,RC00037,RC00039,RC00041	ko00000,ko00001,ko00002,ko01000,ko01004	NA	NA	NA	Acyltransferase,HAD
L.us.o.g.scaffold16.385	3.703	2.199	2.711	62.121	40.39	47.319	2.661	4.216	6.916	34.528	24.033	36.231	4.24103	3.06e-47	18.9094	2.88326	6.15e-14	7.37817	up	4006.Lus10013887	0	1196	2CMPM@1|root,2QR80@2759|Eukaryota,37PYK@33090|Viridiplantae,3G8VB@35493|Streptophyta	35493|Streptophyta	S	IndoleNA3NAacetic acidNAamido synthetase	GH3.4	GO:0003674,GO:0003824,GO:0008150,GO:0009314,GO:0009416,GO:0009628,GO:0009719,GO:0009725,GO:0009733,GO:0010033,GO:0010252,GO:0010279,GO:0016874,GO:0016879,GO:0016881,GO:0042221,GO:0042592,GO:0048878,GO:0050896,GO:0065007,GO:0065008	NA	ko:K14487	ko04075,map04075	NA	NA	NA	ko00000,ko00001	NA	NA	NA	GH3
L.us.o.g.scaffold82.123	10.099	8.667	7.996	74.949	59.189	68.566	7.705	8.077	5.986	31.658	73.351	53.674	3.03928	3.86e-47	8.22079	2.98571	2.56e-16	7.92116	up	4006.Lus10034107	0	1111	28M83@1|root,2QTR8@2759|Eukaryota,37PW8@33090|Viridiplantae,3GB90@35493|Streptophyta,4JETZ@91835|fabids	35493|Streptophyta	S	isoform X1	NA	NA	NA	NA	NA	NA	NA	NA	NA	NA	NA	NA	Abhydrolase_1,Hydrolase_4
L.us.o.g.scaffold0.262	17.086	15.204	16.821	157.507	112.435	128.282	18.153	18.4	10.722	95.032	71.733	121.91	3.13876	5.27e-47	8.80765	2.71418	5.6e-18	6.56221	up	4006.Lus10041037	2.74eNA253	715	28N3S@1|root,2QUNX@2759|Eukaryota,37HV4@33090|Viridiplantae,3GCCI@35493|Streptophyta,4JNPU@91835|fabids	35493|Streptophyta	NA	NA	NA	NA	NA	NA	NA	NA	NA	NA	NA	NA	NA	NA	NA
L.us.o.g.scaffold151.5	3.071	1.115	2.423	85.444	59.267	83.687	2.47	3.703	3.4	86.291	146.713	98.701	5.22719	5.27e-47	37.4578	5.23012	1.39e-60	37.5338	up	4006.Lus10028679	2.59eNA251	692	28NI5@1|root,2QV3S@2759|Eukaryota,37PGQ@33090|Viridiplantae,3GGZB@35493|Streptophyta,4JPPY@91835|fabids	35493|Streptophyta	K	transcription factor	NA	GO:0001101,GO:0003674,GO:0003700,GO:0006355,GO:0006950,GO:0006952,GO:0006970,GO:0008150,GO:0009605,GO:0009607,GO:0009620,GO:0009628,GO:0009719,GO:0009725,GO:0009737,GO:0009743,GO:0009746,GO:0009749,GO:0009787,GO:0009788,GO:0009889,GO:0009891,GO:0009893,GO:0009966,GO:0009968,GO:0010033,GO:0010468,GO:0010556,GO:0010557,GO:0010604,GO:0010628,GO:0010646,GO:0010648,GO:0019219,GO:0019222,GO:0023051,GO:…	NA	NA	NA	NA	NA	NA	NA	NA	NA	NA	AP2
L.us.o.g.scaffold3.461	127.565	113.599	96.434	3683.57	1642.67	3326.04	72.808	54.516	39.218	4669	7031.44	3525.16	4.80713	5.3e-47	27.9957	6.63184	2.36e-77	99.1702	up	4006.Lus10009941	4.02eNA152	427	28JIX@1|root,2QRY0@2759|Eukaryota,37S8B@33090|Viridiplantae,3GD7H@35493|Streptophyta,4JECI@91835|fabids	35493|Streptophyta	S	RbcX protein	NA	GO:0003674,GO:0005488,GO:0005515,GO:0005575,GO:0005622,GO:0005623,GO:0005737,GO:0006457,GO:0008150,GO:0009507,GO:0009532,GO:0009536,GO:0009570,GO:0009987,GO:0043226,GO:0043227,GO:0043229,GO:0043231,GO:0044183,GO:0044422,GO:0044424,GO:0044434,GO:0044435,GO:0044444,GO:0044446,GO:0044464,GO:0061077	NA	NA	NA	NA	NA	NA	NA	NA	NA	NA	RcbX
L.us.o.g.scaffold40.33	33.509	29.752	31.801	139.711	178.448	177.685	31.315	38.486	34.149	77.765	234.038	119.009	2.49191	8.15e-47	5.62521	2.17662	4.03e-07	4.52094	up	4006.Lus10030092	1.11eNA204	566	COG5398@1|root,KOG4480@2759|Eukaryota,37RTR@33090|Viridiplantae,3GFVT@35493|Streptophyta,4JH9Z@91835|fabids	35493|Streptophyta	P	Heme oxygenase 1	HO1	GO:0003674,GO:0003824,GO:0004392,GO:0005488,GO:0005575,GO:0005622,GO:0005623,GO:0005737,GO:0006629,GO:0006720,GO:0006721,GO:0006725,GO:0006807,GO:0007154,GO:0007165,GO:0008150,GO:0008152,GO:0008299,GO:0008610,GO:0009058,GO:0009314,GO:0009411,GO:0009416,GO:0009507,GO:0009536,GO:0009628,GO:0009812,GO:0009813,GO:0009888,GO:0009987,GO:0010019,GO:0010024,GO:0010073,GO:0010075,GO:0010119,GO:0010225,GO:…	1.14.15.20	ko:K21480	ko00860,ko01100,ko01110,map00860,map01100,map01110	NA	R11579	RC01270	ko00000,ko00001,ko01000	NA	NA	NA	Heme_oxygenase
L.us.o.g.scaffold51.66	1.397	1.305	2.144	50.153	31.696	29.831	3.05	1.387	1.602	21.675	21.839	28.238	4.64513	1.05e-46	25.0221	3.67987	1.29e-25	12.8159	up	4006.Lus10022372	0	1514	KOG2262@1|root,KOG2262@2759|Eukaryota,37P63@33090|Viridiplantae,3G9WE@35493|Streptophyta,4JTQK@91835|fabids	35493|Streptophyta	T	OPT oligopeptide transporter protein	NA	GO:0000003,GO:0003006,GO:0003674,GO:0005215,GO:0005575,GO:0005623,GO:0005886,GO:0005887,GO:0006810,GO:0006857,GO:0007275,GO:0007276,GO:0008150,GO:0009555,GO:0009987,GO:0015833,GO:0016020,GO:0016021,GO:0019953,GO:0022412,GO:0022414,GO:0022857,GO:0030154,GO:0031224,GO:0031226,GO:0032501,GO:0032502,GO:0032504,GO:0035672,GO:0035673,GO:0042886,GO:0042887,GO:0044425,GO:0044459,GO:0044464,GO:0044703,GO:…	NA	NA	NA	NA	NA	NA	NA	NA	NA	NA	OPT
L.us.o.g.scaffold348.32	1.395	1.311	2.043	53.291	28.523	53.491	4.852	0.997	0.23	10.357	20.12	22.887	4.95255	1.68e-46	30.9647	3.24944	0.00748886	9.50999	up	4006.Lus10022762	0	1050	COG2124@1|root,KOG0156@2759|Eukaryota,37S1U@33090|Viridiplantae,3G8GF@35493|Streptophyta,4JFXH@91835|fabids	35493|Streptophyta	Q	Cytochrome p450	NA	GO:0003674,GO:0003824,GO:0004497,GO:0005575,GO:0008150,GO:0008152,GO:0009058,GO:0009987,GO:0010035,GO:0010038,GO:0010039,GO:0016020,GO:0016491,GO:0016705,GO:0016709,GO:0019748,GO:0042221,GO:0044550,GO:0050896,GO:0051716,GO:0055114,GO:0070887,GO:0071241,GO:0071248,GO:0071281	1.14.14.19,1.14.14.32	ko:K00512	ko00140,ko01100,ko04913,ko04917,ko04927,ko04934,map00140,map01100,map04913,map04917,map04927,map04934	M00109,M00110	R02211,R03783,R04852,R04853,R08517,R08518	RC00607,RC00660,RC00923,RC01222	ko00000,ko00001,ko00002,ko00199,ko01000	NA	NA	NA	p450
L.us.o.g.scaffold31.422	71.102	63.157	76.549	301.494	341.269	320.962	80.009	114.358	108.408	301.909	529.783	529.126	2.3032	1.86e-46	4.93552	2.28313	3.9e-13	4.86734	up	4006.Lus10029046	1.38eNA313	853	KOG2366@1|root,KOG2366@2759|Eukaryota,37MJ5@33090|Viridiplantae,3GAJH@35493|Streptophyta,4JKNK@91835|fabids	35493|Streptophyta	G	alphaNAgalactosidase	NA	GO:0003674,GO:0003824,GO:0004553,GO:0004557,GO:0005575,GO:0005618,GO:0005622,GO:0005623,GO:0005737,GO:0005773,GO:0005975,GO:0008150,GO:0008152,GO:0009505,GO:0015925,GO:0016787,GO:0016798,GO:0030312,GO:0043226,GO:0043227,GO:0043229,GO:0043231,GO:0044238,GO:0044424,GO:0044444,GO:0044464,GO:0071704,GO:0071944	3.2.1.22	ko:K07407	ko00052,ko00561,ko00600,ko00603,map00052,map00561,map00600,map00603	NA	R01101,R01103,R01104,R01194,R01329,R02926,R03634,R04019,R04470,R05549,R05961,R06091	RC00049,RC00059,RC00451	ko00000,ko00001,ko01000	NA	NA	NA	Melibiase_2,Melibiase_2_C
L.us.o.g.scaffold48.292	9.049	7.521	7.905	290.209	138.501	168.033	10.12	8.439	9.7	185.402	424.026	236.826	4.73459	2.52e-46	26.6228	5.02615	4.42e-43	32.5853	up	4006.Lus10019545	2.42eNA161	451	KOG0037@1|root,KOG0037@2759|Eukaryota,37QTT@33090|Viridiplantae,3GBZS@35493|Streptophyta,4JFF0@91835|fabids	35493|Streptophyta	T	calciumNAbinding protein	NA	NA	NA	ko:K13448	ko04626,map04626	NA	NA	NA	ko00000,ko00001	NA	NA	NA	EFNAhand_1,EFNAhand_5,EFNAhand_6
L.us.o.g.scaffold115.103	12.383	13.774	12.533	104.42	80.219	102.136	13.227	11.548	9.702	94.689	137.287	90.404	3.00845	3.46e-46	8.047	3.34008	2.23e-33	10.1266	up	4006.Lus10004947	4.79eNA216	602	2CBVF@1|root,2QW6I@2759|Eukaryota,37MUU@33090|Viridiplantae,3G7BV@35493|Streptophyta,4JE38@91835|fabids	35493|Streptophyta	NA	NA	NA	NA	NA	NA	NA	NA	NA	NA	NA	NA	NA	NA	NA
L.us.o.g.scaffold102.209	0.335	0.258	0.224	23.8	12.626	33.324	0.241	0.16	0.163	2.743	5.272	6.196	6.54153	5.96e-46	93.1529	4.77306	6.83e-19	27.3423	up	4006.Lus10002357	0	1109	COG2124@1|root,KOG0156@2759|Eukaryota,37S1U@33090|Viridiplantae,3G8GF@35493|Streptophyta,4JFXH@91835|fabids	35493|Streptophyta	Q	Cytochrome p450	NA	GO:0003674,GO:0003824,GO:0004497,GO:0005575,GO:0008150,GO:0008152,GO:0009058,GO:0009987,GO:0010035,GO:0010038,GO:0010039,GO:0016020,GO:0016491,GO:0016705,GO:0016709,GO:0019748,GO:0042221,GO:0044550,GO:0050896,GO:0051716,GO:0055114,GO:0070887,GO:0071241,GO:0071248,GO:0071281	1.14.14.19,1.14.14.32	ko:K00512	ko00140,ko01100,ko04913,ko04917,ko04927,ko04934,map00140,map01100,map04913,map04917,map04927,map04934	M00109,M00110	R02211,R03783,R04852,R04853,R08517,R08518	RC00607,RC00660,RC00923,RC01222	ko00000,ko00001,ko00002,ko00199,ko01000	NA	NA	NA	p450
L.us.o.g.scaffold28.274	4.149	3.567	2.469	35.037	36.296	41.47	4.352	3.637	2.186	12.521	19.515	30.667	3.58467	6.35e-46	11.9976	2.73376	2.18e-10	6.65185	up	4006.Lus10029438	1.01eNA223	617	COG1028@1|root,KOG0725@2759|Eukaryota,37S3J@33090|Viridiplantae,3GF7T@35493|Streptophyta,4JDS6@91835|fabids	35493|Streptophyta	Q	shortNAchain dehydrogenase reductase	NA	NA	NA	NA	NA	NA	NA	NA	NA	NA	NA	NA	adh_short,adh_short_C2
L.us.o.g.scaffold230.17	2.537	2.089	1.56	44.466	35.267	68.683	2.726	3.098	1.211	21.652	46.971	41.099	4.70411	6.67e-46	26.0662	4.07984	3.8e-20	16.9104	up	3694.POPTR_0004s10320.1	3.8eNA138	412	2CNCN@1|root,2QV7U@2759|Eukaryota,37SH0@33090|Viridiplantae,3GF8X@35493|Streptophyta,4JG7S@91835|fabids	35493|Streptophyta	H	Isoflavonoid malonyl transferase	NA	GO:0003674,GO:0003824,GO:0016740,GO:0016746,GO:0016747,GO:0047634	NA	NA	NA	NA	NA	NA	NA	NA	NA	NA	Transferase
L.us.o.g.scaffold19.179	26.389	24.974	28.626	206.675	156.453	186.314	24.952	34.365	29.01	166.724	125.951	180.347	2.89813	1.08e-45	7.4546	2.52489	6.88e-28	5.75529	up	4006.Lus10005831	0	1061	28PFS@1|root,2QW3Q@2759|Eukaryota,37PF0@33090|Viridiplantae,3GGX3@35493|Streptophyta,4JRBX@91835|fabids	35493|Streptophyta	S	Protein of unknown function (DUF1336)	NA	NA	NA	NA	NA	NA	NA	NA	NA	NA	NA	NA	DUF1336
L.us.o.g.scaffold159.79	41.346	33.335	33.785	284.803	228.49	252.395	32.523	38.381	31.716	248.837	374.922	241.995	2.93703	1.24e-45	7.65833	3.19218	1.03e-31	9.13991	up	4006.Lus10018432	3.95eNA127	362	2BRI0@1|root,2S1WN@2759|Eukaryota,37VCY@33090|Viridiplantae,3GIRW@35493|Streptophyta	35493|Streptophyta	S	FNAbox protein	NA	GO:0001101,GO:0006950,GO:0006970,GO:0008150,GO:0009605,GO:0009607,GO:0009611,GO:0009617,GO:0009628,GO:0009651,GO:0009719,GO:0009725,GO:0009737,GO:0009751,GO:0009753,GO:0009961,GO:0010033,GO:0010243,GO:0014070,GO:0033993,GO:0042221,GO:0042493,GO:0043200,GO:0043207,GO:0046677,GO:0050896,GO:0051704,GO:0051707,GO:0097305,GO:1901698,GO:1901700	NA	NA	NA	NA	NA	NA	NA	NA	NA	NA	FNAbox
L.us.o.g.scaffold0.334	52.644	38.803	46.589	565.472	392.614	618.779	32.812	47.395	42.279	686.286	502.307	541.967	3.63382	1.42e-45	12.4134	3.92471	4.11e-66	15.1865	up	4006.Lus10010308	0	1500	COG0438@1|root,KOG0853@2759|Eukaryota,37Q3U@33090|Viridiplantae,3G9HW@35493|Streptophyta,4JECK@91835|fabids	35493|Streptophyta	M	SucroseNAcleaving enzyme that provides UDPNAglucose and fructose for various metabolic pathways	SUS4	GO:0000003,GO:0001101,GO:0003006,GO:0003674,GO:0003824,GO:0005975,GO:0005976,GO:0005982,GO:0005984,GO:0005985,GO:0006073,GO:0006950,GO:0007275,GO:0008150,GO:0008152,GO:0008194,GO:0009311,GO:0009414,GO:0009415,GO:0009628,GO:0009743,GO:0009791,GO:0009987,GO:0010033,GO:0010035,GO:0010154,GO:0010431,GO:0010555,GO:0016157,GO:0016740,GO:0016757,GO:0016758,GO:0021700,GO:0022414,GO:0032501,GO:0032502,GO:…	2.4.1.13	ko:K00695	ko00500,ko01100,map00500,map01100	NA	R00806	RC00005,RC00028,RC02748	ko00000,ko00001,ko01000,ko01003	NA	GT4	NA	Glycos_transf_1,Sucrose_synth
L.us.o.g.scaffold23.168	7.707	4.742	7.07	72.261	83.466	107.371	6.333	7.436	5.167	26.356	86.001	62.491	3.86168	1.51e-45	14.5372	3.32916	2.81e-13	10.0502	up	4006.Lus10034644	2.06eNA184	512	KOG0800@1|root,KOG0800@2759|Eukaryota,37NTT@33090|Viridiplantae,3GCU3@35493|Streptophyta,4JH2H@91835|fabids	35493|Streptophyta	O	RINGNAH2 zinc finger domain	NA	GO:0003674,GO:0003824,GO:0004842,GO:0006464,GO:0006508,GO:0006511,GO:0006807,GO:0008150,GO:0008152,GO:0009056,GO:0009057,GO:0009987,GO:0010498,GO:0016567,GO:0016740,GO:0019538,GO:0019787,GO:0019941,GO:0030163,GO:0032446,GO:0036211,GO:0043161,GO:0043170,GO:0043412,GO:0043632,GO:0044237,GO:0044238,GO:0044248,GO:0044257,GO:0044260,GO:0044265,GO:0044267,GO:0051603,GO:0051865,GO:0061630,GO:0061659,GO:…	2.3.2.27	ko:K19041	NA	NA	NA	NA	ko00000,ko01000,ko04121	NA	NA	NA	zfNARING_2
L.us.o.g.scaffold97.8	30.566	30.147	27.394	134.987	180.114	142.611	21.212	27.42	21.031	72.468	150.376	115.467	2.48508	1.58e-45	5.59864	2.39847	8.29e-13	5.27245	up	4006.Lus10004517	0	990	COG2124@1|root,KOG0156@2759|Eukaryota,37IUW@33090|Viridiplantae,3GHGM@35493|Streptophyta,4JTTC@91835|fabids	35493|Streptophyta	Q	Belongs to the cytochrome P450 family	CYP83A1	GO:0000162,GO:0002376,GO:0003674,GO:0003824,GO:0004497,GO:0005575,GO:0005622,GO:0005623,GO:0005737,GO:0005739,GO:0005783,GO:0005886,GO:0006082,GO:0006520,GO:0006568,GO:0006576,GO:0006586,GO:0006725,GO:0006790,GO:0006807,GO:0006950,GO:0006952,GO:0006955,GO:0007275,GO:0008150,GO:0008152,GO:0008652,GO:0009058,GO:0009072,GO:0009073,GO:0009308,GO:0009309,GO:0009314,GO:0009416,GO:0009605,GO:0009607,GO:…	1.14.14.19,1.14.14.32,1.14.14.43,1.14.14.45	ko:K00512,ko:K11818,ko:K12156	ko00140,ko00380,ko00966,ko01100,ko01110,ko01210,ko04913,ko04917,ko04927,ko04934,map00140,map00380,map00966,map01100,map01110,map01210,map04913,map04917,map04927,map04934	M00109,M00110,M00370	R02211,R03783,R04852,R04853,R08168,R08517,R08518,R08653,R08659,R08666,R10670,R10672	RC00607,RC00660,RC00923,RC01222,RC01705,RC02210	ko00000,ko00001,ko00002,ko00199,ko01000	NA	NA	NA	p450
L.us.o.g.scaffold48.108	0.46	0.693	0.861	30.446	31.582	36.608	1.748	0.793	0.625	17.837	41.373	37.066	5.71979	2.23e-45	52.702	5.04992	3.09e-21	33.1267	up	4006.Lus10017613	2.46eNA97	283	2CFXU@1|root,2S3JQ@2759|Eukaryota,37W6B@33090|Viridiplantae,3GKMJ@35493|Streptophyta,4JUJR@91835|fabids	35493|Streptophyta	NA	NA	NA	NA	NA	NA	NA	NA	NA	NA	NA	NA	NA	NA	NA
L.us.o.g.scaffold35.102	2.289	1.846	1.733	79.676	32.809	73.178	2.116	3.065	3.244	63.546	57.993	59.559	5.11206	2.23e-45	34.5848	4.53233	1.22e-88	23.1402	up	4006.Lus10021747	0	2197	KOG2029@1|root,KOG2029@2759|Eukaryota,37RJ1@33090|Viridiplantae,3GH8N@35493|Streptophyta,4JE8I@91835|fabids	35493|Streptophyta	S	phosphatidylglycerol acylNAchain remodeling	NA	NA	NA	NA	NA	NA	NA	NA	NA	NA	NA	NA	NA
L.us.o.g.scaffold31.361	104.814	85.706	99.084	429.215	452.658	420.683	87.183	90.957	67.864	258.961	361.999	346.987	2.28119	2.27e-45	4.8608	2.08935	2.07e-17	4.25556	up	4006.Lus10041490	0	984	KOG0594@1|root,KOG0594@2759|Eukaryota,37MQP@33090|Viridiplantae,3GC4U@35493|Streptophyta,4JN19@91835|fabids	35493|Streptophyta	T	Serine threonineNAprotein kinase STN7	NA	GO:0003674,GO:0003824,GO:0004672,GO:0004674,GO:0005575,GO:0005622,GO:0005623,GO:0005737,GO:0006464,GO:0006468,GO:0006793,GO:0006796,GO:0006807,GO:0007623,GO:0008150,GO:0008152,GO:0009314,GO:0009416,GO:0009507,GO:0009536,GO:0009579,GO:0009628,GO:0009642,GO:0009643,GO:0009987,GO:0010109,GO:0016020,GO:0016301,GO:0016310,GO:0016740,GO:0016772,GO:0016773,GO:0019222,GO:0019538,GO:0031323,GO:0034357,GO:…	NA	NA	NA	NA	NA	NA	NA	NA	NA	NA	Pkinase
L.us.o.g.scaffold111.143	5.162	5.718	6.629	86.492	88.403	64.581	8.577	9.894	4.344	47.386	83.087	78.567	3.8851	2.99e-45	14.7752	3.30688	8.53e-16	9.89623	up	4006.Lus10002705	2.1eNA52	165	2CCKP@1|root,2S3XH@2759|Eukaryota,37WTF@33090|Viridiplantae,3GKEV@35493|Streptophyta	35493|Streptophyta	S	dvl11,rtfl8	NA	NA	NA	NA	NA	NA	NA	NA	NA	NA	NA	NA	DVL
L.us.o.g.scaffold127.74	18.528	17.238	13.12	557.122	244.737	497.395	10.654	14.87	13.758	671.341	1017.27	493.277	4.86013	3.64e-45	29.0432	5.91265	2.22e-71	60.2401	up	4006.Lus10009679	8.43eNA266	731	COG2267@1|root,KOG1455@2759|Eukaryota,37JG9@33090|Viridiplantae,3GEJG@35493|Streptophyta,4JFFN@91835|fabids	35493|Streptophyta	I	Monoglyceride lipaseNAlike	NA	NA	3.1.1.23	ko:K01054	ko00561,ko01100,ko04714,ko04723,ko04923,map00561,map01100,map04714,map04723,map04923	M00098	R01351	RC00020,RC00041	ko00000,ko00001,ko00002,ko01000,ko01002	NA	NA	NA	Hydrolase_4
L.us.o.g.scaffold298.12	15.279	17.555	17.748	180.752	123.31	140.803	21.57	17.844	20.973	89.207	112.956	108.12	3.25688	4.99e-45	9.55914	2.4726	8.58e-32	5.55044	up	4006.Lus10028696	1.87eNA163	464	COG0510@1|root,KOG2686@2759|Eukaryota,37NWX@33090|Viridiplantae,3GCRP@35493|Streptophyta,4JT7G@91835|fabids	35493|Streptophyta	M	choline kinase 1	NA	GO:0003674,GO:0003824,GO:0004103,GO:0004305,GO:0005575,GO:0005622,GO:0005623,GO:0005737,GO:0005829,GO:0006629,GO:0006644,GO:0006646,GO:0006650,GO:0006656,GO:0006657,GO:0006793,GO:0006796,GO:0006807,GO:0006950,GO:0008150,GO:0008152,GO:0008610,GO:0008654,GO:0009058,GO:0009611,GO:0009987,GO:0016301,GO:0016310,GO:0016740,GO:0016772,GO:0016773,GO:0019637,GO:0044237,GO:0044238,GO:0044249,GO:0044255,GO:…	2.7.1.32,2.7.1.82	ko:K14156	ko00564,ko01100,ko05231,map00564,map01100,map05231	M00090,M00092	R01021,R01468	RC00002,RC00017	ko00000,ko00001,ko00002,ko01000	NA	NA	NA	Choline_kin_N,Choline_kinase
L.us.o.g.scaffold51.8	26.945	20.119	17.438	181.452	264.614	194.789	22.447	18.91	7.404	95.946	205.93	152.483	3.41902	6.25e-45	10.6961	3.34003	7.19e-13	10.1263	up	4006.Lus10022415	3.98eNA280	764	COG3491@1|root,KOG0143@2759|Eukaryota,37PC4@33090|Viridiplantae,3GH2V@35493|Streptophyta,4JDJ0@91835|fabids	35493|Streptophyta	Q	Belongs to the iron ascorbateNAdependent oxidoreductase family	NA	NA	NA	NA	NA	NA	NA	NA	NA	NA	NA	NA	2OGNAFeII_Oxy,DIOX_N
L.us.o.g.scaffold111.4	25.7	22.27	26.019	128.962	186.977	151.865	13.324	22.563	19.382	37.013	156.903	95.665	2.7663	7.32e-45	6.8036	2.51617	1.04e-06	5.72063	up	4006.Lus10004028	3.25eNA251	688	COG0451@1|root,KOG1502@2759|Eukaryota,37KRK@33090|Viridiplantae,3GEI0@35493|Streptophyta,4JKIK@91835|fabids	35493|Streptophyta	V	Encoded by	NA	NA	1.1.1.348	ko:K13265	ko00943,ko01110,map00943,map01110	NA	R07737	RC00235	ko00000,ko00001,ko01000	NA	NA	NA	Epimerase
L.us.o.g.scaffold349.6	9.587	7.97	8.941	1017.02	243.581	824.877	5.061	6.101	6.299	1836.46	2331.95	1363.96	6.4326	7.91e-45	86.3787	8.42116	3.31e-199	342.786	up	4006.Lus10010989	2.59eNA257	704	COG2130@1|root,KOG1196@2759|Eukaryota,37RGX@33090|Viridiplantae,3G9DY@35493|Streptophyta	35493|Streptophyta	S	2NAalkenal reductase (NADP( )NAdependent)NAlike	NA	NA	NA	NA	NA	NA	NA	NA	NA	NA	NA	NA	ADH_N_2,ADH_zinc_N
L.us.o.g.scaffold59.239	13.507	13.434	13.132	120.832	93.326	127.848	10.488	12.285	11.988	150.784	328.858	133.315	3.21135	7.91e-45	9.26218	4.26292	4.44e-26	19.1984	up	4006.Lus10015803	3.17eNA100	291	COG5539@1|root,KOG2606@2759|Eukaryota,37U0S@33090|Viridiplantae,3GI9U@35493|Streptophyta	35493|Streptophyta	OT	OTU domainNAcontaining protein	NA	NA	3.4.19.12	ko:K18342	NA	NA	NA	NA	ko00000,ko01000,ko04121	NA	NA	NA	OTU
L.us.o.g.scaffold262.43	13.777	10.565	11.947	204.904	117.253	188.029	11.86	12.18	11.316	188.013	219.32	154.548	3.93648	9.54e-45	15.3108	4.10206	8.9e-80	17.1729	up	4006.Lus10021403	0	1453	KOG4172@1|root,KOG4172@2759|Eukaryota,37QTU@33090|Viridiplantae,3GGXS@35493|Streptophyta,4JNI4@91835|fabids	35493|Streptophyta	O	Zinc finger, C3HC4 type (RING finger)	NA	GO:0000003,GO:0000209,GO:0001654,GO:0001709,GO:0002009,GO:0002064,GO:0002065,GO:0002066,GO:0002165,GO:0002682,GO:0002683,GO:0003002,GO:0003006,GO:0003008,GO:0003674,GO:0003824,GO:0004842,GO:0005488,GO:0005543,GO:0005575,GO:0005622,GO:0005623,GO:0005737,GO:0005829,GO:0005886,GO:0006464,GO:0006807,GO:0007275,GO:0007276,GO:0007281,GO:0007292,GO:0007389,GO:0007398,GO:0007399,GO:0007422,GO:0007423,GO:…	NA	NA	NA	NA	NA	NA	NA	NA	NA	NA	zfNAC3HC4_3
L.us.o.g.scaffold129.65	1.03	0.925	1.688	49.277	34.389	38.332	1.824	2.962	1.07	23.04	69.548	31.331	5.17403	1.02e-44	36.1027	4.52185	3.75e-16	22.9726	up	4006.Lus10043027	9.49eNA90	262	2D4ZA@1|root,2SWTF@2759|Eukaryota	2759|Eukaryota	S	RINGNAH2 zinc finger domain	NA	NA	NA	NA	NA	NA	NA	NA	NA	NA	NA	NA	zfNARING_2
L.us.o.g.scaffold168.116	44.763	56.006	55.271	323.487	437.126	316.165	56.972	35.811	39.91	216.28	365.691	310.731	2.89371	1.24e-44	7.43178	2.86553	1.01e-19	7.28804	up	4006.Lus10019936	2.94eNA124	353	2C42X@1|root,2S1M3@2759|Eukaryota,37VW1@33090|Viridiplantae,3GJTB@35493|Streptophyta,4JUEU@91835|fabids	35493|Streptophyta	S	Senescence regulator	NA	NA	NA	NA	NA	NA	NA	NA	NA	NA	NA	NA	Senescence_reg
L.us.o.g.scaffold190.44	3.859	2.574	1.759	46.986	53.571	69.588	2.253	4.026	1.702	22.676	17.967	24.374	4.49035	1.33e-44	22.4766	3.1267	1.16e-17	8.73436	up	4006.Lus10031416	4.73eNA209	578	28MAT@1|root,2QTU6@2759|Eukaryota,37J7E@33090|Viridiplantae,3G8DD@35493|Streptophyta,4JI58@91835|fabids	35493|Streptophyta	S	nicotianamine	NAS3	GO:0000003,GO:0000902,GO:0000904,GO:0003006,GO:0006810,GO:0007275,GO:0008150,GO:0009555,GO:0009653,GO:0009826,GO:0009856,GO:0009860,GO:0009932,GO:0009987,GO:0010232,GO:0010233,GO:0016043,GO:0016049,GO:0022414,GO:0030154,GO:0032501,GO:0032502,GO:0032989,GO:0040007,GO:0044706,GO:0048229,GO:0048468,GO:0048588,GO:0048589,GO:0048856,GO:0048868,GO:0048869,GO:0051179,GO:0051234,GO:0051704,GO:0060560,GO:…	2.5.1.43	ko:K05953	NA	NA	NA	NA	ko00000,ko01000	NA	NA	NA	NAS
L.us.o.g.scaffold157.82	2.32	1.692	2.418	111.866	50.274	148.758	1.465	1.255	1.229	97.643	171.897	96.255	5.719	2.05e-44	52.6734	6.6526	2.37e-79	100.608	up	4006.Lus10023207	3.34eNA211	583	28IYG@1|root,2QRA4@2759|Eukaryota,37KU6@33090|Viridiplantae,3GFCK@35493|Streptophyta,4JENW@91835|fabids	35493|Streptophyta	S	fNAbox protein	NA	GO:0000003,GO:0003006,GO:0003674,GO:0005488,GO:0007275,GO:0008150,GO:0009790,GO:0009791,GO:0009793,GO:0010154,GO:0022414,GO:0030246,GO:0032501,GO:0032502,GO:0048316,GO:0048608,GO:0048731,GO:0048856,GO:0061458	NA	NA	NA	NA	NA	NA	NA	NA	NA	NA	FNAbox,PP2
L.us.o.g.scaffold99.17	9.492	4.521	7.668	97.245	120.7	108.883	4.258	6.623	7.09	68.014	59.856	70.111	4.02194	2.24e-44	16.2452	3.56721	2.08e-44	11.8533	up	4006.Lus10008964	8.34eNA214	606	28IU4@1|root,2QR5M@2759|Eukaryota,37NR9@33090|Viridiplantae,3G8QD@35493|Streptophyta,4JKZ7@91835|fabids	35493|Streptophyta	S	CRTNAlike, chloroquineNAresistance transporterNAlike	NA	GO:0002229,GO:0002239,GO:0005575,GO:0005622,GO:0005623,GO:0005737,GO:0006810,GO:0006811,GO:0006820,GO:0006857,GO:0006950,GO:0006952,GO:0008150,GO:0009507,GO:0009536,GO:0009605,GO:0009607,GO:0010035,GO:0010038,GO:0015711,GO:0015833,GO:0034635,GO:0042221,GO:0042886,GO:0042939,GO:0043207,GO:0043226,GO:0043227,GO:0043229,GO:0043231,GO:0044424,GO:0044444,GO:0044464,GO:0046686,GO:0050896,GO:0051179,GO:…	NA	NA	NA	NA	NA	NA	NA	NA	NA	NA	CRTNAlike
L.us.o.g.scaffold171.8	0.33	0.533	0.648	219.211	35.626	166.224	1.401	1.327	4.147	231.967	326.355	163.389	8.2581	2.52e-44	306.152	6.83097	5.96e-45	113.848	up	4006.Lus10028001	2.82eNA185	518	KOG1571@1|root,KOG1571@2759|Eukaryota,37N9F@33090|Viridiplantae,3GCN7@35493|Streptophyta,4JK5D@91835|fabids	35493|Streptophyta	O	EID1NAlike FNAbox protein 3	NA	GO:0000003,GO:0001101,GO:0003006,GO:0005575,GO:0005622,GO:0005623,GO:0005634,GO:0006950,GO:0006970,GO:0007154,GO:0007165,GO:0007275,GO:0008150,GO:0009414,GO:0009415,GO:0009628,GO:0009651,GO:0009719,GO:0009725,GO:0009737,GO:0009738,GO:0009755,GO:0009791,GO:0009987,GO:0010029,GO:0010033,GO:0010035,GO:0010228,GO:0022414,GO:0023052,GO:0032501,GO:0032502,GO:0032870,GO:0033993,GO:0042221,GO:0043226,GO:…	NA	NA	NA	NA	NA	NA	NA	NA	NA	NA	FNAboxNAlike
L.us.o.g.scaffold32.118	17.205	20.251	25.833	144.445	162.674	173.348	26.567	21.595	25.382	84.083	160.335	191.605	3.03489	2.71e-44	8.19582	2.68177	1.03e-14	6.41644	up	4006.Lus10022329	5.1eNA289	793	COG0814@1|root,KOG1303@2759|Eukaryota,37S1T@33090|Viridiplantae,3G766@35493|Streptophyta,4JRQF@91835|fabids	35493|Streptophyta	E	Lysine histidine transporter	NA	GO:0003333,GO:0003674,GO:0005215,GO:0005342,GO:0005575,GO:0005623,GO:0005886,GO:0006810,GO:0006811,GO:0006820,GO:0006865,GO:0008150,GO:0008509,GO:0008514,GO:0009628,GO:0015075,GO:0015171,GO:0015318,GO:0015711,GO:0015849,GO:0016020,GO:0022857,GO:0034220,GO:0043090,GO:0044464,GO:0046942,GO:0046943,GO:0050896,GO:0051179,GO:0051234,GO:0055085,GO:0071702,GO:0071705,GO:0071944,GO:0080167,GO:0098656,GO:…	NA	ko:K14209	ko04138,map04138	NA	NA	NA	ko00000,ko00001,ko02000,ko04131	2.A.18.8	NA	NA	Aa_trans
L.us.o.g.scaffold298.29	1.099	0.466	0.873	122.822	35.883	108.165	0.633	0.83	0.717	98.986	204.414	104.192	6.90183	2.97e-44	119.58	7.66439	8.69e-79	202.868	up	4006.Lus10028679	2.18eNA205	577	28NI5@1|root,2QV3S@2759|Eukaryota,37PGQ@33090|Viridiplantae,3GGZB@35493|Streptophyta,4JPPY@91835|fabids	35493|Streptophyta	K	transcription factor	NA	GO:0001101,GO:0003674,GO:0003700,GO:0006355,GO:0006950,GO:0006952,GO:0006970,GO:0008150,GO:0009605,GO:0009607,GO:0009620,GO:0009628,GO:0009719,GO:0009725,GO:0009737,GO:0009743,GO:0009746,GO:0009749,GO:0009787,GO:0009788,GO:0009889,GO:0009891,GO:0009893,GO:0009966,GO:0009968,GO:0010033,GO:0010468,GO:0010556,GO:0010557,GO:0010604,GO:0010628,GO:0010646,GO:0010648,GO:0019219,GO:0019222,GO:0023051,GO:…	NA	NA	NA	NA	NA	NA	NA	NA	NA	NA	AP2
L.us.o.g.scaffold20.37	22.406	21.54	19.977	267.419	174.238	302.92	26.361	18.355	20.481	209.423	166.861	209.12	3.66329	3.43e-44	12.6696	3.27133	3.7e-49	9.65539	up	4006.Lus10015656	0	1401	COG0317@1|root,KOG1157@2759|Eukaryota,37JJR@33090|Viridiplantae,3GCVM@35493|Streptophyta,4JGU4@91835|fabids	35493|Streptophyta	T	guanosine tetraphosphate biosynthetic process	NA	GO:0003674,GO:0003824,GO:0005575,GO:0005618,GO:0005622,GO:0005623,GO:0005737,GO:0005886,GO:0006139,GO:0006163,GO:0006725,GO:0006753,GO:0006793,GO:0006796,GO:0006807,GO:0006950,GO:0008150,GO:0008152,GO:0008728,GO:0008893,GO:0009116,GO:0009117,GO:0009119,GO:0009150,GO:0009259,GO:0009507,GO:0009536,GO:0009605,GO:0009987,GO:0009991,GO:0015969,GO:0016020,GO:0016740,GO:0016772,GO:0016778,GO:0016787,GO:…	2.7.6.5	ko:K00951	ko00230,map00230	NA	R00429	RC00002,RC00078	ko00000,ko00001,ko01000	NA	NA	NA	HD_4,RelA_SpoT
L.us.o.g.scaffold295.7	4.786	5.367	5.452	49.395	41.118	38.959	4.36	3.547	3.074	23.065	42.73	37.54	3.16965	4.08e-44	8.99828	3.3499	2.92e-22	10.1958	up	4006.Lus10005405	3.05eNA194	538	COG0631@1|root,KOG0698@2759|Eukaryota,37IQ0@33090|Viridiplantae,3G7MQ@35493|Streptophyta,4JKBD@91835|fabids	35493|Streptophyta	T	protein phosphatase 2C 39	NA	NA	3.1.3.16	ko:K17506	NA	NA	NA	NA	ko00000,ko01000,ko01009	NA	NA	NA	PP2C
L.us.o.g.scaffold51.158	15.225	9.554	16.285	127.748	146.728	135.497	6.711	13.419	13.222	108.044	84.217	134.293	3.42883	4.24e-44	10.7691	3.39509	7.12e-24	10.5202	up	4006.Lus10027130	0	890	COG0814@1|root,KOG1303@2759|Eukaryota,37IJM@33090|Viridiplantae,3G7GR@35493|Streptophyta,4JEVT@91835|fabids	35493|Streptophyta	E	Amino acid permease	NA	GO:0003333,GO:0005575,GO:0005623,GO:0005886,GO:0006810,GO:0006811,GO:0006820,GO:0006865,GO:0008150,GO:0015711,GO:0015849,GO:0016020,GO:0034220,GO:0044464,GO:0046942,GO:0051179,GO:0051234,GO:0055085,GO:0071702,GO:0071705,GO:0071944,GO:0098656,GO:1903825,GO:1905039	NA	NA	NA	NA	NA	NA	NA	NA	NA	NA	Aa_trans
L.us.o.g.scaffold9.177	1.316	0.81	1.037	207.242	42.063	146.136	1.683	1.282	1.018	90.01	284.645	179.383	7.10164	4.42e-44	137.343	7.24478	7.11e-59	151.668	up	4006.Lus10034838	3.42eNA155	447	COG0654@1|root,KOG2614@2759|Eukaryota,37R99@33090|Viridiplantae,3G9YE@35493|Streptophyta,4JSVI@91835|fabids	2759|Eukaryota	C	Zeaxanthin epoxidase, chloroplasticNAlike	NA	GO:0001101,GO:0003674,GO:0003824,GO:0004497,GO:0005575,GO:0005622,GO:0005623,GO:0005737,GO:0006066,GO:0006082,GO:0006629,GO:0006714,GO:0006720,GO:0006721,GO:0006950,GO:0007154,GO:0007165,GO:0008150,GO:0008152,GO:0008299,GO:0008610,GO:0009058,GO:0009266,GO:0009314,GO:0009408,GO:0009414,GO:0009415,GO:0009416,GO:0009507,GO:0009526,GO:0009536,GO:0009540,GO:0009628,GO:0009639,GO:0009687,GO:0009688,GO:…	NA	NA	NA	NA	NA	NA	NA	NA	NA	NA	FAD_binding_3
L.us.o.g.scaffold19.50	110.648	125.133	132.527	667.679	585.475	621.28	111.985	139.836	142.426	599.361	856.896	664.368	2.46294	4.62e-44	5.51341	2.54137	2.45e-25	5.82142	up	4006.Lus10039375	1.82eNA147	415	COG1791@1|root,KOG2107@2759|Eukaryota,37MD0@33090|Viridiplantae,3G9K8@35493|Streptophyta,4JHJR@91835|fabids	35493|Streptophyta	E	Catalyzes the formation of formate and 2NAketoNA4NA methylthiobutyrate (KMTB) from 1,2NAdihydroxyNA3NAketoNA5NA methylthiopentene (DHKNAMTPene)	NA	GO:0000096,GO:0003674,GO:0003824,GO:0006082,GO:0006520,GO:0006555,GO:0006790,GO:0006807,GO:0008150,GO:0008152,GO:0009066,GO:0009987,GO:0010309,GO:0016491,GO:0016701,GO:0016702,GO:0019752,GO:0043436,GO:0044237,GO:0044238,GO:0044281,GO:0051213,GO:0055114,GO:0071704,GO:1901564,GO:1901605	1.13.11.53,1.13.11.54	ko:K08967	ko00270,ko01100,map00270,map01100	M00034	R07363,R07364	RC01866,RC02018,RC02118	ko00000,ko00001,ko00002,ko01000	NA	NA	NA	ARD
L.us.o.g.scaffold107.115	9.492	5.994	7.504	73.014	73.364	58.933	6.735	8.188	6.209	39.106	37.895	51.353	3.2712	6.41e-44	9.65451	2.70948	5.79e-33	6.54084	up	4006.Lus10013904	0	2128	2CMY8@1|root,2QSPV@2759|Eukaryota,37S32@33090|Viridiplantae,3GGR6@35493|Streptophyta,4JGYX@91835|fabids	35493|Streptophyta	S	isoform X1	NA	GO:0003674,GO:0003779,GO:0003785,GO:0005488,GO:0005515,GO:0005575,GO:0005622,GO:0005623,GO:0005737,GO:0005856,GO:0008064,GO:0008092,GO:0008150,GO:0009987,GO:0010638,GO:0016020,GO:0016043,GO:0030832,GO:0030833,GO:0030838,GO:0031209,GO:0031334,GO:0032271,GO:0032273,GO:0032535,GO:0032956,GO:0032970,GO:0032991,GO:0033043,GO:0043226,GO:0043228,GO:0043229,GO:0043232,GO:0043254,GO:0044087,GO:0044089,GO:…	4.1.1.31	ko:K01595	ko00620,ko00680,ko00710,ko00720,ko01100,ko01120,ko01200,map00620,map00680,map00710,map00720,map01100,map01120,map01200	M00168,M00170,M00171,M00172,M00173,M00346,M00374	R00345	RC02741	ko00000,ko00001,ko00002,ko01000	NA	NA	NA	NA
L.us.o.g.scaffold255.17	85.161	60.641	73.15	928.045	606.542	794.777	70.458	48.521	45.639	676.535	622.053	835.77	3.53214	6.87e-44	11.5686	3.80294	1.15e-50	13.9572	up	4006.Lus10023559	0	1113	2CNF5@1|root,2QVTH@2759|Eukaryota,37KQF@33090|Viridiplantae,3GCJZ@35493|Streptophyta,4JTEI@91835|fabids	35493|Streptophyta	S	Common central domain of tyrosinase	NA	NA	1.10.3.1	ko:K00422	ko00350,ko00950,ko01100,ko01110,map00350,map00950,map01100,map01110	NA	R00031,R00045,R02078	RC00046,RC00180	ko00000,ko00001,ko01000	NA	NA	NA	PPO1_DWL,PPO1_KFDV,Tyrosinase
L.us.o.g.scaffold12.137	13.262	8.797	12.269	120.607	95.942	132.595	9.315	26.643	24.491	151.7	128.847	132.915	3.46341	8.63e-44	11.0304	2.88034	3.24e-13	7.36325	up	4006.Lus10018998	0	1094	COG0204@1|root,2QQUD@2759|Eukaryota,37RY3@33090|Viridiplantae,3GESJ@35493|Streptophyta,4JI6S@91835|fabids	35493|Streptophyta	I	AcyltransferaseNAlike protein At1g54570	NA	GO:0003674,GO:0003824,GO:0004144,GO:0005575,GO:0005622,GO:0005623,GO:0005737,GO:0006066,GO:0006629,GO:0006638,GO:0006639,GO:0006641,GO:0006720,GO:0006721,GO:0008150,GO:0008152,GO:0008374,GO:0008610,GO:0009058,GO:0009507,GO:0009532,GO:0009536,GO:0009570,GO:0009987,GO:0010287,GO:0016101,GO:0016411,GO:0016740,GO:0016746,GO:0016747,GO:0017144,GO:0019432,GO:0033306,GO:0034308,GO:0043226,GO:0043227,GO:…	NA	NA	NA	NA	NA	NA	NA	NA	NA	NA	DAGAT,Hydrolase_4
L.us.o.g.scaffold212.21	898.521	825.858	914.893	3828.15	4398.48	5044.89	724.288	1199.84	1083.23	3625.22	5673.49	4268.16	2.44142	8.82e-44	5.43176	2.28923	5.23e-14	4.88796	up	4006.Lus10024801	0	912	COG4870@1|root,KOG4296@1|root,KOG1543@2759|Eukaryota,KOG4296@2759|Eukaryota,37S7C@33090|Viridiplantae,3G8BZ@35493|Streptophyta,4JH68@91835|fabids	35493|Streptophyta	O	Belongs to the peptidase C1 family	NA	GO:0000323,GO:0000932,GO:0003674,GO:0003824,GO:0004175,GO:0004197,GO:0005575,GO:0005576,GO:0005615,GO:0005622,GO:0005623,GO:0005737,GO:0005764,GO:0005773,GO:0005911,GO:0006508,GO:0006807,GO:0006950,GO:0006952,GO:0008150,GO:0008152,GO:0008233,GO:0008234,GO:0009056,GO:0009057,GO:0009506,GO:0009507,GO:0009536,GO:0009605,GO:0009607,GO:0009620,GO:0009987,GO:0010494,GO:0016787,GO:0019538,GO:0030054,GO:…	NA	NA	NA	NA	NA	NA	NA	NA	NA	NA	Granulin,Inhibitor_I29,Peptidase_C1
L.us.o.g.scaffold119.149	21.031	17.178	17.34	82.359	92.824	86.291	13.605	20.64	24.971	159.274	93.338	115.831	2.34598	9.44e-44	5.08405	2.73784	4.16e-18	6.67071	up	4006.Lus10019485	0	1438	COG3733@1|root,KOG1186@2759|Eukaryota,37JD8@33090|Viridiplantae,3G7P3@35493|Streptophyta,4JHUM@91835|fabids	35493|Streptophyta	Q	amine oxidase	NA	NA	1.4.3.21	ko:K00276	ko00260,ko00350,ko00360,ko00410,ko00950,ko00960,ko01100,ko01110,map00260,map00350,map00360,map00410,map00950,map00960,map01100,map01110	NA	R02382,R02529,R02613,R03139,R04027,R04300,R06154,R06740	RC00062,RC00189,RC00676,RC01052	ko00000,ko00001,ko01000	NA	NA	NA	Cu_amine_oxid,Cu_amine_oxidN2,Cu_amine_oxidN3
L.us.o.g.scaffold55.122	39.41	29.166	37.322	275.463	223.81	273.263	25.972	44.299	36.233	190.318	213.101	207.365	2.98375	1.31e-43	7.91041	2.62997	1.21e-24	6.19013	up	4006.Lus10037495	0	1411	COG1024@1|root,KOG1683@2759|Eukaryota,37J3I@33090|Viridiplantae,3GC53@35493|Streptophyta,4JFM3@91835|fabids	35493|Streptophyta	I	fatty acid betaNAoxidation multifunctional protein	NA	GO:0003674,GO:0003824,GO:0004165,GO:0004300,GO:0005575,GO:0005622,GO:0005623,GO:0005737,GO:0005777,GO:0006082,GO:0006629,GO:0006631,GO:0006635,GO:0008150,GO:0008152,GO:0008692,GO:0009056,GO:0009062,GO:0009514,GO:0009987,GO:0016042,GO:0016054,GO:0016829,GO:0016835,GO:0016836,GO:0016853,GO:0016854,GO:0016856,GO:0016860,GO:0016863,GO:0018812,GO:0019395,GO:0019752,GO:0030258,GO:0032787,GO:0034440,GO:…	1.1.1.211,1.1.1.35,4.2.1.17	ko:K10527	ko00071,ko00592,ko01100,ko01110,ko01212,map00071,map00592,map01100,map01110,map01212	M00087,M00113	R01975,R03026,R04170,R04737,R04738,R04739,R04740,R04741,R04743,R04744,R04745,R04746,R04748,R04749,R07889,R07890,R07893,R07894,R07897,R07898	RC00029,RC00117,RC00831,RC01095	ko00000,ko00001,ko00002,ko01000	NA	NA	NA	3HCDH,3HCDH_N,ECH_1
L.us.o.g.scaffold103.123	35.418	26.778	31.704	161.392	212.522	195.046	26.384	37.61	32.069	115.24	148.623	153.546	2.70714	1.41e-43	6.53024	2.23066	7.98e-20	4.69349	up	4006.Lus10017995	5.38eNA311	846	COG0167@1|root,KOG1799@2759|Eukaryota,37JTE@33090|Viridiplantae,3GDIQ@35493|Streptophyta,4JKUA@91835|fabids	35493|Streptophyta	F	dihydropyrimidine dehydrogenase	NA	GO:0003674,GO:0003824,GO:0003954,GO:0005488,GO:0005575,GO:0005622,GO:0005623,GO:0005737,GO:0006139,GO:0006206,GO:0006208,GO:0006212,GO:0006725,GO:0006807,GO:0007154,GO:0008150,GO:0008152,GO:0009056,GO:0009112,GO:0009507,GO:0009532,GO:0009536,GO:0009570,GO:0009605,GO:0009987,GO:0009991,GO:0016491,GO:0016627,GO:0016628,GO:0016651,GO:0017113,GO:0017144,GO:0019860,GO:0031667,GO:0031668,GO:0031669,GO:…	1.3.1.2	ko:K00207	ko00240,ko00410,ko00770,ko00983,ko01100,map00240,map00410,map00770,map00983,map01100	M00046	R00978,R01415,R08226	RC00072,RC00123,RC02245	ko00000,ko00001,ko00002,ko01000	NA	NA	NA	DHO_dh
L.us.o.g.scaffold91.55	1.034	0.662	0.811	12.316	11.111	12.524	0.875	1.312	2.152	15.279	2.558	9.992	3.95396	1.43e-43	15.4975	2.76975	1.41e-05	6.81991	up	4006.Lus10035080	0	880	28H6H@1|root,2QPJ9@2759|Eukaryota,37K69@33090|Viridiplantae,3GECP@35493|Streptophyta,4JNEF@91835|fabids	35493|Streptophyta	S	Protein of unknown function (DUF1262)	NA	NA	NA	NA	NA	NA	NA	NA	NA	NA	NA	NA	DUF1262
L.us.o.g.scaffold122.28	1.504	1.456	1.749	12.538	10.947	12.62	1.546	1.426	0.826	8.229	5.916	11.063	3.0526	1.69e-43	8.29707	2.83259	8.93e-15	7.1235	up	4006.Lus10024365	0	1334	COG0515@1|root,2QPSF@2759|Eukaryota,37N81@33090|Viridiplantae,3G8ZX@35493|Streptophyta,4JHM8@91835|fabids	35493|Streptophyta	T	LNAtype lectinNAdomain containing receptor kinase	NA	GO:0002229,GO:0002239,GO:0005575,GO:0005623,GO:0005886,GO:0006950,GO:0006952,GO:0008150,GO:0009605,GO:0009607,GO:0009617,GO:0016020,GO:0042742,GO:0043207,GO:0044464,GO:0050896,GO:0051704,GO:0051707,GO:0071944,GO:0098542	NA	NA	NA	NA	NA	NA	NA	NA	NA	NA	Lectin_legB,Pkinase,Pkinase_Tyr
L.us.o.g.scaffold262.20	3.504	3.712	2.17	32.296	36.185	42.037	5.246	4.36	1.728	11.499	23.942	22.952	3.67281	1.78e-43	12.7534	2.48178	3.66e-07	5.58586	up	3983.cassava4.1_006889m	2.68eNA138	413	2CNCN@1|root,2QV7U@2759|Eukaryota,37SH0@33090|Viridiplantae,3GF8X@35493|Streptophyta,4JG7S@91835|fabids	35493|Streptophyta	H	Isoflavonoid malonyl transferase	NA	GO:0003674,GO:0003824,GO:0016740,GO:0016746,GO:0016747,GO:0047634	NA	NA	NA	NA	NA	NA	NA	NA	NA	NA	Transferase
L.us.o.g.scaffold133.18	63.666	73.048	60.118	713.98	507.03	844.803	54.027	85.999	96.658	1169.74	1816.93	954.933	3.5118	1.83e-43	11.4066	4.17473	1.93e-32	18.0601	up	4006.Lus10009127	3.12eNA185	516	COG5126@1|root,KOG0027@2759|Eukaryota,37VE2@33090|Viridiplantae,3GJIV@35493|Streptophyta,4JQ2V@91835|fabids	35493|Streptophyta	T	calciumNAbinding protein	NA	GO:0000003,GO:0000302,GO:0001101,GO:0001505,GO:0002376,GO:0003006,GO:0003674,GO:0005488,GO:0005509,GO:0005575,GO:0005623,GO:0005886,GO:0006950,GO:0006952,GO:0006955,GO:0006979,GO:0007275,GO:0008150,GO:0009266,GO:0009314,GO:0009408,GO:0009409,GO:0009416,GO:0009605,GO:0009612,GO:0009628,GO:0009636,GO:0009642,GO:0009646,GO:0009648,GO:0009719,GO:0009725,GO:0009733,GO:0009737,GO:0009791,GO:0009909,GO:…	NA	ko:K13448	ko04626,map04626	NA	NA	NA	ko00000,ko00001	NA	NA	NA	EFNAhand_1,EFNAhand_5
L.us.o.g.scaffold3.10	19.163	20.868	21.205	166.393	128.324	187.758	19.345	20.566	19.229	171.817	387.286	162.175	3.09606	2.35e-43	8.55079	3.73172	1.15e-21	13.2849	up	4006.Lus10039982	1.14eNA208	583	28NEY@1|root,2QV0I@2759|Eukaryota,37RV3@33090|Viridiplantae,3GCGB@35493|Streptophyta,4JHRF@91835|fabids	35493|Streptophyta	NA	NA	NA	NA	NA	NA	NA	NA	NA	NA	NA	NA	NA	NA	BSD
L.us.o.g.scaffold52.45	46.713	32.81	36.692	279.57	256.653	314.366	36.22	38.755	36.095	314.094	362.154	331.549	2.98678	2.44e-43	7.92704	3.29213	4e-82	9.79556	up	4006.Lus10005618	4.26eNA289	789	KOG2501@1|root,KOG2501@2759|Eukaryota,37NU2@33090|Viridiplantae,3GFVV@35493|Streptophyta,4JDYW@91835|fabids	35493|Streptophyta	O	Nucleoredoxin	NA	NA	1.8.1.8	ko:K17609	NA	NA	NA	NA	ko00000,ko01000,ko01009	NA	NA	NA	C1_2,Thioredoxin_8
L.us.o.g.scaffold106.1	66.512	77.121	66.179	529.307	396.253	493.113	55.078	64.246	63.944	402.15	572.255	413.214	2.87637	2.53e-43	7.34301	3.03493	1.32e-36	8.19605	up	4006.Lus10032150	1.51eNA280	766	COG1052@1|root,KOG0069@2759|Eukaryota,37HMJ@33090|Viridiplantae,3GD7U@35493|Streptophyta,4JSEJ@91835|fabids	35493|Streptophyta	C	Catalyzes the NAD( )NAdependent oxidation of formate to carbon dioxide. Involved in the cell stress response	FDH1	GO:0005575,GO:0005622,GO:0005623,GO:0005737,GO:0005739,GO:0008150,GO:0009507,GO:0009536,GO:0009579,GO:0010035,GO:0010038,GO:0042221,GO:0043226,GO:0043227,GO:0043229,GO:0043231,GO:0044424,GO:0044444,GO:0044464,GO:0046686,GO:0050896	1.17.1.9	ko:K00122	ko00630,ko00680,ko01100,ko01120,ko01200,map00630,map00680,map01100,map01120,map01200	NA	R00519	RC02796	ko00000,ko00001,ko01000	NA	NA	NA	2NAHacid_dh,2NAHacid_dh_C
L.us.o.g.scaffold107.169	11.148	10.301	11.507	62.564	58.931	75.671	8.616	10.305	10.177	51.259	54.36	46.75	2.69486	3.3e-43	6.47489	2.49783	7.85e-38	5.64835	up	4006.Lus10007320	0	1048	COG2930@1|root,KOG1843@2759|Eukaryota,37JC4@33090|Viridiplantae,3GDV8@35493|Streptophyta,4JEWZ@91835|fabids	35493|Streptophyta	S	Las17NAbinding protein actin regulator	NA	NA	NA	ko:K20523	NA	NA	NA	NA	ko00000,ko04131	NA	NA	NA	FYVE,Ysc84
L.us.o.g.scaffold23.313	100.472	90.807	73.456	1037.47	698.345	1067.68	77.205	59.624	45.733	1152.67	1276.75	994.128	3.52575	3.65e-43	11.5175	4.34007	6.5e-61	20.253	up	4006.Lus10035011	0	995	COG2124@1|root,KOG0156@2759|Eukaryota,37IMZ@33090|Viridiplantae,3GEUG@35493|Streptophyta,4JMW4@91835|fabids	35493|Streptophyta	Q	Belongs to the cytochrome P450 family	c4H	GO:0003674,GO:0003824,GO:0004497,GO:0005575,GO:0006725,GO:0008150,GO:0008152,GO:0009058,GO:0009698,GO:0009808,GO:0009987,GO:0016020,GO:0016491,GO:0016705,GO:0016709,GO:0016710,GO:0019748,GO:0044237,GO:0044550,GO:0055114,GO:0071704,GO:1901360	1.14.13.11	ko:K00487	ko00130,ko00360,ko00940,ko00941,ko00945,ko01100,ko01110,ko01220,map00130,map00360,map00940,map00941,map00945,map01100,map01110,map01220	M00039,M00137,M00350	R02253,R08815	RC00490	ko00000,ko00001,ko00002,ko00199,ko01000	NA	NA	NA	p450
L.us.o.g.scaffold70.17	29.269	21.413	30.284	187.889	180.716	171.566	17.725	28.526	27.939	132.069	166.901	161.173	2.85109	3.83e-43	7.21543	2.7441	2.72e-24	6.69972	up	4006.Lus10003129	0	1019	COG0076@1|root,KOG1383@2759|Eukaryota,37IN2@33090|Viridiplantae,3G8PT@35493|Streptophyta,4JIWM@91835|fabids	35493|Streptophyta	E	SphingosineNA1NAphosphate	NA	GO:0005575,GO:0005622,GO:0005623,GO:0005737,GO:0005783,GO:0006629,GO:0006643,GO:0006665,GO:0006807,GO:0008150,GO:0008152,GO:0009056,GO:0009987,GO:0012505,GO:0016020,GO:0016042,GO:0030149,GO:0043226,GO:0043227,GO:0043229,GO:0043231,GO:0044237,GO:0044238,GO:0044242,GO:0044248,GO:0044255,GO:0044424,GO:0044444,GO:0044464,GO:0046466,GO:0071704,GO:1901564,GO:1901565,GO:1901575	4.1.2.27	ko:K01634	ko00600,ko01100,ko04071,map00600,map01100,map04071	M00100	R02464,R06516	RC00264,RC00721,RC01266	ko00000,ko00001,ko00002,ko01000	NA	NA	NA	Pyridoxal_deC
L.us.o.g.scaffold213.51	0.516	0.467	0.29	11.64	8.418	9.25	1.016	0.791	1.216	7.463	12.395	6.044	4.6525	4.47e-43	25.1502	3.21906	7.99e-16	9.3118	up	4006.Lus10004717	0	993	COG5597@1|root,KOG1950@2759|Eukaryota,37RFC@33090|Viridiplantae,3GGQ0@35493|Streptophyta,4JK4H@91835|fabids	35493|Streptophyta	G	glucuronosyltransferase	NA	GO:0000271,GO:0003674,GO:0003824,GO:0005575,GO:0005622,GO:0005623,GO:0005737,GO:0005829,GO:0005975,GO:0005976,GO:0005977,GO:0005978,GO:0006073,GO:0006091,GO:0006112,GO:0008150,GO:0008152,GO:0008194,GO:0008466,GO:0009058,GO:0009059,GO:0009250,GO:0009987,GO:0015980,GO:0016051,GO:0016740,GO:0016757,GO:0016758,GO:0033692,GO:0034637,GO:0034645,GO:0035251,GO:0043170,GO:0044042,GO:0044237,GO:0044238,GO:…	2.4.1.186	ko:K00750	ko00500,ko01100,map00500,map01100	NA	R00292,R03681	RC00005,RC00171	ko00000,ko00001,ko01000,ko01003	NA	GT8	NA	Mannosyl_trans3
L.us.o.g.scaffold101.190	7.984	6.056	5.309	116.047	68.06	94.37	3.249	8.128	5.719	43.9	113.571	67.869	3.97078	4.61e-43	15.6792	3.84318	5.27e-17	14.352	up	4006.Lus10014407	0	1657	COG0174@1|root,KOG0683@2759|Eukaryota,37RX7@33090|Viridiplantae,3GC1F@35493|Streptophyta,4JIMU@91835|fabids	35493|Streptophyta	E	Belongs to the glutamine synthetase family	NA	GO:0000003,GO:0000905,GO:0001896,GO:0003006,GO:0005575,GO:0005622,GO:0005623,GO:0005737,GO:0006725,GO:0007275,GO:0008150,GO:0008152,GO:0008219,GO:0009058,GO:0009403,GO:0009404,GO:0009889,GO:0009891,GO:0009893,GO:0009987,GO:0010720,GO:0010913,GO:0010914,GO:0012501,GO:0018130,GO:0019222,GO:0019438,GO:0019748,GO:0019954,GO:0022414,GO:0030154,GO:0030436,GO:0030582,GO:0030584,GO:0031323,GO:0031325,GO:…	6.3.1.2	ko:K01915	ko00220,ko00250,ko00630,ko00910,ko01100,ko01120,ko01230,ko02020,ko04217,ko04724,ko04727,map00220,map00250,map00630,map00910,map01100,map01120,map01230,map02020,map04217,map04724,map04727	NA	R00253	RC00010,RC02798	ko00000,ko00001,ko01000,ko04147	NA	NA	NA	Amidohydro_2,GlnNAsynt_C,GlnNAsynt_N_2
L.us.o.g.scaffold157.85	4.851	6.028	7.233	54.918	47.352	52.622	8.055	5.972	4.185	30.561	29.419	42.887	3.21084	4.65e-43	9.25887	2.60454	1.07e-15	6.082	up	4006.Lus10015508	5.41eNA119	352	2C3S4@1|root,2S2UB@2759|Eukaryota,37VKY@33090|Viridiplantae,3GI89@35493|Streptophyta	35493|Streptophyta	NA	NA	NA	NA	NA	NA	NA	NA	NA	NA	NA	NA	NA	NA	NA
L.us.o.g.scaffold231.13	10.81	10.651	10.372	57.178	54.691	69.745	9.493	13.071	9.835	48.415	70.443	50.461	2.62668	6.27e-43	6.17605	2.50003	8.84e-20	5.65699	up	4006.Lus10042223	0	1031	KOG0584@1|root,KOG0584@2759|Eukaryota,37JUZ@33090|Viridiplantae,3G7DW@35493|Streptophyta,4JIT8@91835|fabids	35493|Streptophyta	T	Serine threonineNAprotein kinase	WNK4	GO:0003674,GO:0003824,GO:0004672,GO:0004674,GO:0005575,GO:0005622,GO:0005623,GO:0005634,GO:0005737,GO:0005829,GO:0006464,GO:0006468,GO:0006793,GO:0006796,GO:0006807,GO:0007154,GO:0007165,GO:0008150,GO:0008152,GO:0009987,GO:0016301,GO:0016310,GO:0016740,GO:0016772,GO:0016773,GO:0019538,GO:0023052,GO:0035556,GO:0036211,GO:0043170,GO:0043226,GO:0043227,GO:0043229,GO:0043231,GO:0043412,GO:0044237,GO:…	2.7.11.1	ko:K08867	NA	NA	NA	NA	ko00000,ko01000,ko01001,ko01009	NA	NA	NA	Pkinase
L.us.o.g.scaffold11.112	6.457	3.313	9.497	167.613	352.487	258.007	3.554	6.156	9.345	20.914	90.294	163.425	5.43246	6.35e-43	43.185	3.96373	1.25e-09	15.6028	up	4006.Lus10021992	1.02eNA248	687	28K4E@1|root,2QSIY@2759|Eukaryota,37M1A@33090|Viridiplantae,3GEE0@35493|Streptophyta,4JSJB@91835|fabids	35493|Streptophyta	K	NAC transcription factor	NA	GO:0000003,GO:0001101,GO:0003006,GO:0003674,GO:0003676,GO:0003677,GO:0003700,GO:0005488,GO:0005575,GO:0005622,GO:0005623,GO:0005634,GO:0006355,GO:0006521,GO:0006950,GO:0007275,GO:0007568,GO:0008150,GO:0009413,GO:0009415,GO:0009628,GO:0009790,GO:0009791,GO:0009793,GO:0009825,GO:0009835,GO:0009889,GO:0009891,GO:0009893,GO:0009908,GO:0009987,GO:0010035,GO:0010150,GO:0010154,GO:0010364,GO:0010365,GO:…	NA	NA	NA	NA	NA	NA	NA	NA	NA	NA	NAM
L.us.o.g.scaffold190.49	3.014	2.151	3.531	23.661	26.82	24.634	1.72	2.746	2.487	13.316	23.505	15.114	3.21908	9.22e-43	9.31194	3.01754	6.01e-19	8.09785	up	4006.Lus10031421	0	1903	KOG2601@1|root,KOG2601@2759|Eukaryota,37PEX@33090|Viridiplantae,3GAYU@35493|Streptophyta,4JG1X@91835|fabids	35493|Streptophyta	P	Solute carrier family 40 member 3	NA	GO:0003674,GO:0005215,GO:0005575,GO:0005622,GO:0005623,GO:0005737,GO:0006873,GO:0006875,GO:0006879,GO:0008150,GO:0009507,GO:0009526,GO:0009536,GO:0009941,GO:0009987,GO:0019725,GO:0030003,GO:0031967,GO:0031975,GO:0042592,GO:0043226,GO:0043227,GO:0043229,GO:0043231,GO:0044422,GO:0044424,GO:0044434,GO:0044435,GO:0044444,GO:0044446,GO:0044464,GO:0046916,GO:0048878,GO:0050801,GO:0055065,GO:0055072,GO:…	NA	ko:K14685	ko04216,ko04978,map04216,map04978	NA	NA	NA	ko00000,ko00001,ko02000	2.A.100.1	NA	NA	FPN1
L.us.o.g.scaffold31.284	52.836	96.323	59.182	830.253	840.104	752.84	63.272	122.928	109.7	1080.23	1963.33	1063.27	3.65391	1.07e-42	12.5874	3.9142	3.88e-25	15.0761	up	4006.Lus10034337	2.69eNA109	314	COG0589@1|root,2RZF9@2759|Eukaryota,37V17@33090|Viridiplantae,3GISS@35493|Streptophyta	35493|Streptophyta	T	Universal stress protein ANAlike protein	NA	GO:0000166,GO:0003674,GO:0005488,GO:0005575,GO:0005623,GO:0005886,GO:0008144,GO:0016020,GO:0016208,GO:0017076,GO:0030554,GO:0032553,GO:0032555,GO:0032559,GO:0036094,GO:0043167,GO:0043168,GO:0043169,GO:0044464,GO:0071944,GO:0097159,GO:0097367,GO:1901265,GO:1901363	NA	NA	NA	NA	NA	NA	NA	NA	NA	NA	Usp
L.us.o.g.scaffold71.107	2.069	2.166	2.045	17.57	15.293	17.39	2.925	2.396	2.474	10.827	23.46	11.757	3.11665	1.11e-42	8.67372	2.68327	1.92e-11	6.4231	up	4006.Lus10029522	1.73eNA269	738	2A6X3@1|root,2RYCW@2759|Eukaryota,37U4R@33090|Viridiplantae,3G85Q@35493|Streptophyta,4JJCN@91835|fabids	35493|Streptophyta	NA	NA	NA	NA	NA	NA	NA	NA	NA	NA	NA	NA	NA	NA	NA
L.us.o.g.scaffold36.202	4.863	2.014	3.372	76.567	60.367	76.264	1.046	1.838	1.642	46.901	77.583	64.275	4.49362	1.16e-42	22.5276	5.49241	1.74e-56	45.0175	up	4006.Lus10008898	2.01eNA211	583	28IYG@1|root,2QRA4@2759|Eukaryota,37KU6@33090|Viridiplantae,3GFCK@35493|Streptophyta,4JENW@91835|fabids	35493|Streptophyta	S	fNAbox protein	NA	GO:0000003,GO:0003006,GO:0003674,GO:0005488,GO:0007275,GO:0008150,GO:0009790,GO:0009791,GO:0009793,GO:0010154,GO:0022414,GO:0030246,GO:0032501,GO:0032502,GO:0048316,GO:0048608,GO:0048731,GO:0048856,GO:0061458	NA	NA	NA	NA	NA	NA	NA	NA	NA	NA	FNAbox,PP2
L.us.o.g.scaffold64.4	4.367	4.616	4.54	30.927	28.524	27.488	4.346	4.262	7.035	40.08	67.958	36.907	2.80009	1.29e-42	6.96482	3.3301	3.02e-19	10.0568	up	4006.Lus10021028	2.82eNA131	384	2CMSG@1|root,2QRQP@2759|Eukaryota,37PT7@33090|Viridiplantae,3G8T4@35493|Streptophyta,4JE75@91835|fabids	35493|Streptophyta	S	Polygalacturonase	pgip	GO:0003674,GO:0004857,GO:0005575,GO:0005618,GO:0005622,GO:0005623,GO:0005737,GO:0005794,GO:0005911,GO:0008150,GO:0009505,GO:0009506,GO:0012505,GO:0016020,GO:0030054,GO:0030234,GO:0030312,GO:0043086,GO:0043226,GO:0043227,GO:0043229,GO:0043231,GO:0044092,GO:0044424,GO:0044444,GO:0044464,GO:0050790,GO:0055044,GO:0065007,GO:0065009,GO:0071944,GO:0090353,GO:0098772	NA	NA	NA	NA	NA	NA	NA	NA	NA	NA	LRRNT_2,LRR_1,LRR_4,LRR_6,LRR_8
L.us.o.g.scaffold300.1	0.33	0.948	0.412	127.934	53.073	126.496	0.861	0.633	0.748	173.539	276.24	130.806	7.65607	1.41e-42	201.7	8.14198	4.4e-61	282.475	up	29730.Gorai.003G109600.1	1.62eNA16	80.5	29FU5@1|root,2RNZZ@2759|Eukaryota,37VT9@33090|Viridiplantae,3GEQP@35493|Streptophyta	35493|Streptophyta	NA	NA	NA	NA	NA	NA	NA	NA	NA	NA	NA	NA	NA	NA	NA
L.us.o.g.scaffold13.444	10.183	9.046	10.942	57.144	67.645	76.855	10.287	26.535	25.996	81.595	161.315	107.108	2.84951	1.47e-42	7.20758	2.59684	4.93e-09	6.04962	up	4006.Lus10039259	3.82eNA195	542	2CGWI@1|root,2QUDH@2759|Eukaryota,37PNK@33090|Viridiplantae,3G85G@35493|Streptophyta,4JMGF@91835|fabids	35493|Streptophyta	S	Protein kinase C conserved region 2 (CalB)	NA	NA	NA	NA	NA	NA	NA	NA	NA	NA	NA	NA	C2
L.us.o.g.scaffold113.101	5.645	1.95	3.79	112.997	168.336	257.815	9.65	16.18	19.005	147.899	172.087	203.303	5.67217	1.8e-42	50.991	3.65388	5.99e-32	12.5872	up	4006.Lus10036981	1.32eNA168	472	2BZH0@1|root,2S2JP@2759|Eukaryota,37VNX@33090|Viridiplantae,3GHNK@35493|Streptophyta,4JSPY@91835|fabids	35493|Streptophyta	S	TRAM, LAG1 and CLN8 homology domains.	NA	NA	NA	NA	NA	NA	NA	NA	NA	NA	NA	NA	TRAM_LAG1_CLN8
L.us.o.g.scaffold25.86	32.947	36.283	28.584	153.705	200.639	189.356	27.884	37.829	31.781	73.278	228.974	112.604	2.5841	1.92e-42	5.99642	2.21526	7.35e-07	4.64365	up	4006.Lus10030092	2.06eNA200	555	COG5398@1|root,KOG4480@2759|Eukaryota,37RTR@33090|Viridiplantae,3GFVT@35493|Streptophyta,4JH9Z@91835|fabids	35493|Streptophyta	P	Heme oxygenase 1	HO1	GO:0003674,GO:0003824,GO:0004392,GO:0005488,GO:0005575,GO:0005622,GO:0005623,GO:0005737,GO:0006629,GO:0006720,GO:0006721,GO:0006725,GO:0006807,GO:0007154,GO:0007165,GO:0008150,GO:0008152,GO:0008299,GO:0008610,GO:0009058,GO:0009314,GO:0009411,GO:0009416,GO:0009507,GO:0009536,GO:0009628,GO:0009812,GO:0009813,GO:0009888,GO:0009987,GO:0010019,GO:0010024,GO:0010073,GO:0010075,GO:0010119,GO:0010225,GO:…	1.14.15.20	ko:K21480	ko00860,ko01100,ko01110,map00860,map01100,map01110	NA	R11579	RC01270	ko00000,ko00001,ko01000	NA	NA	NA	Heme_oxygenase
L.us.o.g.scaffold292.33	3.164	1.645	2.146	38.313	47.856	41.76	2.929	3.242	3.214	42.207	59.439	34.041	4.30588	2.08e-42	19.7788	3.96732	2.64e-28	15.6417	up	4006.Lus10005158	6.02eNA78	232	28JND@1|root,2QSD1@2759|Eukaryota,37RQ8@33090|Viridiplantae,3G8EH@35493|Streptophyta	35493|Streptophyta	I	enoylNACoA hydratase isomerase family protein	NA	GO:0003674,GO:0003824,GO:0004300,GO:0005575,GO:0005622,GO:0005623,GO:0005737,GO:0005739,GO:0005777,GO:0006082,GO:0006629,GO:0006631,GO:0006635,GO:0008150,GO:0008152,GO:0009056,GO:0009062,GO:0009987,GO:0016042,GO:0016054,GO:0016829,GO:0016835,GO:0016836,GO:0019395,GO:0019752,GO:0030258,GO:0032787,GO:0034440,GO:0042579,GO:0043226,GO:0043227,GO:0043229,GO:0043231,GO:0043436,GO:0044237,GO:0044238,GO:…	NA	NA	NA	NA	NA	NA	NA	NA	NA	NA	ECH_1
L.us.o.g.scaffold24.438	21.214	17.754	19.959	93.63	94.591	110.575	17.811	20.311	19.243	66.96	73.834	78.412	2.45527	2.08e-42	5.48416	2.04311	2.27e-30	4.12134	up	4006.Lus10006242	0	998	COG5184@1|root,KOG1426@2759|Eukaryota,37P12@33090|Viridiplantae,3GB7E@35493|Streptophyta,4JISK@91835|fabids	35493|Streptophyta	DZ	ultravioletNAB receptor UVR8	NA	NA	NA	NA	NA	NA	NA	NA	NA	NA	NA	NA	RCC1
L.us.o.g.scaffold327.25	13.45	11.544	12.541	53.279	58.736	60.497	12.184	14.394	14.743	52.195	58.069	50.658	2.31145	2.23e-42	4.96382	2.07122	1.33e-25	4.20241	up	4006.Lus10042839	0	978	COG3508@1|root,KOG1417@2759|Eukaryota,37HEG@33090|Viridiplantae,3GBUQ@35493|Streptophyta,4JTDH@91835|fabids	35493|Streptophyta	E	homogentisate 1,2NAdioxygenase	HGO	GO:0003674,GO:0003824,GO:0004411,GO:0005575,GO:0005622,GO:0005623,GO:0005737,GO:0005829,GO:0006082,GO:0006520,GO:0006570,GO:0006572,GO:0006725,GO:0006807,GO:0008150,GO:0008152,GO:0009056,GO:0009063,GO:0009072,GO:0009074,GO:0009987,GO:0016054,GO:0016491,GO:0016701,GO:0016702,GO:0018958,GO:0019336,GO:0019439,GO:0019752,GO:0032787,GO:0043436,GO:0044237,GO:0044238,GO:0044248,GO:0044281,GO:0044282,GO:…	1.13.11.5	ko:K00451	ko00350,ko00643,ko01100,ko01120,map00350,map00643,map01100,map01120	M00044	R02519	RC00737	ko00000,ko00001,ko00002,ko01000	NA	NA	NA	HgmA
L.us.o.g.scaffold29.194	0.045	0.098	0.021	17.812	14.417	15.086	0.101	0.196	0	9.455	19.844	12.644	8.33144	2.3e-42	322.116	7.21454	2.99e-31	148.522	up	4006.Lus10029962	1.69eNA289	803	KOG0254@1|root,KOG0254@2759|Eukaryota,37TM3@33090|Viridiplantae,3GHT2@35493|Streptophyta	35493|Streptophyta	U	Belongs to the major facilitator superfamily. Sugar transporter (TC 2.A.1.1) family	NA	NA	NA	ko:K08145	NA	NA	NA	NA	ko00000,ko02000	2.A.1.1.46	NA	NA	Sugar_tr
L.us.o.g.scaffold27.37	0.734	0.452	0.491	46.803	21.767	50.974	0.469	2.11	1.9	47.428	54.595	60.64	6.28001	3.49e-42	77.7091	5.28553	4.53e-32	39.0034	up	4006.Lus10034902	6.8eNA166	465	2CN1R@1|root,2QTBU@2759|Eukaryota,37MB7@33090|Viridiplantae,3G94W@35493|Streptophyta,4JNVV@91835|fabids	35493|Streptophyta	K	DehydrationNAresponsive elementNAbinding protein	DREB2A	GO:0001067,GO:0001101,GO:0003674,GO:0003676,GO:0003677,GO:0003700,GO:0005488,GO:0005575,GO:0005622,GO:0005623,GO:0005634,GO:0006355,GO:0006950,GO:0008150,GO:0009266,GO:0009408,GO:0009628,GO:0009719,GO:0009725,GO:0009737,GO:0009889,GO:0009891,GO:0009893,GO:0010033,GO:0010286,GO:0010468,GO:0010556,GO:0010557,GO:0010604,GO:0010628,GO:0019219,GO:0019222,GO:0031323,GO:0031325,GO:0031326,GO:0031328,GO:…	NA	ko:K09286	NA	NA	NA	NA	ko00000,ko03000	NA	NA	NA	AP2
L.us.o.g.scaffold98.107	5.969	9.998	4.17	1293.89	283.79	1241.9	6.569	7.536	4.508	774.574	5098.79	1366.54	7.26727	4.3e-42	154.051	8.74049	2.86e-44	427.711	up	4006.Lus10018786	2.37eNA31	110	2CIZ4@1|root,2S6W9@2759|Eukaryota,37WTM@33090|Viridiplantae,3GM01@35493|Streptophyta	35493|Streptophyta	S	inhibitor	NA	NA	NA	NA	NA	NA	NA	NA	NA	NA	NA	NA	potato_inhibit
L.us.o.g.scaffold55.153	0.855	1.353	1.365	19.652	19.327	24.957	0.281	0.578	0.74	9.754	26.524	14.942	4.27405	4.64e-42	19.3472	5.12133	1.89e-20	34.8075	up	4006.Lus10037534	2.8eNA144	407	2B917@1|root,2S0SZ@2759|Eukaryota,37UZ1@33090|Viridiplantae,3GIDV@35493|Streptophyta,4JPND@91835|fabids	35493|Streptophyta	S	Late embryogenesis abundant protein	NA	NA	NA	NA	NA	NA	NA	NA	NA	NA	NA	NA	LEA_2
L.us.o.g.scaffold14.396	79.324	65.59	79.974	404.207	370.424	364.594	44.695	59.468	46.157	384.995	518.857	391.464	2.45514	5.12e-42	5.48366	3.2207	2.19e-39	9.32236	up	4006.Lus10033758	3.66eNA148	418	2C919@1|root,2RXQI@2759|Eukaryota,37U7P@33090|Viridiplantae,3GJ2V@35493|Streptophyta,4JP3J@91835|fabids	35493|Streptophyta	NA	NA	NA	NA	NA	NA	NA	NA	NA	NA	NA	NA	NA	NA	NA
L.us.o.g.scaffold45.200	10.695	9.457	8.589	242.77	112.342	203.535	8.951	12.421	15.605	199.043	198.947	177.284	4.40778	5.4e-42	21.2263	4.06802	1.98e-55	16.7725	up	4006.Lus10037832	7.7eNA276	754	COG0631@1|root,KOG0698@2759|Eukaryota,37RC7@33090|Viridiplantae,3GCCT@35493|Streptophyta,4JJ1C@91835|fabids	35493|Streptophyta	T	phosphatase 2C	NA	NA	3.1.3.16	ko:K14803	NA	NA	NA	NA	ko00000,ko01000,ko01009,ko03009	NA	NA	NA	PP2C
L.us.o.g.scaffold13.91	3.848	6.132	5.625	338.073	115.668	191.246	3.114	3.418	2.162	198.904	281.458	166.244	5.50125	8.76e-42	45.2941	6.33045	3.06e-90	80.4737	up	4006.Lus10031322	2.2eNA286	784	KOG0724@1|root,KOG0724@2759|Eukaryota,37Q80@33090|Viridiplantae,3GFRQ@35493|Streptophyta,4JG7J@91835|fabids	35493|Streptophyta	K	transcription, DNANAtemplated	EPR1	GO:0003674,GO:0003676,GO:0003677,GO:0003700,GO:0005488,GO:0006355,GO:0006950,GO:0006970,GO:0007623,GO:0008150,GO:0009628,GO:0009651,GO:0009719,GO:0009723,GO:0009725,GO:0009889,GO:0010033,GO:0010035,GO:0010038,GO:0010468,GO:0010556,GO:0019219,GO:0019222,GO:0031323,GO:0031326,GO:0042221,GO:0046686,GO:0048511,GO:0050789,GO:0050794,GO:0050896,GO:0051171,GO:0051252,GO:0060255,GO:0065007,GO:0080090,GO:…	NA	NA	NA	NA	NA	NA	NA	NA	NA	NA	Myb_DNANAbinding
L.us.o.g.scaffold157.86	11.975	9.822	12.442	74.574	66.447	62.198	12.811	12.622	11.796	64.75	63.864	62.628	2.68391	9.91e-42	6.42593	2.46907	4.84e-57	5.53686	up	4006.Lus10023203	0	1177	COG1720@1|root,KOG0498@1|root,KOG0498@2759|Eukaryota,KOG2942@2759|Eukaryota,37M4X@33090|Viridiplantae,3GCEZ@35493|Streptophyta,4JHUH@91835|fabids	35493|Streptophyta	PT	cyclic nucleotideNAgated ion channel	NA	GO:0003674,GO:0005215,GO:0005216,GO:0005244,GO:0005249,GO:0005261,GO:0005267,GO:0005575,GO:0005623,GO:0005886,GO:0005887,GO:0006810,GO:0006811,GO:0006812,GO:0006813,GO:0008150,GO:0008324,GO:0009987,GO:0015075,GO:0015077,GO:0015079,GO:0015267,GO:0015318,GO:0015672,GO:0016020,GO:0016021,GO:0022803,GO:0022832,GO:0022836,GO:0022838,GO:0022839,GO:0022843,GO:0022857,GO:0022890,GO:0030001,GO:0031224,GO:…	NA	ko:K05391	ko04626,map04626	NA	NA	NA	ko00000,ko00001,ko04040	1.A.1.5	NA	NA	Ion_trans,cNMP_binding
L.us.o.g.scaffold47.200	13.553	26.916	27.279	925.396	443.693	656.036	35.139	21.424	31.156	601.51	835.208	801.152	5.02752	1.03e-41	32.6162	4.78555	3.04e-66	27.5799	up	4006.Lus10018142	9.75eNA228	626	28IZK@1|root,2QVRF@2759|Eukaryota,37NVG@33090|Viridiplantae,3GAI2@35493|Streptophyta,4JTB2@91835|fabids	35493|Streptophyta	K	No apical meristem (NAM) protein	NAC5	GO:0000003,GO:0002831,GO:0003006,GO:0003674,GO:0003676,GO:0003677,GO:0003700,GO:0005488,GO:0005575,GO:0005622,GO:0005623,GO:0005634,GO:0006355,GO:0006950,GO:0007275,GO:0008150,GO:0009266,GO:0009409,GO:0009611,GO:0009628,GO:0009787,GO:0009788,GO:0009790,GO:0009791,GO:0009793,GO:0009889,GO:0009891,GO:0009893,GO:0009966,GO:0009968,GO:0010154,GO:0010468,GO:0010556,GO:0010557,GO:0010604,GO:0010628,GO:…	NA	NA	NA	NA	NA	NA	NA	NA	NA	NA	NAM
L.us.o.g.scaffold64.20	0.265	0.127	0.221	23.616	11.083	20.849	0.231	0.085	0.067	17.133	23.118	17.059	6.6167	1.16e-41	98.1352	7.35801	1.08e-44	164.052	up	4006.Lus10021014	1.05eNA269	744	KOG4155@1|root,KOG4155@2759|Eukaryota,37KCJ@33090|Viridiplantae,3GBYR@35493|Streptophyta,4JGHJ@91835|fabids	35493|Streptophyta	S	Myosin heavy chain kinase	NA	GO:0000166,GO:0000278,GO:0000281,GO:0000910,GO:0003674,GO:0003824,GO:0004672,GO:0004674,GO:0004683,GO:0005488,GO:0005515,GO:0005524,GO:0005575,GO:0005622,GO:0005623,GO:0005737,GO:0005826,GO:0005856,GO:0005938,GO:0006464,GO:0006468,GO:0006793,GO:0006796,GO:0006807,GO:0006996,GO:0007010,GO:0007049,GO:0008092,GO:0008144,GO:0008150,GO:0008152,GO:0009987,GO:0015629,GO:0016043,GO:0016301,GO:0016310,GO:…	NA	NA	NA	NA	NA	NA	NA	NA	NA	NA	WD40
L.us.o.g.scaffold11.232	9.023	7.333	8.21	64.388	66.205	95.166	10.282	6.649	6.847	89.396	99.609	97.207	3.31261	1.18e-41	9.93565	3.70033	1.02e-48	12.999	up	4006.Lus10032734	2.06eNA129	369	COG5126@1|root,KOG0027@2759|Eukaryota,37TYA@33090|Viridiplantae,3GI2T@35493|Streptophyta,4JQID@91835|fabids	35493|Streptophyta	T	calciumNAbinding protein	NA	GO:0003674,GO:0005488,GO:0005509,GO:0043167,GO:0043169,GO:0046872	NA	ko:K13448	ko04626,map04626	NA	NA	NA	ko00000,ko00001	NA	NA	NA	EFNAhand_1,EFNAhand_7,EFNAhand_8
L.us.o.g.scaffold150.158	15.293	13.038	15.03	74.926	99.211	75.728	9.576	22.252	28.829	80.537	133.38	117.037	2.63376	1.23e-41	6.20643	2.56236	3.69e-09	5.90673	up	4006.Lus10032004	8.91eNA172	481	2CXVN@1|root,2S02N@2759|Eukaryota,37UY4@33090|Viridiplantae,3GI8U@35493|Streptophyta	35493|Streptophyta	K	NAC domainNAcontaining protein	NA	NA	NA	NA	NA	NA	NA	NA	NA	NA	NA	NA	NAM
L.us.o.g.scaffold209.87	26.625	17.693	19.643	308.703	195.551	292.544	25.049	31.476	19.937	248.643	345.092	226.945	3.7606	1.23e-41	13.5536	3.53917	4.22e-35	11.6251	up	4006.Lus10020733	1.96eNA269	743	28JPB@1|root,2QPM3@2759|Eukaryota,37I0P@33090|Viridiplantae,3GH15@35493|Streptophyta,4JFC6@91835|fabids	35493|Streptophyta	S	Sulfite exporter TauE/SafE	NA	NA	NA	NA	NA	NA	NA	NA	NA	NA	NA	NA	TauE
L.us.o.g.scaffold14.399	1.379	1.273	0.996	80.84	35.537	36.743	1.895	1.019	1.517	50.086	57.84	53.743	5.5229	1.28e-41	45.9787	5.30814	2.46e-75	39.6196	up	4006.Lus10033761	1.64eNA129	369	2AP8Q@1|root,2RZG8@2759|Eukaryota,37VDK@33090|Viridiplantae,3GJHF@35493|Streptophyta,4JQ5N@91835|fabids	35493|Streptophyta	S	Domain of unknown function (DUF4228)	NA	NA	NA	NA	NA	NA	NA	NA	NA	NA	NA	NA	DUF4228
L.us.o.g.scaffold349.5	43.879	37.893	36.84	250.519	210.828	278.575	27.397	29.19	25.703	307.584	442.601	254.434	2.75802	1.45e-41	6.76466	3.72549	7.72e-41	13.2277	up	4006.Lus10010988	2.5eNA259	709	COG2130@1|root,KOG1196@2759|Eukaryota,37RGX@33090|Viridiplantae,3G9DY@35493|Streptophyta,4JRJ7@91835|fabids	35493|Streptophyta	S	2NAalkenal reductase (NADP( )NAdependent)NAlike	NA	NA	NA	ko:K07119	NA	NA	NA	NA	ko00000	NA	NA	NA	ADH_N_2,ADH_zinc_N
L.us.o.g.scaffold229.17	7.837	6.233	7.023	42.741	38.449	46.323	4.654	6.134	6.605	47.537	39.407	40.661	2.7106	1.58e-41	6.54593	2.98064	2.11e-41	7.89334	up	4006.Lus10008052	1.08eNA270	742	2CGC1@1|root,2QR76@2759|Eukaryota,37S6A@33090|Viridiplantae,3G7JH@35493|Streptophyta,4JI5Z@91835|fabids	35493|Streptophyta	NA	NA	NA	NA	NA	NA	NA	NA	NA	NA	NA	NA	NA	NA	NA
L.us.o.g.scaffold207.71	35.553	27.702	43.322	253.574	255.866	266.371	26.875	33.651	29.256	202.113	306.649	233.812	2.97582	1.75e-41	7.86705	3.16292	1.15e-35	8.95642	up	4006.Lus10025972	4.68eNA306	832	KOG2819@1|root,KOG2819@2759|Eukaryota,37RTK@33090|Viridiplantae,3GF66@35493|Streptophyta,4JHZR@91835|fabids	35493|Streptophyta	S	UPF0183 protein	NA	NA	NA	NA	NA	NA	NA	NA	NA	NA	NA	NA	UPF0183
L.us.o.g.scaffold131.68	52.438	61.192	41.495	509.725	389.761	401.299	64.409	45.641	38.074	323.783	685.12	498.648	3.18699	2.01e-41	9.10711	3.46655	7.97e-22	11.0544	up	4006.Lus10021462	6.44eNA128	365	COG1611@1|root,2QTZZ@2759|Eukaryota,37HMU@33090|Viridiplantae,3GXJX@35493|Streptophyta,4JWE7@91835|fabids	35493|Streptophyta	G	Possible lysine decarboxylase	NA	GO:0005575,GO:0005622,GO:0005623,GO:0005634,GO:0043226,GO:0043227,GO:0043229,GO:0043231,GO:0044424,GO:0044464	NA	NA	NA	NA	NA	NA	NA	NA	NA	NA	Lysine_decarbox
L.us.o.g.scaffold165.30	6.467	5.945	6.227	79.718	53.779	97.387	6.686	6.636	5.529	79.556	128.43	55.436	3.75084	2.2e-41	13.4622	3.92314	8.45e-28	15.1699	up	4006.Lus10015216	9.48eNA237	651	COG0847@1|root,KOG4793@2759|Eukaryota,37K6G@33090|Viridiplantae,3GHER@35493|Streptophyta,4JN8V@91835|fabids	35493|Streptophyta	L	DNA polymerase III	NA	GO:0000738,GO:0003674,GO:0003824,GO:0004518,GO:0004527,GO:0005575,GO:0005622,GO:0005623,GO:0005737,GO:0005739,GO:0006139,GO:0006259,GO:0006308,GO:0006725,GO:0006807,GO:0008150,GO:0008152,GO:0009056,GO:0009057,GO:0009536,GO:0009987,GO:0016787,GO:0016788,GO:0019439,GO:0034641,GO:0034655,GO:0043170,GO:0043226,GO:0043227,GO:0043229,GO:0043231,GO:0044237,GO:0044238,GO:0044248,GO:0044260,GO:0044265,GO:…	NA	NA	NA	NA	NA	NA	NA	NA	NA	NA	RNase_T
L.us.o.g.scaffold288.6	16.451	20.128	12.873	116.056	171.306	141.614	16.316	33.085	21.475	68.191	155.495	91.878	3.22419	2.84e-41	9.34496	2.27658	4.73e-08	4.84526	up	4006.Lus10003665	1.68eNA186	521	2CMBX@1|root,2QPXH@2759|Eukaryota,37J7M@33090|Viridiplantae,3GFZE@35493|Streptophyta,4JN6N@91835|fabids	35493|Streptophyta	T	Glucuronokinase	NA	GO:0000003,GO:0003006,GO:0003674,GO:0003676,GO:0003723,GO:0003727,GO:0003824,GO:0005488,GO:0005575,GO:0005622,GO:0005623,GO:0005737,GO:0005829,GO:0005975,GO:0006020,GO:0006066,GO:0006793,GO:0006796,GO:0008150,GO:0008152,GO:0008187,GO:0008266,GO:0009856,GO:0009987,GO:0016301,GO:0016310,GO:0016740,GO:0016772,GO:0016773,GO:0019751,GO:0022414,GO:0032501,GO:0032502,GO:0042546,GO:0044085,GO:0044237,GO:…	2.7.1.43	ko:K16190	ko00040,ko00053,ko00520,ko01100,map00040,map00053,map00520,map01100	M00014	R01476	RC00002,RC00078	ko00000,ko00001,ko00002,ko01000	NA	NA	NA	GHMP_kinases_C,GHMP_kinases_N
L.us.o.g.scaffold21.151	40.08	35.852	34.339	216.705	187.994	248.845	30.124	34.085	29.677	224.478	397.133	212.102	2.68364	2.87e-41	6.42477	3.26954	8.12e-25	9.64339	up	4006.Lus10039982	2eNA232	644	28NEY@1|root,2QV0I@2759|Eukaryota,37RV3@33090|Viridiplantae,3GCGB@35493|Streptophyta,4JHRF@91835|fabids	35493|Streptophyta	NA	NA	NA	NA	NA	NA	NA	NA	NA	NA	NA	NA	NA	NA	BSD
L.us.o.g.scaffold82.140	47.491	39.865	44.334	620.504	364.606	500.884	34.805	39.577	25.396	900.337	1826.54	739.011	3.61885	2.9e-41	12.2852	5.24066	8.89e-39	37.8091	up	4006.Lus10003055	4.95eNA62	189	COG0197@1|root,KOG0857@2759|Eukaryota,37R0X@33090|Viridiplantae,3GA33@35493|Streptophyta,4JNEA@91835|fabids	35493|Streptophyta	J	60S ribosomal Protein	NA	NA	NA	ko:K02866	ko03010,map03010	M00177,M00179	NA	NA	br01610,ko00000,ko00001,ko00002,ko03011	NA	NA	NA	Ribosomal_L16
L.us.o.g.scaffold191.50	11.564	12.226	8.655	165.479	105.386	186.99	12.084	8.211	6.407	148.471	303.527	136.948	3.94147	3.09e-41	15.3638	4.58514	7.82e-29	24.003	up	3694.POPTR_0004s11510.1	9.26eNA37	142	28JNR@1|root,2QS1Y@2759|Eukaryota,37SUQ@33090|Viridiplantae,3GAU0@35493|Streptophyta,4JNUC@91835|fabids	35493|Streptophyta	K	Transcription factor	NA	NA	NA	NA	NA	NA	NA	NA	NA	NA	NA	NA	TCP
L.us.o.g.scaffold110.121	0.598	0.588	0.219	56.933	19.697	53.763	0.349	0.274	0.383	102.15	52.638	77.815	6.67402	3.13e-41	102.113	7.95994	2.2e-94	248.99	up	4006.Lus10038862	7.1eNA135	419	28MIQ@1|root,2QU29@2759|Eukaryota,37TDF@33090|Viridiplantae,3GCED@35493|Streptophyta,4JP60@91835|fabids	35493|Streptophyta	S	LowNAtemperatureNAinduced 65 kDa	NA	GO:0000302,GO:0001101,GO:0005575,GO:0005622,GO:0005623,GO:0005737,GO:0006950,GO:0006970,GO:0006972,GO:0006979,GO:0007154,GO:0007165,GO:0007275,GO:0007568,GO:0007623,GO:0008150,GO:0009266,GO:0009409,GO:0009414,GO:0009415,GO:0009605,GO:0009607,GO:0009608,GO:0009609,GO:0009611,GO:0009617,GO:0009628,GO:0009651,GO:0009719,GO:0009725,GO:0009737,GO:0009738,GO:0009743,GO:0009755,GO:0009987,GO:0010033,GO:…	NA	NA	NA	NA	NA	NA	NA	NA	NA	NA	CAP160
L.us.o.g.scaffold16.72	1.457	2.259	1.255	79.249	32.74	80.06	2.216	2.587	3.961	66.149	85.456	60.08	5.40244	4.45e-41	42.2957	4.70776	2.89e-53	26.1323	up	4006.Lus10017190	0	1124	28JSQ@1|root,2QQ4D@2759|Eukaryota,37MTG@33090|Viridiplantae,3GDWD@35493|Streptophyta,4JJGG@91835|fabids	35493|Streptophyta	G	At1g04910NAlike	NA	GO:0005575,GO:0005622,GO:0005623,GO:0005737,GO:0044424,GO:0044464	NA	NA	NA	NA	NA	NA	NA	NA	NA	NA	ONAFucT
L.us.o.g.scaffold26.184	30.203	33.602	35.106	209.203	166.462	179.143	50.837	45.716	50.359	197.288	164.991	193.92	2.60508	5.04e-41	6.08427	2.02615	5.62e-36	4.07318	up	4006.Lus10013390	0	1225	COG1472@1|root,2QQ55@2759|Eukaryota,37HYI@33090|Viridiplantae,3G89A@35493|Streptophyta,4JG1K@91835|fabids	35493|Streptophyta	G	Lysosomal beta glucosidaseNAlike	NA	GO:0000272,GO:0003674,GO:0003824,GO:0004553,GO:0005575,GO:0005623,GO:0005886,GO:0005975,GO:0005976,GO:0008150,GO:0008152,GO:0008422,GO:0009056,GO:0009057,GO:0009251,GO:0015926,GO:0016020,GO:0016052,GO:0016787,GO:0016798,GO:0042597,GO:0043170,GO:0044042,GO:0044238,GO:0044464,GO:0071704,GO:0071944,GO:1901575	3.2.1.21	ko:K01188,ko:K05349	ko00460,ko00500,ko00940,ko01100,ko01110,map00460,map00500,map00940,map01100,map01110	NA	R00026,R02558,R02887,R02985,R03527,R04949,R04998,R10035,R10039,R10040	RC00049,RC00059,RC00171,RC00262,RC00397,RC00451,RC00714,RC00746,RC01248	ko00000,ko00001,ko01000	NA	GH1,GH3	NA	Glyco_hydro_3,Glyco_hydro_3_C
L.us.o.g.scaffold149.107	135.013	105.863	96.444	1314.06	864.29	1257.16	98.595	99.381	74.206	1534.93	1730.09	1177.81	3.4697	5.27e-41	11.0786	4.14075	6.51e-63	17.6396	up	4006.Lus10004396	0	1112	2CJU3@1|root,2QTBX@2759|Eukaryota,37IM6@33090|Viridiplantae,3GEIS@35493|Streptophyta,4JMDT@91835|fabids	35493|Streptophyta	G	BetaNAamylase	NA	GO:0000272,GO:0001101,GO:0003674,GO:0003824,GO:0004553,GO:0005575,GO:0005622,GO:0005623,GO:0005634,GO:0005737,GO:0005829,GO:0005975,GO:0005976,GO:0005982,GO:0005983,GO:0006073,GO:0006950,GO:0008150,GO:0008152,GO:0009056,GO:0009057,GO:0009251,GO:0009414,GO:0009415,GO:0009628,GO:0009987,GO:0010035,GO:0016052,GO:0016160,GO:0016161,GO:0016787,GO:0016798,GO:0042221,GO:0043170,GO:0043226,GO:0043227,GO:…	3.2.1.2	ko:K01177	ko00500,map00500	NA	R02112,R11262	NA	ko00000,ko00001,ko01000	NA	GH14	NA	Glyco_hydro_14
L.us.o.g.scaffold59.126	6.943	4.953	5.653	48.068	43.638	61.064	6.232	6.06	6.162	43.07	56.276	42.95	3.23688	5.49e-41	9.42754	3.05962	1.94e-42	8.33755	up	4006.Lus10019097	0	1191	KOG4573@1|root,KOG4573@2759|Eukaryota,37RVM@33090|Viridiplantae,3G7QK@35493|Streptophyta,4JIT0@91835|fabids	35493|Streptophyta	U	AutophagyNArelated protein	NA	GO:0005575,GO:0005622,GO:0005623,GO:0005737,GO:0005773,GO:0005776,GO:0006914,GO:0008150,GO:0008152,GO:0009056,GO:0009987,GO:0043226,GO:0043227,GO:0043229,GO:0043231,GO:0044237,GO:0044248,GO:0044424,GO:0044444,GO:0044464,GO:0061919	NA	ko:K08331	ko04136,ko04138,ko04140,ko04211,map04136,map04138,map04140,map04211	NA	NA	NA	ko00000,ko00001,ko03029,ko04131	NA	NA	NA	ATG13
L.us.o.g.scaffold23.82	72.65	54.922	77.048	1444.76	829.032	1895.24	73.551	121.524	173.722	3847.26	2910.81	2866.29	4.4709	6.07e-41	22.1756	4.80977	2.07e-45	28.0469	up	4006.Lus10034568	1.01eNA114	334	2AIFD@1|root,2RZ4N@2759|Eukaryota,37V0I@33090|Viridiplantae,3GJ2C@35493|Streptophyta,4JPY6@91835|fabids	35493|Streptophyta	S	Belongs to the plant dehydrin family	NA	GO:0001101,GO:0001786,GO:0003674,GO:0003779,GO:0005488,GO:0005507,GO:0005515,GO:0005543,GO:0005575,GO:0005622,GO:0005623,GO:0005634,GO:0005737,GO:0005829,GO:0005911,GO:0006950,GO:0008092,GO:0008150,GO:0008289,GO:0009266,GO:0009409,GO:0009414,GO:0009415,GO:0009506,GO:0009628,GO:0009631,GO:0009719,GO:0009725,GO:0009737,GO:0010029,GO:0010033,GO:0010035,GO:0016020,GO:0016151,GO:0019898,GO:0030054,GO:…	NA	NA	NA	NA	NA	NA	NA	NA	NA	NA	Dehydrin
L.us.o.g.scaffold155.65	10.905	9.033	7.208	165.388	92.623	148.904	7.422	7.259	6.093	132.952	130.143	117.558	4.03037	6.81e-41	16.3403	4.30373	2.79e-119	19.7493	up	4006.Lus10038440	0	1126	COG0277@1|root,2QVGN@2759|Eukaryota,37RXC@33090|Viridiplantae,3GFUU@35493|Streptophyta,4JKY4@91835|fabids	35493|Streptophyta	C	Belongs to the oxygenNAdependent FADNAlinked oxidoreductase family	NA	GO:0003674,GO:0003824,GO:0005575,GO:0005576,GO:0005618,GO:0005622,GO:0005623,GO:0005737,GO:0005739,GO:0005773,GO:0005829,GO:0005886,GO:0005911,GO:0006950,GO:0006952,GO:0006979,GO:0008150,GO:0008152,GO:0009505,GO:0009506,GO:0009605,GO:0009607,GO:0009620,GO:0016020,GO:0016491,GO:0016614,GO:0016899,GO:0030054,GO:0030312,GO:0043207,GO:0043226,GO:0043227,GO:0043229,GO:0043231,GO:0044424,GO:0044444,GO:…	NA	NA	NA	NA	NA	NA	NA	NA	NA	NA	BBE,FAD_binding_4
L.us.o.g.scaffold300.7	4.188	3.22	3.489	49.393	30.018	41.063	3.934	2.971	2.565	32.45	37.41	34.292	3.58895	7.12e-41	12.0332	3.57007	3.88e-50	11.8767	up	4006.Lus10023391	0	2426	COG0515@1|root,2QTRQ@2759|Eukaryota,37HNN@33090|Viridiplantae,3GCR4@35493|Streptophyta,4JS85@91835|fabids	35493|Streptophyta	T	GNAtype lectin SNAreceptorNAlike serine threonineNAprotein kinase	NA	GO:0002376,GO:0003674,GO:0003824,GO:0004672,GO:0004674,GO:0005488,GO:0005515,GO:0005516,GO:0005575,GO:0005623,GO:0005886,GO:0006464,GO:0006468,GO:0006793,GO:0006796,GO:0006807,GO:0006950,GO:0006952,GO:0006955,GO:0008150,GO:0008152,GO:0009605,GO:0009607,GO:0009620,GO:0009987,GO:0016020,GO:0016301,GO:0016310,GO:0016740,GO:0016772,GO:0016773,GO:0019538,GO:0036211,GO:0043170,GO:0043207,GO:0043412,GO:…	NA	NA	NA	NA	NA	NA	NA	NA	NA	NA	B_lectin,DUF3403,PAN_2,Pkinase,Pkinase_Tyr
L.us.o.g.scaffold0.207	22.607	17.592	17.101	154.986	123.194	159.211	16.548	20.348	18.818	142.629	312.435	160.269	3.05017	8.16e-41	8.28312	3.5868	9e-23	12.0153	up	4006.Lus10041088	5.59eNA161	451	KOG0724@1|root,KOG0724@2759|Eukaryota,37JU1@33090|Viridiplantae,3GHP6@35493|Streptophyta,4JDGG@91835|fabids	35493|Streptophyta	K	transcription factor	NA	NA	NA	NA	NA	NA	NA	NA	NA	NA	NA	NA	Myb_DNANAbinding
L.us.o.g.scaffold189.94	4.676	4.491	5.586	75.624	45.339	54.641	3.929	6.952	8.676	34.776	54.838	51.329	3.69493	8.76e-41	12.9505	2.96279	4.59e-16	7.7963	up	4006.Lus10032644	0	1117	28HIU@1|root,2QPWP@2759|Eukaryota,37I7X@33090|Viridiplantae,3G96S@35493|Streptophyta,4JGUU@91835|fabids	35493|Streptophyta	NA	NA	NA	NA	NA	NA	NA	NA	NA	NA	NA	NA	NA	NA	NA
L.us.o.g.scaffold95.161	0.092	0.033	0.086	56.246	21.356	70.047	0.069	0.059	0.07	43.887	51.771	54.148	9.55636	9.16e-41	752.923	9.68861	9.93e-51	825.204	up	4006.Lus10031544	4.56eNA189	542	KOG0198@1|root,KOG0198@2759|Eukaryota,37M7U@33090|Viridiplantae,3G85M@35493|Streptophyta,4JF0T@91835|fabids	35493|Streptophyta	T	MitogenNAactivated protein kinase kinase kinase	NA	GO:0001101,GO:0001932,GO:0001934,GO:0003674,GO:0003824,GO:0004672,GO:0004674,GO:0005575,GO:0005622,GO:0005623,GO:0005634,GO:0005737,GO:0005938,GO:0006464,GO:0006468,GO:0006793,GO:0006796,GO:0006807,GO:0006950,GO:0006970,GO:0007154,GO:0007165,GO:0007346,GO:0008150,GO:0008152,GO:0009628,GO:0009653,GO:0009719,GO:0009725,GO:0009737,GO:0009738,GO:0009755,GO:0009787,GO:0009789,GO:0009893,GO:0009966,GO:…	NA	ko:K20716	ko04016,map04016	NA	NA	NA	ko00000,ko00001,ko01001	NA	NA	NA	Pkinase
L.us.o.g.scaffold152.1	5.845	5.934	7.122	466.471	130.981	496.9	6.892	7.154	4.767	281.206	574.241	301.333	5.98647	9.61e-41	63.4027	6.0634	3.41e-63	66.875	up	4006.Lus10009988	0	1317	COG1132@1|root,KOG0055@2759|Eukaryota,37HZ5@33090|Viridiplantae,3G9FQ@35493|Streptophyta,4JKXQ@91835|fabids	35493|Streptophyta	Q	ABC transporter B family member	NA	NA	3.6.3.44	ko:K05658	ko02010,ko04976,ko05206,ko05226,map02010,map04976,map05206,map05226	NA	NA	NA	ko00000,ko00001,ko01000,ko02000,ko04090,ko04147	3.A.1.201	NA	NA	ABC_membrane,ABC_tran
L.us.o.g.scaffold90.129	8.236	8.502	5.207	103.629	159.18	82.887	9.534	10.282	13.639	51.954	106.859	84.727	4.08266	1e-40	16.9435	2.98143	3.6e-18	7.8977	up	4006.Lus10012319	1.53eNA207	578	KOG0648@1|root,KOG0648@2759|Eukaryota,37Q8G@33090|Viridiplantae,3GD3E@35493|Streptophyta,4JMXZ@91835|fabids	35493|Streptophyta	T	Nudix hydrolase	NA	GO:0000166,GO:0003674,GO:0003824,GO:0004551,GO:0005488,GO:0005575,GO:0005622,GO:0005623,GO:0005634,GO:0005737,GO:0005829,GO:0005886,GO:0006950,GO:0006979,GO:0008150,GO:0009605,GO:0009607,GO:0009966,GO:0009967,GO:0010646,GO:0010647,GO:0016020,GO:0016462,GO:0016787,GO:0016817,GO:0016818,GO:0023051,GO:0023056,GO:0035529,GO:0036094,GO:0043207,GO:0043226,GO:0043227,GO:0043229,GO:0043231,GO:0044424,GO:…	NA	NA	NA	NA	NA	NA	NA	NA	NA	NA	NUDIX
L.us.o.g.scaffold209.94	66.754	44.003	41.322	407.072	424.01	461.028	41.174	52.339	43.45	323.682	477.021	338.553	3.2002	1.11e-40	9.19085	3.17142	1.99e-35	9.00934	up	4006.Lus10020740	0	881	COG3185@1|root,KOG0638@2759|Eukaryota,37IS0@33090|Viridiplantae,3GEM5@35493|Streptophyta,4JKDR@91835|fabids	35493|Streptophyta	E	4NAhydroxyphenylpyruvate	NA	GO:0003674,GO:0005488,GO:0005515,GO:0006082,GO:0006520,GO:0006570,GO:0006572,GO:0006725,GO:0006807,GO:0008150,GO:0008152,GO:0009056,GO:0009063,GO:0009072,GO:0009074,GO:0009987,GO:0016054,GO:0019439,GO:0019752,GO:0042802,GO:0043436,GO:0044237,GO:0044238,GO:0044248,GO:0044281,GO:0044282,GO:0046395,GO:0071704,GO:1901360,GO:1901361,GO:1901564,GO:1901565,GO:1901575,GO:1901605,GO:1901606	1.13.11.27	ko:K00457	ko00130,ko00350,ko00360,ko01100,map00130,map00350,map00360,map01100	M00044	R01372,R02521	RC00505,RC00738	ko00000,ko00001,ko00002,ko01000,ko04147	NA	NA	NA	Glyoxalase
L.us.o.g.scaffold259.64	7.533	3.217	2.291	157.324	154.975	195.361	7.481	3.195	1.692	75.551	100.819	148.414	5.39841	1.84e-40	42.1777	4.82531	1.29e-20	28.3506	up	4006.Lus10005239	9.93eNA240	664	COG0814@1|root,KOG1303@2759|Eukaryota,37K29@33090|Viridiplantae,3G9Y5@35493|Streptophyta,4JDP7@91835|fabids	35493|Streptophyta	E	vacuolar amino acid transporter	NA	GO:0003333,GO:0003674,GO:0005215,GO:0005342,GO:0006810,GO:0006811,GO:0006820,GO:0006865,GO:0008150,GO:0008509,GO:0008514,GO:0015075,GO:0015171,GO:0015318,GO:0015711,GO:0015849,GO:0022857,GO:0034220,GO:0046942,GO:0046943,GO:0051179,GO:0051234,GO:0055085,GO:0071702,GO:0071705,GO:0098656,GO:1903825,GO:1905039	NA	ko:K15015	ko04721,ko04723,ko04727,ko05032,ko05033,map04721,map04723,map04727,map05032,map05033	NA	NA	NA	ko00000,ko00001,ko02000	2.A.18.5	NA	NA	Aa_trans
L.us.o.g.scaffold51.188	74.215	52.306	48.604	622.406	463.089	534.556	38.178	55.399	41.023	573.199	686.974	579.68	3.32881	1.92e-40	10.0478	3.88471	1.9e-62	14.7711	up	4006.Lus10008352	0	911	COG0814@1|root,KOG1303@2759|Eukaryota,37IJM@33090|Viridiplantae,3G7GR@35493|Streptophyta	35493|Streptophyta	E	Amino acid permease	NA	NA	NA	NA	NA	NA	NA	NA	NA	NA	NA	NA	Aa_trans
L.us.o.g.scaffold134.36	5.706	5.012	6.077	25.977	25.471	27.86	5.131	8.307	8.185	28.249	19.296	41.362	2.35238	2.34e-40	5.10666	2.14145	1.29e-09	4.41206	up	4006.Lus10008429	0	2688	COG4631@1|root,KOG0430@2759|Eukaryota,37N1E@33090|Viridiplantae,3GFV1@35493|Streptophyta,4JEUP@91835|fabids	35493|Streptophyta	F	IndoleNA3NAacetaldehyde oxidaseNAlike	AAO3	GO:0000166,GO:0003674,GO:0003824,GO:0004029,GO:0004031,GO:0005488,GO:0005515,GO:0005575,GO:0005622,GO:0005623,GO:0005737,GO:0005829,GO:0006066,GO:0006082,GO:0006629,GO:0006714,GO:0006720,GO:0006721,GO:0006790,GO:0006807,GO:0008150,GO:0008152,GO:0008299,GO:0008610,GO:0009058,GO:0009687,GO:0009688,GO:0009850,GO:0009851,GO:0009987,GO:0010293,GO:0010817,GO:0016053,GO:0016106,GO:0016114,GO:0016143,GO:…	1.2.1.28,1.2.3.14,1.2.3.7	ko:K09842,ko:K11817,ko:K22417	ko00380,ko00906,ko01100,ko01110,map00380,map00906,map01100,map01110	M00372	R02681,R06957	RC00080,RC00218	ko00000,ko00001,ko00002,ko01000	NA	NA	NA	Ald_Xan_dh_C,Ald_Xan_dh_C2,CO_deh_flav_C,FAD_binding_5,Fer2,Fer2_2
L.us.o.g.scaffold44.106	13.104	12.486	14.167	157.121	97.118	129.035	10.037	10.617	8.637	126.478	235.959	120.898	3.39068	2.59e-40	10.4881	4.16413	1.74e-34	17.9278	up	4006.Lus10021198	5.37eNA169	473	COG2086@1|root,KOG3180@2759|Eukaryota,37KN8@33090|Viridiplantae,3G78M@35493|Streptophyta,4JNCA@91835|fabids	35493|Streptophyta	C	Electron transfer flavoprotein subunit beta	NA	GO:0003674,GO:0003824,GO:0005575,GO:0005622,GO:0005623,GO:0005737,GO:0005739,GO:0005829,GO:0006082,GO:0006091,GO:0006520,GO:0006551,GO:0006552,GO:0006725,GO:0006778,GO:0006787,GO:0006807,GO:0008150,GO:0008152,GO:0009055,GO:0009056,GO:0009063,GO:0009081,GO:0009083,GO:0009987,GO:0015994,GO:0015996,GO:0016054,GO:0016491,GO:0019439,GO:0019752,GO:0022900,GO:0033013,GO:0033015,GO:0034641,GO:0042440,GO:…	NA	ko:K03521	NA	NA	NA	NA	ko00000	NA	NA	NA	ETF
L.us.o.g.scaffold165.3	22.425	18.485	19.975	301.633	169.762	278.953	13.646	16.209	14.251	260.759	436.821	254.588	3.74674	2.7e-40	13.424	4.54966	3.43e-52	23.4198	up	4006.Lus10015188	2.35eNA217	601	COG4266@1|root,KOG0769@2759|Eukaryota,37I9F@33090|Viridiplantae,3G77G@35493|Streptophyta,4JG48@91835|fabids	35493|Streptophyta	C	Belongs to the mitochondrial carrier (TC 2.A.29) family	PNC1	GO:0000295,GO:0003674,GO:0005215,GO:0005346,GO:0005347,GO:0005575,GO:0005622,GO:0005623,GO:0005737,GO:0005739,GO:0005740,GO:0005743,GO:0005777,GO:0005778,GO:0005779,GO:0006082,GO:0006629,GO:0006631,GO:0006635,GO:0006725,GO:0006807,GO:0006810,GO:0006811,GO:0006820,GO:0006839,GO:0006855,GO:0006862,GO:0007275,GO:0008150,GO:0008152,GO:0008509,GO:0008514,GO:0009056,GO:0009062,GO:0009791,GO:0009850,GO:…	NA	ko:K13354	ko04146,map04146	NA	NA	NA	ko00000,ko00001,ko02000	2.A.29.20.1	NA	NA	Mito_carr
L.us.o.g.scaffold231.58	0.115	0.124	0.072	21.274	35.396	58.118	0.514	0	0.13	11.392	48.337	14.489	8.65108	2.75e-40	402.008	6.98785	1.8e-06	126.926	up	4006.Lus10042181	6.52eNA181	504	COG1028@1|root,KOG0725@2759|Eukaryota,37S51@33090|Viridiplantae,3GBU0@35493|Streptophyta,4JKG4@91835|fabids	35493|Streptophyta	Q	Dehydrogenase	NA	NA	NA	NA	NA	NA	NA	NA	NA	NA	NA	NA	adh_short_C2
L.us.o.g.scaffold154.150	13.754	10.221	12.475	152.222	97.034	149.617	9.498	12.767	12.865	145.228	134.794	144.869	3.5728	2.79e-40	11.8993	3.70297	1.64e-75	13.0228	up	4006.Lus10042462	6.2eNA283	775	COG0468@1|root,KOG1433@2759|Eukaryota,37MTD@33090|Viridiplantae,3G7ZH@35493|Streptophyta,4JNEJ@91835|fabids	35493|Streptophyta	L	DNA repair protein recA homolog 1	NA	GO:0000150,GO:0000217,GO:0000400,GO:0000724,GO:0000725,GO:0000730,GO:0003674,GO:0003676,GO:0003677,GO:0003690,GO:0003697,GO:0003824,GO:0005488,GO:0005575,GO:0005622,GO:0005623,GO:0005737,GO:0006139,GO:0006259,GO:0006281,GO:0006302,GO:0006310,GO:0006312,GO:0006725,GO:0006807,GO:0006950,GO:0006974,GO:0008094,GO:0008150,GO:0008152,GO:0009314,GO:0009507,GO:0009532,GO:0009536,GO:0009570,GO:0009628,GO:…	NA	ko:K03553	ko03440,map03440	M00729	NA	NA	ko00000,ko00001,ko00002,ko03400	NA	NA	NA	RecA
L.us.o.g.scaffold183.13	23.13	20.193	22.73	311.422	177.239	300.784	20.404	16.299	16.821	342.205	291.31	298.356	3.70212	3.33e-40	13.0151	4.22843	5.73e-116	18.745	up	4006.Lus10014066	6.69eNA283	775	2C7YN@1|root,2QPP6@2759|Eukaryota,37MD8@33090|Viridiplantae,3G9T4@35493|Streptophyta,4JEZE@91835|fabids	35493|Streptophyta	K	ABSCISIC ACIDNAINSENSITIVE 5NAlike protein	ABF1	GO:0000976,GO:0001067,GO:0001101,GO:0003674,GO:0003676,GO:0003677,GO:0003690,GO:0003700,GO:0005488,GO:0005575,GO:0005622,GO:0005623,GO:0005634,GO:0006355,GO:0006950,GO:0006970,GO:0007154,GO:0007165,GO:0008150,GO:0009414,GO:0009415,GO:0009628,GO:0009651,GO:0009719,GO:0009725,GO:0009737,GO:0009738,GO:0009755,GO:0009787,GO:0009789,GO:0009889,GO:0009966,GO:0009967,GO:0009987,GO:0010033,GO:0010035,GO:…	NA	ko:K14432	ko04075,map04075	NA	NA	NA	ko00000,ko00001,ko03000	NA	NA	NA	bZIP_1
L.us.o.g.scaffold208.75	48.016	41.833	45.159	235.872	200.049	230.079	41.209	54.806	61.666	216.001	267.866	212.224	2.41873	3.36e-40	5.347	2.25412	2.13e-19	4.77045	up	4006.Lus10018821	3.09eNA223	617	2CMBE@1|root,2QPVM@2759|Eukaryota,37I63@33090|Viridiplantae,3GCEG@35493|Streptophyta,4JKB4@91835|fabids	35493|Streptophyta	S	Protein BPS1, chloroplasticNAlike	NA	GO:0000003,GO:0003006,GO:0005575,GO:0005623,GO:0005886,GO:0007275,GO:0008150,GO:0009790,GO:0009791,GO:0009793,GO:0010154,GO:0016020,GO:0022414,GO:0022622,GO:0032501,GO:0032502,GO:0044464,GO:0048316,GO:0048364,GO:0048367,GO:0048608,GO:0048731,GO:0048856,GO:0061458,GO:0071944,GO:0099402	NA	NA	NA	NA	NA	NA	NA	NA	NA	NA	BPS1
L.us.o.g.scaffold154.124	4.949	5.831	8.977	90.2	72.727	76.29	10.026	6.233	5.988	29.348	50.424	87.923	3.71289	3.44e-40	13.1126	3.02501	6.86e-12	8.13991	up	4006.Lus10042486	0	1040	COG2124@1|root,KOG0157@2759|Eukaryota,37IXF@33090|Viridiplantae,3G9DS@35493|Streptophyta,4JRG3@91835|fabids	35493|Streptophyta	Q	Belongs to the cytochrome P450 family	NA	GO:0003674,GO:0003824,GO:0004497,GO:0006082,GO:0006629,GO:0006720,GO:0006721,GO:0006722,GO:0008150,GO:0008152,GO:0008299,GO:0008300,GO:0008610,GO:0009056,GO:0009058,GO:0009987,GO:0016042,GO:0016053,GO:0016104,GO:0016105,GO:0016114,GO:0016115,GO:0016491,GO:0016705,GO:0016709,GO:0017144,GO:0019741,GO:0019742,GO:0019745,GO:0019752,GO:0032787,GO:0042180,GO:0042181,GO:0042182,GO:0043436,GO:0044237,GO:…	1.14.13.173,1.14.14.1	ko:K07426,ko:K07428,ko:K10717,ko:K17873,ko:K20660	ko00908,ko01100,ko01110,ko04726,map00908,map01100,map01110,map04726	NA	R08053,R08054,R08055	RC01137	ko00000,ko00001,ko00199,ko01000	NA	NA	NA	p450
L.us.o.g.scaffold226.60	896.645	622.595	704.782	6757.6	5053.55	5882.65	570.976	734.656	773.941	3329.39	1265.36	3875.25	3.11067	4.05e-40	8.63785	2.12145	2.46e-07	4.35131	up	29730.Gorai.005G149200.1	1.01eNA28	102	2CYYH@1|root,2S799@2759|Eukaryota,37WPR@33090|Viridiplantae,3GKWB@35493|Streptophyta	35493|Streptophyta	S	SNAadenosylNAlNAmethionine decarboxylase leader peptide	NA	NA	NA	NA	NA	NA	NA	NA	NA	NA	NA	NA	AdoMetDC_leader
L.us.o.g.scaffold155.31	8.577	6.107	7.501	133.981	81.869	156.91	9.593	8.084	8.03	334.218	330.697	295.421	4.19127	4.9e-40	18.2683	5.33299	1.42e-160	40.3078	up	NA	NA	NA	NA	NA	NA	NA	NA	NA	NA	NA	NA	NA	NA	NA	NA	NA	NA	NA	NA
L.us.o.g.scaffold8.378	149.32	63.025	108.126	1859.12	2533.31	1686.01	139.174	233.851	94.577	329.671	627.329	1186.62	4.35162	5.86e-40	20.4159	2.30933	7.5e-06	4.95654	up	3988.XP_002519194.1	0	1002	COG1472@1|root,2QQ55@2759|Eukaryota,37HXP@33090|Viridiplantae,3G7F4@35493|Streptophyta,4JM8A@91835|fabids	35493|Streptophyta	G	betaNADNAxylosidase	BXL1	GO:0000003,GO:0003006,GO:0003674,GO:0003824,GO:0004553,GO:0005575,GO:0005576,GO:0005618,GO:0005623,GO:0007275,GO:0008150,GO:0009505,GO:0009791,GO:0010154,GO:0010214,GO:0016787,GO:0016798,GO:0022414,GO:0030312,GO:0032501,GO:0032502,GO:0044464,GO:0046556,GO:0048046,GO:0048316,GO:0048608,GO:0048731,GO:0048856,GO:0061458,GO:0071944	3.2.1.37	ko:K15920	ko00520,ko01100,map00520,map01100	NA	R01433	RC00467	ko00000,ko00001,ko01000	NA	GH3	NA	Fn3NAlike,Glyco_hydro_3,Glyco_hydro_3_C
L.us.o.g.scaffold16.306	46.433	32.907	45.767	241.617	293.846	245.271	28.25	37.8	34.604	158.57	172.343	221.618	2.75051	5.94e-40	6.72954	2.56513	1.93e-28	5.9181	up	4006.Lus10012317	0	2060	COG0183@1|root,COG0661@1|root,KOG1235@2759|Eukaryota,KOG1390@2759|Eukaryota,37NDS@33090|Viridiplantae,3GEHH@35493|Streptophyta,4JN09@91835|fabids	35493|Streptophyta	I	ABC1 family	NA	GO:0005575,GO:0005622,GO:0005623,GO:0005737,GO:0006629,GO:0006643,GO:0006950,GO:0006979,GO:0006996,GO:0008150,GO:0008152,GO:0008610,GO:0009058,GO:0009507,GO:0009532,GO:0009534,GO:0009535,GO:0009536,GO:0009570,GO:0009579,GO:0009605,GO:0009657,GO:0009658,GO:0009987,GO:0009991,GO:0010287,GO:0016020,GO:0016043,GO:0031667,GO:0031976,GO:0031984,GO:0033554,GO:0034357,GO:0034599,GO:0042221,GO:0042592,GO:…	NA	ko:K08869	NA	NA	NA	NA	ko00000,ko01001	NA	NA	NA	ABC1
L.us.o.g.scaffold8.318	76.221	55.074	70.785	451.192	399.233	386.869	43.474	68.921	64.538	383.372	418.395	390.254	2.72927	6.26e-40	6.63121	2.86204	4.65e-32	7.27044	up	4006.Lus10037495	0	1405	COG1024@1|root,KOG1683@2759|Eukaryota,37J3I@33090|Viridiplantae,3GC53@35493|Streptophyta,4JFM3@91835|fabids	35493|Streptophyta	I	fatty acid betaNAoxidation multifunctional protein	NA	GO:0003674,GO:0003824,GO:0004165,GO:0004300,GO:0005575,GO:0005622,GO:0005623,GO:0005737,GO:0005777,GO:0006082,GO:0006629,GO:0006631,GO:0006635,GO:0008150,GO:0008152,GO:0008692,GO:0009056,GO:0009062,GO:0009514,GO:0009987,GO:0016042,GO:0016054,GO:0016829,GO:0016835,GO:0016836,GO:0016853,GO:0016854,GO:0016856,GO:0016860,GO:0016863,GO:0018812,GO:0019395,GO:0019752,GO:0030258,GO:0032787,GO:0034440,GO:…	1.1.1.211,1.1.1.35,4.2.1.17	ko:K10527	ko00071,ko00592,ko01100,ko01110,ko01212,map00071,map00592,map01100,map01110,map01212	M00087,M00113	R01975,R03026,R04170,R04737,R04738,R04739,R04740,R04741,R04743,R04744,R04745,R04746,R04748,R04749,R07889,R07890,R07893,R07894,R07897,R07898	RC00029,RC00117,RC00831,RC01095	ko00000,ko00001,ko00002,ko01000	NA	NA	NA	3HCDH,3HCDH_N,ECH_1
L.us.o.g.scaffold146.107	34.778	23.788	28.339	191.382	182.622	169.847	20.561	30.244	27.517	144.628	179.901	140.793	2.75956	6.26e-40	6.77189	2.68304	1.13e-27	6.42208	up	4006.Lus10041716	0	1275	COG0006@1|root,KOG2413@2759|Eukaryota,37KXM@33090|Viridiplantae,3GA2P@35493|Streptophyta,4JI3I@91835|fabids	35493|Streptophyta	E	Belongs to the peptidase M24B family	NA	NA	3.4.11.9	ko:K01262	NA	NA	NA	NA	ko00000,ko01000,ko01002	NA	NA	NA	Creatinase_N,Creatinase_N_2,Peptidase_M24,Peptidase_M24_C
L.us.o.g.scaffold91.180	17.802	13.767	20.437	139.141	118.076	147.131	9.309	14.199	17.099	72.91	109.708	102.034	3.07385	7.49e-40	8.42016	2.9225	5.03e-20	7.58158	up	4006.Lus10021659	8.9eNA247	677	2EBBD@1|root,2SHF4@2759|Eukaryota,37ZHZ@33090|Viridiplantae,3GP56@35493|Streptophyta	4006.Lus10021659|NA	S	No apical meristem (NAM) protein	NA	NA	NA	NA	NA	NA	NA	NA	NA	NA	NA	NA	NA
L.us.o.g.scaffold71.120	2.326	1.657	1.274	29.678	22.133	31.96	2.001	1.921	2.392	19.932	25.717	25.965	4.11488	8.05e-40	17.3262	3.61606	8.17e-41	12.2615	up	4006.Lus10029533	2.18eNA255	702	COG0531@1|root,KOG1289@2759|Eukaryota,37PBK@33090|Viridiplantae,3GA0Z@35493|Streptophyta	35493|Streptophyta	E	AminoNAacid permease	NA	GO:0003333,GO:0003674,GO:0005215,GO:0005342,GO:0005575,GO:0005623,GO:0005886,GO:0005887,GO:0006810,GO:0006811,GO:0006820,GO:0006865,GO:0008150,GO:0008509,GO:0008514,GO:0015075,GO:0015171,GO:0015179,GO:0015291,GO:0015297,GO:0015318,GO:0015711,GO:0015807,GO:0015849,GO:0016020,GO:0016021,GO:0022804,GO:0022857,GO:0031224,GO:0031226,GO:0034220,GO:0044425,GO:0044459,GO:0044464,GO:0046942,GO:0046943,GO:…	NA	NA	NA	NA	NA	NA	NA	NA	NA	NA	AA_permease_2
L.us.o.g.scaffold91.52	827.473	590.075	625.022	12177	6737.94	8440.21	625.822	541.221	608.451	5379.45	2079.7	6096.4	3.86756	8.15e-40	14.5966	3.02794	5.59e-15	8.15644	up	29730.Gorai.005G149200.1	1.01eNA28	102	2CYYH@1|root,2S799@2759|Eukaryota,37WPR@33090|Viridiplantae,3GKWB@35493|Streptophyta	35493|Streptophyta	S	SNAadenosylNAlNAmethionine decarboxylase leader peptide	NA	NA	NA	NA	NA	NA	NA	NA	NA	NA	NA	NA	AdoMetDC_leader
L.us.o.g.scaffold8.229	29.016	22.545	23.809	164.755	152.961	131.736	24.048	24.91	15.365	148.442	225.305	150.423	2.69065	9.1e-40	6.45605	3.14244	4.83e-24	8.83013	up	4006.Lus10040044	6.76eNA213	587	COG1100@1|root,KOG1673@2759|Eukaryota,37SMJ@33090|Viridiplantae,3GAVU@35493|Streptophyta,4JDWF@91835|fabids	35493|Streptophyta	S	SeptumNApromoting GTPNAbinding protein	NA	GO:0000166,GO:0000910,GO:0001882,GO:0001883,GO:0003674,GO:0003824,GO:0003924,GO:0005488,GO:0005525,GO:0005575,GO:0005622,GO:0005623,GO:0005815,GO:0005816,GO:0005856,GO:0007049,GO:0007088,GO:0007096,GO:0007154,GO:0007165,GO:0007264,GO:0007265,GO:0007346,GO:0008104,GO:0008150,GO:0009987,GO:0010564,GO:0010973,GO:0015630,GO:0016462,GO:0016787,GO:0016817,GO:0016818,GO:0017076,GO:0017111,GO:0019001,GO:…	NA	ko:K06682,ko:K07976	ko04111,map04111	NA	NA	NA	ko00000,ko00001,ko04031	NA	NA	NA	Ras
L.us.o.g.scaffold269.1	9.587	7.631	8.509	77.119	62.763	62.801	15.104	13.422	13.221	49.471	88.103	63.667	3.09468	9.65e-40	8.54263	2.38548	1.31e-14	5.22518	up	4006.Lus10028340	2.5eNA113	331	COG0596@1|root,KOG4178@2759|Eukaryota,37P84@33090|Viridiplantae,3G9C1@35493|Streptophyta,4JRX4@91835|fabids	35493|Streptophyta	I	Bifunctional epoxide hydrolase 2NAlike	NA	NA	NA	NA	NA	NA	NA	NA	NA	NA	NA	NA	Abhydrolase_1
L.us.o.g.scaffold145.48	195.652	141.138	165.187	816.869	912.199	847.05	118.597	190.195	159.549	860.109	1016.78	832.044	2.47063	1.04e-39	5.54287	2.64389	1.06e-25	6.25014	up	4006.Lus10013155	0	1272	COG1012@1|root,KOG2453@2759|Eukaryota,37KGB@33090|Viridiplantae,3G7MV@35493|Streptophyta,4JEFK@91835|fabids	35493|Streptophyta	C	Aldehyde dehydrogenase family	NA	GO:0001101,GO:0003674,GO:0003824,GO:0004029,GO:0005575,GO:0005622,GO:0005623,GO:0005737,GO:0005829,GO:0006081,GO:0006950,GO:0006970,GO:0008150,GO:0008152,GO:0009269,GO:0009414,GO:0009415,GO:0009628,GO:0009651,GO:0009719,GO:0009725,GO:0009737,GO:0009987,GO:0010033,GO:0010035,GO:0016491,GO:0016620,GO:0016903,GO:0033993,GO:0042221,GO:0044237,GO:0044424,GO:0044444,GO:0044464,GO:0050896,GO:0055114,GO:…	1.2.1.3,1.2.1.31,1.2.1.8	ko:K14085	ko00010,ko00053,ko00071,ko00260,ko00280,ko00310,ko00330,ko00340,ko00380,ko00410,ko00561,ko00620,ko01100,ko01110,ko01120,ko01130,map00010,map00053,map00071,map00260,map00280,map00310,map00330,map00340,map00380,map00410,map00561,map00620,map01100,map01110,map01120,map01130	M00032,M00135	R00631,R00710,R00904,R01752,R01986,R02549,R02565,R02566,R02678,R02940,R02957,R03102,R03103,R03283,R03869,R04065,R04506,R04903,R05050	RC00047,RC00071,RC00080,RC00186,RC00242,RC00816	ko00000,ko00001,ko00002,ko01000	NA	NA	NA	Aldedh
L.us.o.g.scaffold95.127	9.63	7.965	7.384	48.134	52.13	61.953	6.634	11.703	17.668	55.303	111.491	70.958	2.81153	1.15e-39	7.02029	2.84173	8.7e-11	7.16881	up	4006.Lus10015164	1.01eNA219	605	28M0P@1|root,2QTHF@2759|Eukaryota,37PZZ@33090|Viridiplantae,3GBYI@35493|Streptophyta,4JJIS@91835|fabids	35493|Streptophyta	S	Phosphoglycerate mutase family	NA	GO:0003674,GO:0003824,GO:0005575,GO:0005622,GO:0005623,GO:0005737,GO:0005829,GO:0005975,GO:0006793,GO:0006796,GO:0008150,GO:0008152,GO:0009987,GO:0016311,GO:0016787,GO:0016788,GO:0016791,GO:0042578,GO:0044237,GO:0044238,GO:0044424,GO:0044444,GO:0044464,GO:0071704	NA	NA	NA	NA	NA	NA	NA	NA	NA	NA	His_Phos_1
L.us.o.g.scaffold43.70	10.381	12.844	15.71	87.177	119.872	93.046	9.382	14.37	10.126	46.008	79.736	58.75	3.05228	1.27e-39	8.29523	2.56162	9.74e-16	5.90369	up	4006.Lus10038896	0	981	COG2124@1|root,KOG0157@2759|Eukaryota,37QM4@33090|Viridiplantae,3G7DQ@35493|Streptophyta	35493|Streptophyta	Q	cytochrome P450	NA	NA	NA	NA	NA	NA	NA	NA	NA	NA	NA	NA	p450
L.us.o.g.scaffold194.47	23.665	16.956	21.761	764.151	291.265	667.874	38.932	155.897	69.519	1483.21	2216.12	824.281	4.91653	1.55e-39	30.201	4.21699	6.45e-15	18.5969	up	NA	NA	NA	NA	NA	NA	NA	NA	NA	NA	NA	NA	NA	NA	NA	NA	NA	NA	NA	NA
L.us.o.g.scaffold269.27	40.759	41.561	45.407	248.044	203.173	256.109	37.837	41.078	40.707	230.978	376.938	213.795	2.586	1.73e-39	6.0043	2.89742	2.07e-22	7.45094	up	4006.Lus10041813	6.01eNA142	401	2A447@1|root,2RY6N@2759|Eukaryota,37TXZ@33090|Viridiplantae,3GI3H@35493|Streptophyta,4JPV5@91835|fabids	35493|Streptophyta	NA	NA	NA	NA	NA	NA	NA	NA	NA	NA	NA	NA	NA	NA	NA
L.us.o.g.scaffold28.240	8.269	8.532	7.5	44.688	50.572	61.276	6.295	6.929	7.112	56.841	84.727	57.658	2.79916	1.76e-39	6.96034	3.40696	5.16e-36	10.6071	up	4006.Lus10011451	1.75eNA228	628	KOG0762@1|root,KOG0762@2759|Eukaryota,37HFA@33090|Viridiplantae,3G9DZ@35493|Streptophyta,4JRY3@91835|fabids	35493|Streptophyta	C	Belongs to the mitochondrial carrier (TC 2.A.29) family	NA	GO:0000064,GO:0003333,GO:0003674,GO:0005215,GO:0005287,GO:0005289,GO:0005290,GO:0005292,GO:0005342,GO:0005575,GO:0005622,GO:0005623,GO:0005737,GO:0005739,GO:0005740,GO:0005743,GO:0006082,GO:0006520,GO:0006560,GO:0006561,GO:0006807,GO:0006810,GO:0006811,GO:0006812,GO:0006820,GO:0006839,GO:0006844,GO:0006855,GO:0006865,GO:0006950,GO:0006970,GO:0006972,GO:0008150,GO:0008152,GO:0008324,GO:0008509,GO:…	NA	ko:K15109	ko04714,map04714	NA	NA	NA	ko00000,ko00001,ko02000	2.A.29.8	NA	NA	Mito_carr
L.us.o.g.scaffold57.44	20.785	18.086	15.795	140.958	107.651	136.01	18.378	25.691	35.339	216.864	287.384	169.746	2.93365	1.77e-39	7.6404	3.19921	3.82e-21	9.18457	up	102107.XP_008237118.1	4.49eNA19	94.4	2CK7M@1|root,2QUUM@2759|Eukaryota,37QWV@33090|Viridiplantae,3GDRF@35493|Streptophyta,4JJ81@91835|fabids	35493|Streptophyta	S	PB1 domain	NA	NA	NA	NA	NA	NA	NA	NA	NA	NA	NA	NA	PB1
L.us.o.g.scaffold79.24	1.908	1.866	1.725	15.619	24.494	15.425	1.03	2.648	1.764	8.538	9.223	12.715	3.44128	1.83e-39	10.8624	2.59021	9.77e-11	6.02187	up	4006.Lus10006171	0	1203	COG0534@1|root,KOG1347@2759|Eukaryota,37QAX@33090|Viridiplantae,3GGP7@35493|Streptophyta	35493|Streptophyta	V	Belongs to the multi antimicrobial extrusion (MATE) (TC 2.A.66.1) family	NA	NA	NA	ko:K03327	NA	NA	NA	NA	ko00000,ko02000	2.A.66.1	NA	NA	MatE
L.us.o.g.scaffold39.173	34.372	33.136	40.31	211.942	302.212	323.357	50.523	41.411	33.189	109.505	181.365	222.794	3.06364	1.99e-39	8.36078	2.15006	8.78e-10	4.43846	up	4006.Lus10027187	7.28eNA33	115	2E2J4@1|root,2S9SF@2759|Eukaryota	2759|Eukaryota	NA	NA	NA	NA	NA	NA	NA	NA	NA	NA	NA	NA	NA	NA	NA
L.us.o.g.scaffold41.322	56.069	32.805	21.085	1052.34	857.646	1636.05	14.714	38.334	22.406	1576	2935.38	1231.93	5.13045	2.05e-39	35.0284	6.37132	4.18e-45	82.7864	up	4006.Lus10007956	9.34eNA27	105	KOG4744@1|root,KOG4744@2759|Eukaryota	2759|Eukaryota	C	response to water deprivation	NA	GO:0005575,GO:0005622,GO:0005623,GO:0005634,GO:0043226,GO:0043227,GO:0043229,GO:0043231,GO:0044424,GO:0044464	NA	NA	NA	NA	NA	NA	NA	NA	NA	NA	LEA_4
L.us.o.g.scaffold72.298	8.559	9.807	8.592	49.536	55.059	62.329	7.429	8.991	9.541	35.546	72.795	47.058	2.74235	2.94e-39	6.69158	2.69975	3.22e-14	6.49689	up	4006.Lus10035660	9.56eNA123	351	COG3450@1|root,2S172@2759|Eukaryota,37VCB@33090|Viridiplantae,3GJPA@35493|Streptophyta,4JQ5Y@91835|fabids	35493|Streptophyta	S	Protein of unknown function (DUF861)	NA	NA	NA	ko:K06995	NA	NA	NA	NA	ko00000	NA	NA	NA	Cupin_3
L.us.o.g.scaffold88.56	20.389	14.833	19.601	103.337	112.93	96.429	13.858	17.176	15.849	88.72	101.662	129.195	2.62251	3.06e-39	6.15822	2.87774	5.73e-35	7.34997	up	4006.Lus10032097	5.77eNA308	843	KOG1327@1|root,KOG1327@2759|Eukaryota,37IJH@33090|Viridiplantae,3GCD1@35493|Streptophyta,4JIEZ@91835|fabids	35493|Streptophyta	O	E3 ubiquitinNAprotein ligase	NA	GO:0003674,GO:0003824,GO:0004842,GO:0005575,GO:0005622,GO:0005623,GO:0005634,GO:0005886,GO:0006464,GO:0006725,GO:0006807,GO:0008150,GO:0008152,GO:0009308,GO:0009690,GO:0009850,GO:0009987,GO:0010817,GO:0016020,GO:0016567,GO:0016740,GO:0019538,GO:0019787,GO:0032446,GO:0034754,GO:0036211,GO:0042445,GO:0043170,GO:0043226,GO:0043227,GO:0043229,GO:0043231,GO:0043412,GO:0044237,GO:0044238,GO:0044260,GO:…	2.3.2.27	ko:K16280	NA	NA	NA	NA	ko00000,ko01000,ko04121	NA	NA	NA	Copine,zfNAC3HC4_3
L.us.o.g.scaffold40.41	4.251	2.783	3.981	82.724	48.87	85.938	5.128	3.116	3.116	59.239	145.156	57.288	4.42265	3.22e-39	21.4462	4.65164	5.4e-23	25.1352	up	4006.Lus10030098	7.8eNA90	265	2CYVW@1|root,2S4PX@2759|Eukaryota,37W2T@33090|Viridiplantae,3GKA3@35493|Streptophyta	35493|Streptophyta	NA	NA	NA	NA	NA	NA	NA	NA	NA	NA	NA	NA	NA	NA	PPI_Ypi1
L.us.o.g.scaffold3.215	54.362	47.337	57.032	251.364	227.002	247.705	45.126	61.854	48.742	243.104	290.599	266.09	2.30833	3.6e-39	4.95309	2.47189	6.01e-30	5.54771	up	4006.Lus10012928	8.36eNA196	543	KOG1719@1|root,KOG1719@2759|Eukaryota,37NQ3@33090|Viridiplantae,3GH3G@35493|Streptophyta,4JJZB@91835|fabids	35493|Streptophyta	V	dual specificity protein phosphatase	NA	GO:0002791,GO:0002792,GO:0003674,GO:0003824,GO:0004439,GO:0005575,GO:0005622,GO:0005623,GO:0005737,GO:0005739,GO:0005740,GO:0005743,GO:0006629,GO:0006644,GO:0006650,GO:0006655,GO:0006793,GO:0006796,GO:0008150,GO:0008152,GO:0008610,GO:0008654,GO:0008962,GO:0009058,GO:0009987,GO:0010646,GO:0010648,GO:0010817,GO:0016020,GO:0016021,GO:0016311,GO:0016787,GO:0016788,GO:0016791,GO:0019637,GO:0019866,GO:…	3.1.3.16,3.1.3.48	ko:K14165	NA	NA	NA	NA	ko00000,ko01000,ko01009	NA	NA	NA	DSPc
L.us.o.g.scaffold13.469	29.214	28.313	14.432	420.828	309.418	382.604	20.645	14.161	9.592	334.526	485.375	301.053	4.07179	3.85e-39	16.8163	4.77392	1.58e-41	27.3585	up	4006.Lus10039278	8.07eNA233	640	28K47@1|root,2QSIR@2759|Eukaryota,37NIT@33090|Viridiplantae,3GB4M@35493|Streptophyta,4JMXS@91835|fabids	35493|Streptophyta	S	Belongs to the sterol desaturase family	NA	GO:0006629,GO:0006720,GO:0006721,GO:0008150,GO:0008152,GO:0008299,GO:0008610,GO:0009058,GO:0009987,GO:0016108,GO:0016109,GO:0016114,GO:0016116,GO:0016117,GO:0016122,GO:0016123,GO:0042440,GO:0044237,GO:0044238,GO:0044249,GO:0044255,GO:0046148,GO:0071704,GO:1901576	1.14.15.24	ko:K15746	ko00906,ko01100,ko01110,map00906,map01100,map01110	M00372	R07530,R07558,R07559,R07561,R07562,R07568,R07569,R07570,R07572,R07851,R09747	RC00478,RC00704,RC02629	ko00000,ko00001,ko00002,ko01000	NA	NA	NA	FA_hydroxylase
L.us.o.g.scaffold56.197	11.756	7.96	12.922	194.97	112.673	174.878	9.678	16.368	15.347	143.516	184.838	171.813	4.00772	4.35e-39	16.0858	3.70654	6.45e-41	13.0551	up	4006.Lus10043107	0	1090	28HIU@1|root,2QPWP@2759|Eukaryota,37I7X@33090|Viridiplantae,3G96S@35493|Streptophyta,4JGUU@91835|fabids	35493|Streptophyta	NA	NA	NA	NA	NA	NA	NA	NA	NA	NA	NA	NA	NA	NA	NA
L.us.o.g.scaffold25.179	1.202	0.647	0.767	21.291	16.693	21.097	0.794	0.733	0.681	8.329	28.573	12.542	4.61173	5.33e-39	24.4494	4.61078	4.29e-16	24.4333	up	4006.Lus10024191	4.58eNA104	301	2CKYX@1|root,2RZCU@2759|Eukaryota,37UZ6@33090|Viridiplantae,3GJ3S@35493|Streptophyta,4JQB8@91835|fabids	35493|Streptophyta	S	transcription repressor	NA	GO:0006355,GO:0008150,GO:0009889,GO:0009890,GO:0009892,GO:0010468,GO:0010556,GO:0010558,GO:0010605,GO:0010629,GO:0019219,GO:0019222,GO:0031323,GO:0031324,GO:0031326,GO:0031327,GO:0045892,GO:0045934,GO:0048519,GO:0048523,GO:0050789,GO:0050794,GO:0051171,GO:0051172,GO:0051252,GO:0051253,GO:0060255,GO:0065007,GO:0080090,GO:1902679,GO:1903506,GO:1903507,GO:2000112,GO:2000113,GO:2001141	NA	NA	NA	NA	NA	NA	NA	NA	NA	NA	NA
L.us.o.g.scaffold127.78	6.64	4.443	5.685	108	64.548	130.893	2.917	6.045	6.232	133.132	127.035	110.616	4.29876	5.66e-39	19.6814	4.71568	3.34e-49	26.2761	up	3694.POPTR_0012s04750.1	4.17eNA31	125	28IIJ@1|root,2RH1U@2759|Eukaryota,37SFD@33090|Viridiplantae,3GXPR@35493|Streptophyta,4JSN3@91835|fabids	35493|Streptophyta	S	SNAadenosylmethionineNAdependent methyltransferase	NA	NA	2.1.1.278	ko:K18848	NA	NA	NA	NA	ko00000,ko01000	NA	NA	NA	Methyltransf_7
L.us.o.g.scaffold95.60	8.07	6.386	8.18	142.114	74.678	144.059	7.861	8.732	7.274	93.08	148.003	110.67	4.11826	5.93e-39	17.3668	3.99659	5.5e-51	15.9622	up	4006.Lus10035376	1.7eNA313	856	COG0666@1|root,KOG2319@2759|Eukaryota,37HIB@33090|Viridiplantae,3GG5M@35493|Streptophyta,4JKA3@91835|fabids	35493|Streptophyta	U	Vacuolar protein sortingNAassociated protein	NA	GO:0000003,GO:0000278,GO:0000281,GO:0000910,GO:0000911,GO:0000919,GO:0003006,GO:0003674,GO:0005085,GO:0005088,GO:0005089,GO:0005488,GO:0005515,GO:0005575,GO:0005622,GO:0005623,GO:0005634,GO:0005737,GO:0005829,GO:0007049,GO:0007275,GO:0008150,GO:0009790,GO:0009791,GO:0009793,GO:0009987,GO:0010154,GO:0016020,GO:0016043,GO:0017016,GO:0017048,GO:0019899,GO:0022402,GO:0022414,GO:0022607,GO:0022622,GO:…	NA	ko:K20131	NA	NA	NA	NA	ko00000,ko04131	NA	NA	NA	VPS9
L.us.o.g.scaffold24.378	0.548	0.359	0.379	7.475	7.105	8.913	0.373	1.142	1.134	3.902	5.805	6.416	4.30295	7.8e-39	19.7386	2.71422	2.58e-08	6.56237	up	4006.Lus10036885	0	1033	COG2723@1|root,KOG0626@2759|Eukaryota,37SGT@33090|Viridiplantae,3GBC4@35493|Streptophyta,4JJFC@91835|fabids	35493|Streptophyta	G	Belongs to the glycosyl hydrolase 1 family	NA	GO:0003674,GO:0003824,GO:0004553,GO:0004565,GO:0005575,GO:0005576,GO:0005622,GO:0005623,GO:0005737,GO:0008150,GO:0008152,GO:0008422,GO:0009507,GO:0009536,GO:0015925,GO:0015926,GO:0016787,GO:0016798,GO:0033907,GO:0042973,GO:0043226,GO:0043227,GO:0043229,GO:0043231,GO:0044424,GO:0044444,GO:0044464,GO:0048046,GO:0071704,GO:0080079,GO:0080083,GO:1901135,GO:1901657	3.2.1.21	ko:K01188	ko00460,ko00500,ko00940,ko01100,ko01110,map00460,map00500,map00940,map01100,map01110	NA	R00026,R02558,R02887,R02985,R03527,R04949,R04998,R10035,R10039,R10040	RC00049,RC00059,RC00171,RC00262,RC00397,RC00451,RC00714,RC00746,RC01248	ko00000,ko00001,ko01000	NA	GH1	NA	Glyco_hydro_1
L.us.o.g.scaffold72.87	4.42	5.389	4.472	41.751	29.58	41.143	5.498	5.953	5.18	39.273	32.525	42.429	3.09769	1.01e-38	8.56044	2.885	1.32e-52	7.38704	up	4006.Lus10042040	0	1998	COG0474@1|root,KOG0204@2759|Eukaryota,37IXA@33090|Viridiplantae,3G8CG@35493|Streptophyta,4JIX7@91835|fabids	35493|Streptophyta	P	This magnesiumNAdependent enzyme catalyzes the hydrolysis of ATP coupled with the transport of calcium	NA	GO:0000325,GO:0001101,GO:0003674,GO:0003824,GO:0005215,GO:0005388,GO:0005488,GO:0005515,GO:0005516,GO:0005575,GO:0005622,GO:0005623,GO:0005737,GO:0005773,GO:0005774,GO:0005794,GO:0005886,GO:0005887,GO:0006810,GO:0006811,GO:0006812,GO:0006816,GO:0006950,GO:0006952,GO:0008150,GO:0008324,GO:0009266,GO:0009409,GO:0009414,GO:0009415,GO:0009507,GO:0009536,GO:0009605,GO:0009607,GO:0009617,GO:0009624,GO:…	3.6.3.8	ko:K01537	NA	NA	NA	NA	ko00000,ko01000	3.A.3.2	NA	NA	CaATP_NAI,Cation_ATPase,Cation_ATPase_C,Cation_ATPase_N,E1NAE2_ATPase,Hydrolase
L.us.o.g.scaffold163.12	7.662	4.379	6.12	68.469	54.555	77.231	4.94	7.293	7.116	58.524	25.402	58.296	3.58026	1.06e-38	11.9609	2.97465	2.21e-16	7.86065	up	4006.Lus10006896	0	2743	2C248@1|root,2QQ6M@2759|Eukaryota,37RJW@33090|Viridiplantae,3G86G@35493|Streptophyta,4JF10@91835|fabids	35493|Streptophyta	S	KIP1NAlike protein	NA	GO:0005575,GO:0005623,GO:0005886,GO:0016020,GO:0044464,GO:0071944	NA	ko:K20478	NA	NA	NA	NA	ko00000,ko04131	NA	NA	NA	KIP1
L.us.o.g.scaffold315.15	6.615	6.07	6.163	32.819	30.492	34.211	6.115	4.27	5.161	31.978	44.364	28.111	2.48578	1.1e-38	5.60137	2.86345	1.05e-21	7.27754	up	2711.XP_006491826.1	2.21eNA58	199	28IYG@1|root,2QRA4@2759|Eukaryota,37KU6@33090|Viridiplantae,3GFCK@35493|Streptophyta	35493|Streptophyta	S	FNABox protein	NA	GO:0000003,GO:0003006,GO:0003674,GO:0005488,GO:0007275,GO:0008150,GO:0009790,GO:0009791,GO:0009793,GO:0010154,GO:0022414,GO:0030246,GO:0032501,GO:0032502,GO:0048316,GO:0048608,GO:0048731,GO:0048856,GO:0061458	NA	NA	NA	NA	NA	NA	NA	NA	NA	NA	FNAbox,PP2
L.us.o.g.scaffold101.169	4.396	3.913	3.897	46.885	30.16	43.547	3.605	3.033	1.892	40.725	57.03	43.511	3.42587	1.15e-38	10.7471	4.16282	1.83e-39	17.9116	up	4006.Lus10014423	1.16eNA207	580	KOG2829@1|root,KOG2829@2759|Eukaryota,37MRF@33090|Viridiplantae,3GES2@35493|Streptophyta,4JMPG@91835|fabids	35493|Streptophyta	K	Transcription factorNAlike protein	NA	GO:0000082,GO:0000278,GO:0000981,GO:0003674,GO:0003700,GO:0005488,GO:0005515,GO:0005575,GO:0005622,GO:0005623,GO:0005634,GO:0005737,GO:0006139,GO:0006259,GO:0006260,GO:0006261,GO:0006355,GO:0006357,GO:0006725,GO:0006807,GO:0007049,GO:0008150,GO:0008152,GO:0009058,GO:0009059,GO:0009889,GO:0009987,GO:0010468,GO:0010556,GO:0019219,GO:0019222,GO:0022402,GO:0031323,GO:0031326,GO:0034641,GO:0034645,GO:…	NA	ko:K04683,ko:K09392	ko04110,ko04350,map04110,map04350	NA	NA	NA	ko00000,ko00001,ko03000	NA	NA	NA	DP,E2F_TDP
L.us.o.g.scaffold79.170	100.391	102.978	81.504	489.126	517.897	418.09	78.055	58.975	57.547	292.38	486.669	450.802	2.43525	1.55e-38	5.40856	2.77485	1.71e-21	6.84405	up	4006.Lus10039506	1.78eNA139	394	COG0431@1|root,KOG4530@2759|Eukaryota,37MZT@33090|Viridiplantae,3G85F@35493|Streptophyta	35493|Streptophyta	S	nadph quinone	NA	GO:0000166,GO:0003674,GO:0003824,GO:0005488,GO:0005575,GO:0005622,GO:0005623,GO:0005737,GO:0005829,GO:0008150,GO:0008152,GO:0010181,GO:0016491,GO:0016645,GO:0016646,GO:0032553,GO:0036094,GO:0043167,GO:0043168,GO:0044424,GO:0044444,GO:0044464,GO:0048037,GO:0050662,GO:0052873,GO:0055114,GO:0097159,GO:0097367,GO:1901265,GO:1901363	NA	ko:K19784	NA	NA	NA	NA	ko00000	NA	NA	NA	FMN_red
L.us.o.g.scaffold247.54	81.679	106.726	99.654	585.253	679.928	481.825	118.18	135.346	64.56	362.248	705.932	494.57	2.71016	1.57e-38	6.54393	2.41609	4.07e-10	5.33724	up	4006.Lus10011191	3.86eNA195	540	2CAXN@1|root,2QT9K@2759|Eukaryota,37QG9@33090|Viridiplantae,3GDQK@35493|Streptophyta,4JS7K@91835|fabids	35493|Streptophyta	S	StemNAspecific protein	NA	NA	NA	NA	NA	NA	NA	NA	NA	NA	NA	NA	DUF3700
L.us.o.g.scaffold157.100	2.1	1.77	1.659	24.259	15.964	18.069	3.656	2.538	1.138	7.109	4.988	25.984	3.52034	1.74e-38	11.4743	2.47776	0.000223193	5.57031	up	4006.Lus10001322	0	1361	COG0021@1|root,KOG0523@2759|Eukaryota,37T9F@33090|Viridiplantae,3GF6S@35493|Streptophyta,4JJBG@91835|fabids	35493|Streptophyta	G	cla,cla1,def,dxps2,dxs	NA	NA	2.2.1.7	ko:K01662	ko00730,ko00900,ko01100,ko01110,ko01130,map00730,map00900,map01100,map01110,map01130	M00096	R05636	RC00032	ko00000,ko00001,ko00002,ko01000	NA	NA	NA	DXP_synthase_N,Transket_pyr,Transketolase_C
L.us.o.g.scaffold223.14	8.65	7.822	10.373	186.327	90.117	139.194	8.511	7.879	9.425	119.121	98.585	123.628	4.0779	1.81e-38	16.8877	3.83039	9.5e-96	14.2254	up	4006.Lus10039731	9.26eNA292	858	2D2EE@1|root,2SMJV@2759|Eukaryota,37YNN@33090|Viridiplantae,3GN59@35493|Streptophyta,4JS66@91835|fabids	35493|Streptophyta	T	PANNAlike domain	NA	NA	NA	NA	NA	NA	NA	NA	NA	NA	NA	NA	B_lectin,PAN_2,Pkinase_Tyr,S_locus_glycop
L.us.o.g.scaffold13.503	1.513	1.399	0.598	57.878	28.155	38.268	1.048	1.919	1.545	145.805	69.827	66.43	5.27717	1.99e-38	38.778	6.06214	1.32e-54	66.8168	up	4006.Lus10039312	0	1166	28IA4@1|root,2QQKN@2759|Eukaryota,37JZS@33090|Viridiplantae,3G826@35493|Streptophyta,4JD4Z@91835|fabids	35493|Streptophyta	S	SNAtype anion channel	NA	GO:0001101,GO:0003674,GO:0005215,GO:0005216,GO:0005244,GO:0005253,GO:0005575,GO:0005623,GO:0005886,GO:0006810,GO:0006811,GO:0006820,GO:0006821,GO:0006873,GO:0006950,GO:0006970,GO:0008150,GO:0008308,GO:0008509,GO:0009414,GO:0009415,GO:0009628,GO:0009651,GO:0009987,GO:0010035,GO:0015075,GO:0015103,GO:0015267,GO:0015318,GO:0015698,GO:0016020,GO:0019725,GO:0022803,GO:0022832,GO:0022836,GO:0022838,GO:…	NA	NA	NA	NA	NA	NA	NA	NA	NA	NA	SLAC1
L.us.o.g.scaffold307.6	14.042	9.818	11.18	89.037	78.567	110.966	11.838	12.727	12.55	59.8	75.453	66.561	3.10687	2.09e-38	8.61511	2.55457	4.5e-39	5.87493	up	4006.Lus10002257	0	1772	KOG2109@1|root,KOG2109@2759|Eukaryota,37QRH@33090|Viridiplantae,3GFAP@35493|Streptophyta,4JMH0@91835|fabids	35493|Streptophyta	KLT	AutophagyNArelated protein	NA	GO:0000226,GO:0000785,GO:0001952,GO:0001953,GO:0003674,GO:0003682,GO:0005102,GO:0005488,GO:0005515,GO:0005575,GO:0005622,GO:0005623,GO:0005634,GO:0005694,GO:0005730,GO:0005737,GO:0005856,GO:0005874,GO:0005881,GO:0006355,GO:0006357,GO:0006810,GO:0006950,GO:0006996,GO:0007010,GO:0007017,GO:0007030,GO:0007162,GO:0007275,GO:0008047,GO:0008092,GO:0008134,GO:0008150,GO:0009605,GO:0009653,GO:0009889,GO:…	NA	NA	NA	NA	NA	NA	NA	NA	NA	NA	BCAS3,WD40
L.us.o.g.scaffold3.259	39.928	29.91	26.184	588.964	316.117	551.31	40.403	23.117	17.316	675.898	702.863	551.254	4.04767	2.23e-38	16.5375	4.68763	3.99e-42	25.7702	up	4006.Lus10012962	8.17eNA242	668	COG0631@1|root,KOG0698@2759|Eukaryota,37N7V@33090|Viridiplantae,3GHF4@35493|Streptophyta,4JGED@91835|fabids	35493|Streptophyta	T	phosphatase 2c	NA	GO:0005575,GO:0005622,GO:0005623,GO:0005634,GO:0005737,GO:0005829,GO:0043226,GO:0043227,GO:0043229,GO:0043231,GO:0044424,GO:0044444,GO:0044464	3.1.3.16	ko:K14497	ko04016,ko04075,ko04931,map04016,map04075,map04931	NA	NA	NA	ko00000,ko00001,ko01000	NA	NA	NA	PP2C
L.us.o.g.scaffold152.88	15.155	11.382	15.592	158.544	103.44	155.96	9.679	17.686	16.661	209.319	154.243	154.793	3.4308	2.51e-38	10.7838	3.6618	1.7e-35	12.6564	up	4006.Lus10010308	0	1516	COG0438@1|root,KOG0853@2759|Eukaryota,37Q3U@33090|Viridiplantae,3G9HW@35493|Streptophyta,4JECK@91835|fabids	35493|Streptophyta	M	SucroseNAcleaving enzyme that provides UDPNAglucose and fructose for various metabolic pathways	SUS4	GO:0000003,GO:0001101,GO:0003006,GO:0003674,GO:0003824,GO:0005975,GO:0005976,GO:0005982,GO:0005984,GO:0005985,GO:0006073,GO:0006950,GO:0007275,GO:0008150,GO:0008152,GO:0008194,GO:0009311,GO:0009414,GO:0009415,GO:0009628,GO:0009743,GO:0009791,GO:0009987,GO:0010033,GO:0010035,GO:0010154,GO:0010431,GO:0010555,GO:0016157,GO:0016740,GO:0016757,GO:0016758,GO:0021700,GO:0022414,GO:0032501,GO:0032502,GO:…	2.4.1.13	ko:K00695	ko00500,ko01100,map00500,map01100	NA	R00806	RC00005,RC00028,RC02748	ko00000,ko00001,ko01000,ko01003	NA	GT4	NA	Glycos_transf_1,Sucrose_synth
L.us.o.g.scaffold168.97	16.718	12.995	10.529	162.637	112.305	152.929	10.402	13.088	12.603	236.078	185.542	153.065	3.53157	2.63e-38	11.564	4.09815	2.87e-62	17.1264	up	4006.Lus10026489	7.17eNA162	453	COG0671@1|root,KOG3146@2759|Eukaryota,37IBS@33090|Viridiplantae,3GEHE@35493|Streptophyta,4JTIC@91835|fabids	35493|Streptophyta	I	Acid phosphatase homologues	NA	GO:0000003,GO:0003006,GO:0003674,GO:0003824,GO:0005575,GO:0005622,GO:0005623,GO:0005737,GO:0005783,GO:0005789,GO:0006464,GO:0006486,GO:0006487,GO:0006629,GO:0006638,GO:0006639,GO:0006651,GO:0006793,GO:0006796,GO:0006807,GO:0008150,GO:0008152,GO:0008195,GO:0008610,GO:0009058,GO:0009059,GO:0009100,GO:0009101,GO:0009507,GO:0009536,GO:0009856,GO:0009987,GO:0012505,GO:0016020,GO:0016021,GO:0016311,GO:…	3.6.1.43	ko:K07252	ko00510,map00510	NA	R01004	RC00002	ko00000,ko00001,ko01000	NA	NA	NA	PAP2
L.us.o.g.scaffold137.147	3.489	3.314	3.525	60.224	30.687	55.795	2.904	2.896	3.859	31.605	57.754	38.045	3.95305	2.69e-38	15.4877	3.83915	2.53e-33	14.312	up	4006.Lus10031273	0	1842	COG2217@1|root,KOG0207@2759|Eukaryota,37HKS@33090|Viridiplantae,3G7MY@35493|Streptophyta,4JDMM@91835|fabids	35493|Streptophyta	P	CopperNAtransporting ATPase	NA	GO:0003674,GO:0003824,GO:0005215,GO:0005388,GO:0005575,GO:0005622,GO:0005623,GO:0005886,GO:0005887,GO:0006810,GO:0006811,GO:0006812,GO:0006816,GO:0008150,GO:0008324,GO:0015075,GO:0015085,GO:0015318,GO:0015399,GO:0015405,GO:0015662,GO:0016020,GO:0016021,GO:0016462,GO:0016787,GO:0016817,GO:0016818,GO:0016887,GO:0017111,GO:0019829,GO:0022804,GO:0022853,GO:0022857,GO:0022890,GO:0030001,GO:0031224,GO:…	3.6.3.54	ko:K17686	ko01524,ko04016,map01524,map04016	NA	R00086	RC00002	ko00000,ko00001,ko01000	3.A.3.5	NA	NA	E1NAE2_ATPase,HMA,Hydrolase
L.us.o.g.scaffold16.429	4.818	5.552	5.087	33.473	33.963	46.557	3.535	4.294	4.902	23.316	34.244	31.884	2.99612	3.11e-38	7.97852	2.92509	1.33e-25	7.5952	up	4006.Lus10013847	7.12eNA61	189	2AKZ8@1|root,2RZAQ@2759|Eukaryota,37UNX@33090|Viridiplantae,3GIS8@35493|Streptophyta,4JPQJ@91835|fabids	35493|Streptophyta	NA	NA	NA	NA	NA	NA	NA	NA	NA	NA	NA	NA	NA	NA	NA
L.us.o.g.scaffold75.32	2.764	1.941	1.745	19.654	33.854	24.76	2.151	2.496	3.222	7.849	24.311	19.898	3.70469	3.57e-38	13.0383	2.84654	4.76e-10	7.19273	up	4006.Lus10030233	0	1246	28HXH@1|root,2QQ8E@2759|Eukaryota,37TC8@33090|Viridiplantae,3GDSE@35493|Streptophyta,4JMEM@91835|fabids	35493|Streptophyta	S	Rhamnogalacturonate lyase	NA	NA	4.2.2.23	ko:K18195	NA	NA	NA	NA	ko00000,ko01000	NA	PL4	NA	CBMNAlike,Rhamnogal_lyase,fn3_3
L.us.o.g.scaffold220.76	34.637	36.062	23.994	244.41	240.538	332.248	27.337	27.397	21.761	154.442	386.095	229.659	3.2248	3.77e-38	9.3489	3.4543	3.84e-20	10.9609	up	4006.Lus10018355	2.31eNA192	535	COG0295@1|root,KOG0833@2759|Eukaryota,37M23@33090|Viridiplantae,3GCUN@35493|Streptophyta,4JH2I@91835|fabids	35493|Streptophyta	F	Cytidine deaminase	NA	GO:0003674,GO:0003824,GO:0004126,GO:0005488,GO:0005515,GO:0005575,GO:0005622,GO:0005623,GO:0005737,GO:0005829,GO:0006139,GO:0006213,GO:0006216,GO:0006725,GO:0006807,GO:0008150,GO:0008152,GO:0008270,GO:0009056,GO:0009116,GO:0009119,GO:0009164,GO:0009972,GO:0009987,GO:0016787,GO:0016810,GO:0016814,GO:0019239,GO:0019439,GO:0034641,GO:0034655,GO:0034656,GO:0042454,GO:0042802,GO:0042803,GO:0043167,GO:…	3.5.4.5	ko:K01489	ko00240,ko00983,ko01100,map00240,map00983,map01100	NA	R01878,R02485,R08221	RC00074,RC00514	ko00000,ko00001,ko01000	NA	NA	NA	dCMP_cyt_deam_1,dCMP_cyt_deam_2
L.us.o.g.scaffold72.83	2.288	1.314	1.571	41.587	28.094	44.828	0.426	1.242	0.864	73.022	75.387	52.406	4.58594	3.94e-38	24.0163	6.39902	1.08e-56	84.3911	up	4006.Lus10042036	8.42eNA124	352	2CGME@1|root,2S3M8@2759|Eukaryota,37W05@33090|Viridiplantae,3GK3S@35493|Streptophyta,4JQBC@91835|fabids	35493|Streptophyta	NA	NA	NA	NA	NA	NA	NA	NA	NA	NA	NA	NA	NA	NA	NA
L.us.o.g.scaffold69.183	12.875	11.916	16.438	97.331	81.679	97.494	4.622	8.117	5.184	55.852	135.097	59.754	2.86077	4.79e-38	7.26404	3.92958	2.25e-19	15.2378	up	4006.Lus10039783	3.6eNA179	503	2CXJX@1|root,2RY2S@2759|Eukaryota,37U42@33090|Viridiplantae,3GA93@35493|Streptophyta,4JNYA@91835|fabids	35493|Streptophyta	S	Protein TIC 20NAIV, chloroplasticNAlike	NA	GO:0005575,GO:0005622,GO:0005623,GO:0005737,GO:0005739,GO:0006605,GO:0006810,GO:0006886,GO:0008104,GO:0008150,GO:0009507,GO:0009536,GO:0015031,GO:0015833,GO:0017038,GO:0033036,GO:0033365,GO:0034613,GO:0042886,GO:0043226,GO:0043227,GO:0043229,GO:0043231,GO:0044424,GO:0044444,GO:0044464,GO:0045036,GO:0045037,GO:0045184,GO:0046907,GO:0051179,GO:0051234,GO:0051641,GO:0051649,GO:0055085,GO:0065002,GO:…	NA	NA	NA	NA	NA	NA	NA	NA	NA	NA	TIC20
L.us.o.g.scaffold45.260	15.867	13.008	14.412	64.842	87.404	69.914	8.443	14.191	12.003	51.332	71.819	77.572	2.46677	5.16e-38	5.52804	2.64639	9.71e-19	6.261	up	4006.Lus10016920	9.74eNA164	461	COG1024@1|root,KOG1680@2759|Eukaryota,37S0B@33090|Viridiplantae,3G8N1@35493|Streptophyta,4JMUR@91835|fabids	35493|Streptophyta	I	enoylNACoA hydratase	NA	GO:0005575,GO:0005622,GO:0005623,GO:0005737,GO:0005777,GO:0042579,GO:0043226,GO:0043227,GO:0043229,GO:0043231,GO:0044424,GO:0044444,GO:0044464	NA	NA	NA	NA	NA	NA	NA	NA	NA	NA	ECH_1
L.us.o.g.scaffold77.4	2.34	2.469	1.61	49.776	30.584	64.389	2.457	2.197	2.164	64.151	107.555	54.682	4.61994	5.3e-38	24.5889	5.1717	3.91e-48	36.0444	up	4006.Lus10003146	1.57eNA196	545	COG5196@1|root,KOG3106@2759|Eukaryota,37PGT@33090|Viridiplantae,3GD56@35493|Streptophyta,4JD14@91835|fabids	35493|Streptophyta	U	ER lumen protein retaining	NA	GO:0005575,GO:0005622,GO:0005623,GO:0005737,GO:0005783,GO:0005789,GO:0012505,GO:0016020,GO:0031984,GO:0042175,GO:0043226,GO:0043227,GO:0043229,GO:0043231,GO:0044422,GO:0044424,GO:0044425,GO:0044432,GO:0044444,GO:0044446,GO:0044464,GO:0098827	NA	ko:K10949	ko05110,map05110	NA	NA	NA	ko00000,ko00001,ko04131	NA	NA	NA	ER_lumen_recept
L.us.o.g.scaffold154.129	1.036	1.382	2.299	81.367	35.983	104.118	1.083	1.144	3.291	88.439	79.856	125.527	5.67594	6.08e-38	51.1244	5.84124	3.23e-38	57.3308	up	4006.Lus10026185	0	920	COG3670@1|root,KOG1285@2759|Eukaryota,37PXF@33090|Viridiplantae,3G9JR@35493|Streptophyta,4JM3E@91835|fabids	35493|Streptophyta	Q	9NAcisNAepoxycarotenoid dioxygenase	NCED3	GO:0000003,GO:0001101,GO:0003006,GO:0003674,GO:0003824,GO:0005575,GO:0005622,GO:0005623,GO:0005737,GO:0006066,GO:0006082,GO:0006629,GO:0006714,GO:0006720,GO:0006721,GO:0006950,GO:0006970,GO:0006972,GO:0007275,GO:0008150,GO:0008152,GO:0008299,GO:0008610,GO:0009058,GO:0009414,GO:0009415,GO:0009507,GO:0009532,GO:0009534,GO:0009535,GO:0009536,GO:0009570,GO:0009579,GO:0009628,GO:0009651,GO:0009687,GO:…	1.13.11.51	ko:K09840	ko00906,ko01100,ko01110,map00906,map01100,map01110	M00372	R06952,R06953,R09682	RC00912,RC01690	ko00000,ko00001,ko00002,ko01000	NA	NA	NA	RPE65
L.us.o.g.scaffold209.32	1.945	1.125	0.761	30.181	25.93	42.838	0.779	2.031	1.414	15.874	56.946	20.676	4.80971	6.37e-38	28.0458	4.59512	4.91e-16	24.1696	up	4006.Lus10020688	5.09eNA293	800	2CMFZ@1|root,2QQ8R@2759|Eukaryota,37RPR@33090|Viridiplantae,3GCVH@35493|Streptophyta,4JE2I@91835|fabids	35493|Streptophyta	T	Serine threonineNAprotein kinase	NA	GO:0003674,GO:0003824,GO:0004672,GO:0004674,GO:0005575,GO:0005623,GO:0005886,GO:0006464,GO:0006468,GO:0006793,GO:0006796,GO:0006807,GO:0008150,GO:0008152,GO:0009987,GO:0016020,GO:0016301,GO:0016310,GO:0016740,GO:0016772,GO:0016773,GO:0019538,GO:0036211,GO:0043170,GO:0043412,GO:0044237,GO:0044238,GO:0044260,GO:0044267,GO:0044464,GO:0071704,GO:0071944,GO:0140096,GO:1901564	2.7.11.1	ko:K04733	ko04010,ko04064,ko04620,ko04621,ko04624,ko04722,ko05133,ko05140,ko05142,ko05145,ko05152,ko05162,ko05164,map04010,map04064,map04620,map04621,map04624,map04722,map05133,map05140,map05142,map05145,map05152,map05162,map05164	M00686	NA	NA	ko00000,ko00001,ko00002,ko01000,ko01001	NA	NA	NA	Pkinase,Pkinase_Tyr
L.us.o.g.scaffold0.919	2.831	2.492	3.365	63.521	33.75	74.621	2.223	3.261	3.67	37.937	71.655	42.906	4.42843	6.65e-38	21.5324	4.17643	3.21e-31	18.0813	up	3988.XP_002516097.1	7.03eNA229	645	KOG4585@1|root,KOG4585@2759|Eukaryota,37KD8@33090|Viridiplantae,3G8UF@35493|Streptophyta,4JFAE@91835|fabids	35493|Streptophyta	L	DDE superfamily endonuclease	NA	NA	NA	NA	NA	NA	NA	NA	NA	NA	NA	NA	DDE_Tnp_4
L.us.o.g.scaffold168.22	16.721	16.093	16.312	205.35	118.283	199.374	18.24	13.38	10.819	240.983	253.001	203.76	3.53528	7.3e-38	11.5938	4.14943	2.26e-56	17.7461	up	4006.Lus10014066	5.03eNA278	763	2C7YN@1|root,2QPP6@2759|Eukaryota,37MD8@33090|Viridiplantae,3G9T4@35493|Streptophyta,4JEZE@91835|fabids	35493|Streptophyta	K	ABSCISIC ACIDNAINSENSITIVE 5NAlike protein	ABF1	GO:0000976,GO:0001067,GO:0001101,GO:0003674,GO:0003676,GO:0003677,GO:0003690,GO:0003700,GO:0005488,GO:0005575,GO:0005622,GO:0005623,GO:0005634,GO:0006355,GO:0006950,GO:0006970,GO:0007154,GO:0007165,GO:0008150,GO:0009414,GO:0009415,GO:0009628,GO:0009651,GO:0009719,GO:0009725,GO:0009737,GO:0009738,GO:0009755,GO:0009787,GO:0009789,GO:0009889,GO:0009966,GO:0009967,GO:0009987,GO:0010033,GO:0010035,GO:…	NA	ko:K14432	ko04075,map04075	NA	NA	NA	ko00000,ko00001,ko03000	NA	NA	NA	bZIP_1
L.us.o.g.scaffold1.517	16.102	9.68	10.453	104.373	101.494	96.897	12.374	12.08	9.691	79.382	49.579	87.51	3.17665	8.68e-38	9.04208	2.76582	3.77e-24	6.80135	up	4006.Lus10006489	1.29eNA261	720	2C7YN@1|root,2QPP6@2759|Eukaryota,37MD8@33090|Viridiplantae,3G9T4@35493|Streptophyta,4JG1E@91835|fabids	35493|Streptophyta	K	ABSCISIC ACIDNAINSENSITIVE 5NAlike protein	ABF2	GO:0001067,GO:0001101,GO:0003674,GO:0003676,GO:0003677,GO:0003700,GO:0005488,GO:0005575,GO:0005622,GO:0005623,GO:0005634,GO:0006355,GO:0006950,GO:0006970,GO:0007154,GO:0007165,GO:0008150,GO:0009414,GO:0009415,GO:0009628,GO:0009651,GO:0009719,GO:0009725,GO:0009737,GO:0009738,GO:0009755,GO:0009787,GO:0009789,GO:0009889,GO:0009966,GO:0009967,GO:0009987,GO:0010033,GO:0010035,GO:0010468,GO:0010556,GO:…	NA	ko:K14432	ko04075,map04075	NA	NA	NA	ko00000,ko00001,ko03000	NA	NA	NA	bZIP_1
L.us.o.g.scaffold72.16	0.775	0.301	0.203	48.201	19.908	34.652	0.312	0.327	0.07	9.185	45.012	34.51	6.45926	9.54e-38	87.9894	7.08049	1.98e-25	135.344	up	3983.cassava4.1_008667m	6.18eNA98	304	28KFZ@1|root,2RDGW@2759|Eukaryota,37NG2@33090|Viridiplantae,3GFJG@35493|Streptophyta,4JEWQ@91835|fabids	35493|Streptophyta	S	At4g15970NAlike	NA	NA	NA	NA	NA	NA	NA	NA	NA	NA	NA	NA	Nucleotid_trans
L.us.o.g.scaffold200.43	27.754	20.671	19.396	234.34	163.995	249.786	20.526	18.379	15.36	102.807	131.455	122.333	3.37677	9.57e-38	10.3875	2.82808	6e-37	7.10127	up	4006.Lus10032252	0	1129	COG3104@1|root,KOG1237@2759|Eukaryota,37J1P@33090|Viridiplantae,3GDMY@35493|Streptophyta,4JKAM@91835|fabids	35493|Streptophyta	E	Nitrate transporter	NRT1.1	GO:0001101,GO:0003674,GO:0005215,GO:0005575,GO:0005623,GO:0005886,GO:0006810,GO:0006811,GO:0006820,GO:0006950,GO:0008150,GO:0008509,GO:0009414,GO:0009415,GO:0009628,GO:0010035,GO:0010167,GO:0015075,GO:0015103,GO:0015112,GO:0015318,GO:0015698,GO:0015706,GO:0016020,GO:0022857,GO:0034220,GO:0042221,GO:0044464,GO:0050896,GO:0051179,GO:0051234,GO:0055085,GO:0071705,GO:0071944,GO:0098656,GO:1901698,GO:…	NA	ko:K14638	NA	NA	NA	NA	ko00000,ko02000	2.A.17.3	NA	NA	PTR2
L.us.o.g.scaffold14.242	36.057	30.999	30.464	434.157	241.105	380.004	30.917	35.9	34.152	365.188	441.481	317.863	3.55969	9.8e-38	11.7916	3.58958	2.15e-61	12.0385	up	4006.Lus10009277	0	1295	COG0668@1|root,2QTPM@2759|Eukaryota,37M6D@33090|Viridiplantae,3GAP1@35493|Streptophyta,4JE2M@91835|fabids	35493|Streptophyta	M	Mechanosensitive ion channel protein	NA	GO:0005575,GO:0005622,GO:0005623,GO:0005737,GO:0006996,GO:0008150,GO:0009526,GO:0009536,GO:0009657,GO:0009658,GO:0009987,GO:0010020,GO:0016043,GO:0031967,GO:0031975,GO:0043226,GO:0043227,GO:0043229,GO:0043231,GO:0043572,GO:0044422,GO:0044424,GO:0044435,GO:0044444,GO:0044446,GO:0044464,GO:0048285,GO:0071840	NA	ko:K22047	NA	NA	NA	NA	ko00000,ko02000	1.A.23.4	NA	NA	MS_channel
L.us.o.g.scaffold13.261	3.134	1.702	1.706	31.287	26.475	35.052	4.554	5.135	6.616	33.247	22.575	38.16	3.94313	1.14e-37	15.3816	2.62963	1e-19	6.18867	up	4006.Lus10031153	0	972	COG0477@1|root,KOG2533@2759|Eukaryota,37IU5@33090|Viridiplantae,3GC6T@35493|Streptophyta,4JIB4@91835|fabids	35493|Streptophyta	G	glycerolNA3NAphosphate transporter	NA	GO:0008150,GO:0042592,GO:0048878,GO:0050801,GO:0055062,GO:0055081,GO:0055083,GO:0065007,GO:0065008,GO:0072505,GO:0072506,GO:0098771	NA	ko:K13783	NA	NA	NA	NA	ko00000,ko02000	2.A.1.4	NA	NA	MFS_1,Sugar_tr
L.us.o.g.scaffold90.214	36.816	33.109	35.771	225.416	168.167	205.139	27.85	38.905	38.361	223.009	202.33	208.807	2.62057	1.21e-37	6.14993	2.69979	1.28e-38	6.49709	up	4006.Lus10025136	0	1293	28KFV@1|root,2QSX2@2759|Eukaryota,37IZS@33090|Viridiplantae,3G7YA@35493|Streptophyta,4JN9F@91835|fabids	35493|Streptophyta	T	receptor	NA	GO:0000139,GO:0003674,GO:0005048,GO:0005488,GO:0005575,GO:0005622,GO:0005623,GO:0005737,GO:0005768,GO:0005770,GO:0005783,GO:0005794,GO:0005802,GO:0005886,GO:0006605,GO:0006623,GO:0006810,GO:0006886,GO:0006892,GO:0006896,GO:0007034,GO:0008104,GO:0008150,GO:0009940,GO:0010008,GO:0010209,GO:0012505,GO:0012506,GO:0015031,GO:0015833,GO:0016020,GO:0016192,GO:0030135,GO:0030136,GO:0030659,GO:0030662,GO:…	NA	NA	NA	NA	NA	NA	NA	NA	NA	NA	PA,cEGF
L.us.o.g.scaffold83.31	0.582	0.219	0.204	73.144	21.13	27.273	0.488	0.251	0.89	32.392	29.54	23.495	7.05457	1.42e-37	132.934	5.82879	2.12e-44	56.8381	up	4006.Lus10020791	0	1666	COG0438@1|root,KOG0853@2759|Eukaryota,37J9F@33090|Viridiplantae,3G79M@35493|Streptophyta,4JI73@91835|fabids	35493|Streptophyta	M	SucroseNAcleaving enzyme that provides UDPNAglucose and fructose for various metabolic pathways	NA	GO:0003674,GO:0003824,GO:0005575,GO:0005618,GO:0005623,GO:0008150,GO:0008194,GO:0016157,GO:0016740,GO:0016757,GO:0016758,GO:0030312,GO:0033036,GO:0033037,GO:0035251,GO:0044464,GO:0046527,GO:0051179,GO:0052545,GO:0071944,GO:0080165	2.4.1.13	ko:K00695	ko00500,ko01100,map00500,map01100	NA	R00806	RC00005,RC00028,RC02748	ko00000,ko00001,ko01000,ko01003	NA	GT4	NA	Glycos_transf_1,Sucrose_synth
L.us.o.g.scaffold132.67	3.416	2.035	7.759	150.458	222.525	189.985	1.544	4.644	2.415	84.094	64.028	154.545	5.51514	1.43e-37	45.7323	5.23816	7.94e-29	37.7437	up	4006.Lus10014689	0	971	COG1028@1|root,KOG1208@2759|Eukaryota,37QB9@33090|Viridiplantae,3GAD2@35493|Streptophyta	35493|Streptophyta	Q	Belongs to the shortNAchain dehydrogenases reductases (SDR) family	NA	GO:0003674,GO:0003824,GO:0004033,GO:0005575,GO:0005622,GO:0005623,GO:0005737,GO:0005829,GO:0008106,GO:0008150,GO:0008152,GO:0016491,GO:0016614,GO:0016616,GO:0044424,GO:0044444,GO:0044464,GO:0055114	1.1.1.208	ko:K15095	ko00902,ko01110,map00902,map01110	NA	R02548	RC00154	ko00000,ko00001,ko01000	NA	NA	NA	adh_short,adh_short_C2
L.us.o.g.scaffold52.9	1.534	1.652	1.649	39.768	20.994	51.983	1.238	1.036	1.339	48.386	111.47	53.515	4.667	1.63e-37	25.4043	6.00818	9.46e-50	64.3639	up	NA	NA	NA	NA	NA	NA	NA	NA	NA	NA	NA	NA	NA	NA	NA	NA	NA	NA	NA	NA
L.us.o.g.scaffold35.11	25.294	22.161	20.077	159.053	120.443	139.891	23.747	30.112	28.303	207.304	247.758	163.827	2.75357	1.73e-37	6.74384	3.02545	3.91e-34	8.14238	up	4006.Lus10002792	1.82eNA275	754	COG4826@1|root,KOG2392@2759|Eukaryota,37ITN@33090|Viridiplantae,3GFCA@35493|Streptophyta,4JH4R@91835|fabids	35493|Streptophyta	V	Belongs to the serpin family	NA	GO:0003674,GO:0004857,GO:0004866,GO:0004867,GO:0004869,GO:0005575,GO:0005576,GO:0005615,GO:0005622,GO:0005623,GO:0005737,GO:0008150,GO:0009892,GO:0010466,GO:0010605,GO:0010951,GO:0019222,GO:0030162,GO:0030234,GO:0030414,GO:0031323,GO:0031324,GO:0032268,GO:0032269,GO:0043086,GO:0044092,GO:0044421,GO:0044424,GO:0044464,GO:0045861,GO:0048046,GO:0048519,GO:0048523,GO:0050789,GO:0050790,GO:0050794,GO:…	NA	ko:K13963,ko:K14297	ko03013,ko05146,ko05164,map03013,map05146,map05164	M00427	NA	NA	ko00000,ko00001,ko00002,ko03019,ko03036	1.I.1	NA	NA	Serpin
L.us.o.g.scaffold130.36	9.415	8.575	7.55	64.287	53.592	76.318	7.897	8.927	6.581	38.364	111.684	57.63	3.044	2.24e-37	8.24772	3.27377	4.56e-14	9.67169	up	4006.Lus10026899	8.06eNA64	203	2BFA7@1|root,2S16K@2759|Eukaryota,37VEU@33090|Viridiplantae,3GJH8@35493|Streptophyta,4JQEN@91835|fabids	35493|Streptophyta	S	DnaJ Hsp40 cysteineNArich domain superfamily protein	NA	NA	NA	NA	NA	NA	NA	NA	NA	NA	NA	NA	NA
L.us.o.g.scaffold122.65	0.509	0.11	0.405	18.328	87.42	55.758	0	0.049	0.029	0.353	15.612	3.148	7.38076	2.33e-37	166.66	8.0655	1.18e-05	267.891	up	4006.Lus10024331	0	1058	COG2124@1|root,KOG0156@2759|Eukaryota,37QA7@33090|Viridiplantae,3GDM1@35493|Streptophyta,4JRBK@91835|fabids	35493|Streptophyta	Q	Cytochrome p450	NA	NA	1.14.14.19,1.14.14.32	ko:K00512	ko00140,ko01100,ko04913,ko04917,ko04927,ko04934,map00140,map01100,map04913,map04917,map04927,map04934	M00109,M00110	R02211,R03783,R04852,R04853,R08517,R08518	RC00607,RC00660,RC00923,RC01222	ko00000,ko00001,ko00002,ko00199,ko01000	NA	NA	NA	p450
L.us.o.g.scaffold29.51	49.103	35.432	30.507	263.361	267.261	266.537	28.533	41.563	33.388	251.532	335.237	230.174	2.90643	2.35e-37	7.49763	3.09478	2.34e-31	8.54325	up	4006.Lus10020740	9.26eNA317	863	COG3185@1|root,KOG0638@2759|Eukaryota,37IS0@33090|Viridiplantae,3GEM5@35493|Streptophyta,4JKDR@91835|fabids	35493|Streptophyta	E	4NAhydroxyphenylpyruvate	NA	GO:0003674,GO:0005488,GO:0005515,GO:0006082,GO:0006520,GO:0006570,GO:0006572,GO:0006725,GO:0006807,GO:0008150,GO:0008152,GO:0009056,GO:0009063,GO:0009072,GO:0009074,GO:0009987,GO:0016054,GO:0019439,GO:0019752,GO:0042802,GO:0043436,GO:0044237,GO:0044238,GO:0044248,GO:0044281,GO:0044282,GO:0046395,GO:0071704,GO:1901360,GO:1901361,GO:1901564,GO:1901565,GO:1901575,GO:1901605,GO:1901606	1.13.11.27	ko:K00457	ko00130,ko00350,ko00360,ko01100,map00130,map00350,map00360,map01100	M00044	R01372,R02521	RC00505,RC00738	ko00000,ko00001,ko00002,ko01000,ko04147	NA	NA	NA	Glyoxalase
L.us.o.g.scaffold44.95	16.305	17.977	16.775	74.577	73.457	68.838	14.514	12.863	12.942	58.907	143.479	73.125	2.20091	3.54e-37	4.5977	2.89526	1.22e-13	7.43979	up	4006.Lus10021207	1.38eNA166	466	28JND@1|root,2QS1J@2759|Eukaryota,37KAB@33090|Viridiplantae,3GBZ7@35493|Streptophyta,4JG2X@91835|fabids	35493|Streptophyta	I	enoylNACoA delta isomerase 2, peroxisomalNAlike	NA	GO:0001101,GO:0003674,GO:0003824,GO:0004165,GO:0005575,GO:0005622,GO:0005623,GO:0005634,GO:0005737,GO:0005777,GO:0005829,GO:0006082,GO:0006629,GO:0006631,GO:0006725,GO:0006807,GO:0007275,GO:0008150,GO:0008152,GO:0009056,GO:0009062,GO:0009628,GO:0009653,GO:0009719,GO:0009725,GO:0009733,GO:0009850,GO:0009888,GO:0009987,GO:0010015,GO:0010033,GO:0010053,GO:0010054,GO:0010243,GO:0010817,GO:0014070,GO:…	4.2.1.134	ko:K18880	ko00062,ko01110,ko04626,map00062,map01110,map04626	NA	NA	NA	ko00000,ko00001,ko01000	NA	NA	NA	ECH_1
L.us.o.g.scaffold133.83	5.66	3.729	3.578	38.417	37.182	32.483	3.018	3.937	5.465	26.118	20.644	22.456	3.17354	5.96e-37	9.02259	2.58394	1.96e-19	5.99576	up	4006.Lus10041918	0	1018	COG0465@1|root,KOG0743@2759|Eukaryota,37YR9@33090|Viridiplantae,3GEXJ@35493|Streptophyta	35493|Streptophyta	O	Domain associated at CNAterminal with AAA	NA	NA	NA	ko:K08900	NA	NA	NA	NA	ko00000,ko03029	NA	NA	NA	AAA,AAA_assoc,PEARLINA4
L.us.o.g.scaffold34.21	45.638	31.031	39.285	257.288	222.245	252.899	20.411	38.464	35.525	179.832	223.599	191.697	2.77493	5.99e-37	6.84442	2.76823	3.53e-20	6.81271	up	4006.Lus10011345	0	951	COG0076@1|root,KOG1383@2759|Eukaryota,37IN2@33090|Viridiplantae,3G8PT@35493|Streptophyta,4JIWM@91835|fabids	35493|Streptophyta	E	SphingosineNA1NAphosphate	NA	GO:0005575,GO:0005622,GO:0005623,GO:0005737,GO:0005783,GO:0006629,GO:0006643,GO:0006665,GO:0006807,GO:0008150,GO:0008152,GO:0009056,GO:0009987,GO:0012505,GO:0016020,GO:0016042,GO:0030149,GO:0043226,GO:0043227,GO:0043229,GO:0043231,GO:0044237,GO:0044238,GO:0044242,GO:0044248,GO:0044255,GO:0044424,GO:0044444,GO:0044464,GO:0046466,GO:0071704,GO:1901564,GO:1901565,GO:1901575	4.1.2.27	ko:K01634	ko00600,ko01100,ko04071,map00600,map01100,map04071	M00100	R02464,R06516	RC00264,RC00721,RC01266	ko00000,ko00001,ko00002,ko01000	NA	NA	NA	Pyridoxal_deC
L.us.o.g.scaffold4.290	34.15	32.022	40.123	241.177	184.38	244.139	26.675	32.681	30.63	213.697	440.326	242.225	2.7732	6.57e-37	6.83623	3.43683	4.76e-24	10.829	up	4006.Lus10009099	0	1430	KOG1340@1|root,KOG1340@2759|Eukaryota,3897Z@33090|Viridiplantae,3GY69@35493|Streptophyta	35493|Streptophyta	GI	Saposin (B) Domains	NA	NA	NA	NA	NA	NA	NA	NA	NA	NA	NA	NA	SapB_1,SapB_2,WEMBL
L.us.o.g.scaffold223.26	17.097	16.068	17.663	158.617	102.348	124.566	19.879	15.644	18.82	42.596	89.02	84.055	3.04423	6.93e-37	8.24909	2.10519	1.24e-09	4.30256	up	4006.Lus10033732	0	1100	KOG1169@1|root,KOG1169@2759|Eukaryota,37I4A@33090|Viridiplantae,3G7Z5@35493|Streptophyta	35493|Streptophyta	IT	Diacylglycerol kinase	NA	GO:0001775,GO:0003674,GO:0003824,GO:0004143,GO:0005575,GO:0005622,GO:0005623,GO:0005634,GO:0005654,GO:0005737,GO:0005886,GO:0006629,GO:0006793,GO:0006796,GO:0006950,GO:0007596,GO:0007599,GO:0008150,GO:0008152,GO:0009507,GO:0009536,GO:0009611,GO:0009987,GO:0016020,GO:0016301,GO:0016310,GO:0016740,GO:0016772,GO:0016773,GO:0030168,GO:0030258,GO:0030425,GO:0031974,GO:0031981,GO:0032501,GO:0032991,GO:…	2.7.1.107	ko:K00901	ko00561,ko00564,ko01100,ko01110,ko04070,ko04072,ko05231,map00561,map00564,map01100,map01110,map04070,map04072,map05231	NA	R02240	RC00002,RC00017	ko00000,ko00001,ko01000	NA	NA	NA	DAGK_acc,DAGK_cat
L.us.o.g.scaffold8.563	12.249	11.183	10.608	129.915	81.566	147.693	8.104	10.337	9.01	133.548	200.83	110.653	3.52116	7.97e-37	11.4808	4.13531	4.76e-43	17.5732	up	4006.Lus10017163	1.68eNA294	804	COG5100@1|root,KOG2834@2759|Eukaryota,37NXY@33090|Viridiplantae,3GCYN@35493|Streptophyta,4JJB3@91835|fabids	35493|Streptophyta	UY	NPL4NAlike protein	NA	GO:0003674,GO:0005488,GO:0005515,GO:0005575,GO:0005622,GO:0005623,GO:0005634,GO:0005737,GO:0005829,GO:0006508,GO:0006511,GO:0006807,GO:0008150,GO:0008152,GO:0009056,GO:0009057,GO:0009987,GO:0019538,GO:0019899,GO:0019941,GO:0030163,GO:0031625,GO:0032182,GO:0043130,GO:0043170,GO:0043226,GO:0043227,GO:0043229,GO:0043231,GO:0043632,GO:0044237,GO:0044238,GO:0044248,GO:0044257,GO:0044260,GO:0044265,GO:…	NA	ko:K14015	ko04141,map04141	M00400,M00403	NA	NA	ko00000,ko00001,ko00002	NA	NA	NA	NPL4,UN_NPL4
L.us.o.g.scaffold91.79	54.676	50.647	54.224	381.896	267.571	322.392	41.9	47.939	46.332	333.085	347.517	299.44	2.72648	9.85e-37	6.61838	2.95693	3.5e-66	7.76469	up	4006.Lus10017891	0	1070	COG0552@1|root,KOG0781@2759|Eukaryota,37NG4@33090|Viridiplantae,3GB8M@35493|Streptophyta,4JDH2@91835|fabids	35493|Streptophyta	U	Signal recognition particle receptor subunit	NA	NA	NA	ko:K13431	ko03060,map03060	NA	NA	NA	ko00000,ko00001,ko02044	3.A.5.8	NA	NA	SRPNAalpha_N,SRP54,SRP54_N
L.us.o.g.scaffold146.35	1.683	2.343	2.614	34.086	23.401	26.392	3.81	4.091	2.418	22.909	61.149	36.783	3.77866	1.01e-36	13.7243	3.67129	3.37e-17	12.7399	up	4006.Lus10028340	8.15eNA246	674	COG0596@1|root,KOG4178@2759|Eukaryota,37P84@33090|Viridiplantae,3G9C1@35493|Streptophyta,4JRX4@91835|fabids	35493|Streptophyta	I	Bifunctional epoxide hydrolase 2NAlike	NA	NA	NA	NA	NA	NA	NA	NA	NA	NA	NA	NA	Abhydrolase_1
L.us.o.g.scaffold66.102	0.386	0.223	0.284	8.39	6.305	4.917	0.586	0.475	0.515	2.448	3.571	9.226	4.57485	1.04e-36	23.8324	3.38121	2.37e-10	10.4195	up	4006.Lus10035673	0	1427	COG2303@1|root,2QSD8@2759|Eukaryota,37MRU@33090|Viridiplantae,3G7SA@35493|Streptophyta,4JGUQ@91835|fabids	35493|Streptophyta	E	LongNAchainNAalcohol oxidase	NA	GO:0003674,GO:0003824,GO:0005575,GO:0005622,GO:0005623,GO:0008150,GO:0008152,GO:0016491,GO:0044464,GO:0055114	1.1.3.20	ko:K17756	NA	NA	NA	NA	ko00000,ko01000	NA	NA	NA	GMC_oxred_C,GMC_oxred_N
L.us.o.g.scaffold79.53	0.291	0.224	0.311	11.537	18.467	27.077	1.487	0.239	0	38.69	33.662	22.257	6.20992	1.06e-36	74.0237	5.88608	0.000135117	59.1408	up	4006.Lus10006198	4.24eNA238	653	KOG1573@1|root,KOG1573@2759|Eukaryota,37HHR@33090|Viridiplantae,3G9JW@35493|Streptophyta,4JH2F@91835|fabids	35493|Streptophyta	S	Inositol oxygenase	MIOX2	GO:0003674,GO:0003824,GO:0008150,GO:0008152,GO:0016491,GO:0016701,GO:0050113,GO:0055114	1.13.99.1	ko:K00469	ko00053,ko00562,map00053,map00562	NA	R01184	RC00465	ko00000,ko00001,ko01000	NA	NA	NA	MIOX
L.us.o.g.scaffold55.180	5.263	5.128	4.042	24.893	29.309	25.537	5.481	5.844	5.489	26.629	34.052	27.331	2.57807	1.14e-36	5.97139	2.49947	2.03e-28	5.65477	up	4006.Lus10037560	8.8eNA262	718	28K18@1|root,2QSFP@2759|Eukaryota,37IEE@33090|Viridiplantae,3GB7X@35493|Streptophyta,4JNSC@91835|fabids	35493|Streptophyta	K	transcription factor	NA	NA	NA	NA	NA	NA	NA	NA	NA	NA	NA	NA	Myb_DNANAbinding
L.us.o.g.scaffold83.155	2.492	1.944	2.232	164.695	43.712	107.261	1.494	1.488	2.209	127.988	434.943	122.488	5.699	1.24e-36	51.9482	7.17596	3.07e-41	144.604	up	4006.Lus10028472	7.03eNA98	285	2CVUY@1|root,2S4HE@2759|Eukaryota,37WA1@33090|Viridiplantae,3GKAE@35493|Streptophyta	35493|Streptophyta	S	Cotton fibre expressed protein	NA	NA	NA	NA	NA	NA	NA	NA	NA	NA	NA	NA	DUF761
L.us.o.g.scaffold108.48	9.994	10.405	9.585	50.772	43.59	56.269	10.148	8.218	7.85	27.829	31.208	38.568	2.44525	1.25e-36	5.44618	2.00537	1.75e-17	4.01493	up	4006.Lus10035471	0	1701	COG5059@1|root,KOG0242@2759|Eukaryota,37KAA@33090|Viridiplantae,3G9Y6@35493|Streptophyta,4JNDV@91835|fabids	35493|Streptophyta	Z	Belongs to the TRAFAC class myosinNAkinesin ATPase superfamily. Kinesin family	NA	GO:0000166,GO:0003674,GO:0003774,GO:0003777,GO:0003824,GO:0005488,GO:0005524,GO:0005575,GO:0005622,GO:0005623,GO:0005856,GO:0005871,GO:0005874,GO:0005875,GO:0005886,GO:0005911,GO:0006928,GO:0007017,GO:0007018,GO:0008144,GO:0008150,GO:0009506,GO:0009987,GO:0015630,GO:0016020,GO:0016462,GO:0016787,GO:0016817,GO:0016818,GO:0016887,GO:0017076,GO:0017111,GO:0030054,GO:0030554,GO:0032553,GO:0032555,GO:…	NA	ko:K11498	NA	NA	NA	NA	ko00000,ko01009,ko03036	NA	NA	NA	DUF3490,Kinesin
L.us.o.g.scaffold2.152	34.75	33.442	34.226	266.992	180.816	259.857	24.004	25.12	25.029	306.413	292.824	263.066	2.90899	1.31e-36	7.51094	3.64775	4.74e-117	12.5338	up	4006.Lus10002002	3.18eNA262	720	COG0637@1|root,KOG2914@2759|Eukaryota,37NBR@33090|Viridiplantae,3G9N1@35493|Streptophyta,4JMN8@91835|fabids	35493|Streptophyta	S	Haloacid dehalogenaseNAlike hydrolase	NA	GO:0003674,GO:0003824,GO:0005488,GO:0005515,GO:0005575,GO:0005622,GO:0005623,GO:0005737,GO:0006464,GO:0006468,GO:0006766,GO:0006767,GO:0006771,GO:0006793,GO:0006796,GO:0006807,GO:0008150,GO:0008152,GO:0009058,GO:0009110,GO:0009231,GO:0009987,GO:0016310,GO:0016311,GO:0016787,GO:0016788,GO:0016791,GO:0017144,GO:0018130,GO:0019538,GO:0034641,GO:0036211,GO:0042364,GO:0042578,GO:0042726,GO:0042727,GO:…	NA	NA	NA	NA	NA	NA	NA	NA	NA	NA	HAD_2
L.us.o.g.scaffold63.282	49.407	69.062	66.847	384.86	377.341	322.507	41.344	68.371	58.807	512.129	733.472	483.258	2.66246	1.44e-36	6.33114	3.47393	3.64e-31	11.1111	up	4006.Lus10041436	2.91eNA109	314	COG0589@1|root,2RZF9@2759|Eukaryota,37V17@33090|Viridiplantae,3GISS@35493|Streptophyta	35493|Streptophyta	T	Universal stress protein ANAlike protein	NA	GO:0000166,GO:0003674,GO:0005488,GO:0005575,GO:0005623,GO:0005886,GO:0008144,GO:0016020,GO:0016208,GO:0017076,GO:0030554,GO:0032553,GO:0032555,GO:0032559,GO:0036094,GO:0043167,GO:0043168,GO:0043169,GO:0044464,GO:0071944,GO:0097159,GO:0097367,GO:1901265,GO:1901363	NA	NA	NA	NA	NA	NA	NA	NA	NA	NA	Usp
L.us.o.g.scaffold35.72	5.431	5.343	3.717	79.328	46.495	70.582	4.848	4.955	3.668	65.141	75.13	53.948	3.88589	1.56e-36	14.7833	3.95958	1.15e-50	15.558	up	4006.Lus10021724	8.42eNA189	523	COG2867@1|root,KOG3177@2759|Eukaryota,37NMA@33090|Viridiplantae,3G8BR@35493|Streptophyta,4JJ12@91835|fabids	35493|Streptophyta	I	Coenzyme QNAbinding protein COQ10 homolog	NA	NA	NA	ko:K18588	NA	NA	NA	NA	ko00000	NA	NA	NA	Polyketide_cyc
L.us.o.g.scaffold60.5	7.857	9.877	7.701	123.79	71.735	85.223	5.813	8.702	6.753	110.746	164.876	113.418	3.58873	1.56e-36	12.0313	4.30751	7.54e-51	19.8011	up	4006.Lus10042864	7.37eNA294	805	COG0814@1|root,KOG1305@2759|Eukaryota,37I6M@33090|Viridiplantae,3G81C@35493|Streptophyta,4JNPV@91835|fabids	35493|Streptophyta	E	sodiumNAcoupled neutral amino acid transporter	NA	GO:0003333,GO:0003674,GO:0005215,GO:0005342,GO:0005575,GO:0005622,GO:0005623,GO:0005737,GO:0005773,GO:0005774,GO:0006810,GO:0006811,GO:0006820,GO:0006865,GO:0008150,GO:0008509,GO:0008514,GO:0015075,GO:0015171,GO:0015318,GO:0015711,GO:0015849,GO:0016020,GO:0022857,GO:0031090,GO:0034220,GO:0043226,GO:0043227,GO:0043229,GO:0043231,GO:0044422,GO:0044424,GO:0044437,GO:0044444,GO:0044446,GO:0044464,GO:…	NA	ko:K14993,ko:K14997	NA	NA	NA	NA	ko00000,ko02000	2.A.18.6	NA	NA	Aa_trans
L.us.o.g.scaffold208.38	9.808	8.107	7.734	67.299	49.65	69.189	17.633	11.832	12.451	75.094	74.804	77.577	2.97862	1.67e-36	7.88232	2.5486	2.54e-28	5.85067	up	4006.Lus10018850	0	927	COG0515@1|root,KOG0658@2759|Eukaryota,37Q6I@33090|Viridiplantae,3GBW4@35493|Streptophyta,4JGC3@91835|fabids	35493|Streptophyta	T	Belongs to the protein kinase superfamily	NA	GO:0003674,GO:0003824,GO:0004672,GO:0004674,GO:0005575,GO:0005622,GO:0005623,GO:0005634,GO:0005737,GO:0005829,GO:0006464,GO:0006468,GO:0006793,GO:0006796,GO:0006807,GO:0008150,GO:0008152,GO:0009719,GO:0009725,GO:0009741,GO:0009987,GO:0010033,GO:0014070,GO:0016301,GO:0016310,GO:0016740,GO:0016772,GO:0016773,GO:0019538,GO:0033993,GO:0036211,GO:0042221,GO:0043170,GO:0043226,GO:0043227,GO:0043229,GO:…	2.7.11.26	ko:K00924,ko:K03083	ko01521,ko04012,ko04062,ko04110,ko04150,ko04151,ko04310,ko04340,ko04341,ko04360,ko04390,ko04510,ko04550,ko04657,ko04660,ko04662,ko04711,ko04722,ko04728,ko04910,ko04916,ko04917,ko04919,ko04931,ko04932,ko04934,ko05010,ko05160,ko05162,ko05164,ko05165,ko05166,ko05167,ko05169,ko05200,ko05210,ko05213,ko05215,ko05217,ko05224,ko05225,ko05226,map01521,map04012,map04062,map04110,map04150,map04151,map04310,…	M00677	NA	NA	ko00000,ko00001,ko00002,ko01000,ko01001,ko03036	NA	NA	NA	Pkinase
L.us.o.g.scaffold57.249	43.26	47.359	44.368	171.811	227.239	176.274	54.492	86.958	88.112	298.016	348.522	314.72	2.1994	1.72e-36	4.59287	2.17681	1.4e-16	4.52153	up	4006.Lus10029046	0	880	KOG2366@1|root,KOG2366@2759|Eukaryota,37MJ5@33090|Viridiplantae,3GAJH@35493|Streptophyta,4JKNK@91835|fabids	35493|Streptophyta	G	alphaNAgalactosidase	NA	GO:0003674,GO:0003824,GO:0004553,GO:0004557,GO:0005575,GO:0005618,GO:0005622,GO:0005623,GO:0005737,GO:0005773,GO:0005975,GO:0008150,GO:0008152,GO:0009505,GO:0015925,GO:0016787,GO:0016798,GO:0030312,GO:0043226,GO:0043227,GO:0043229,GO:0043231,GO:0044238,GO:0044424,GO:0044444,GO:0044464,GO:0071704,GO:0071944	3.2.1.22	ko:K07407	ko00052,ko00561,ko00600,ko00603,map00052,map00561,map00600,map00603	NA	R01101,R01103,R01104,R01194,R01329,R02926,R03634,R04019,R04470,R05549,R05961,R06091	RC00049,RC00059,RC00451	ko00000,ko00001,ko01000	NA	NA	NA	Melibiase_2,Melibiase_2_C
L.us.o.g.scaffold4.340	0.405	0.436	0.711	39.412	17.252	26.368	0.906	0.68	0.631	51.624	62.487	43.376	5.85967	1.8e-36	58.0681	6.26581	7.46e-71	76.9481	up	4006.Lus10006121	5.54eNA173	484	2CMAE@1|root,2QPSX@2759|Eukaryota,37K48@33090|Viridiplantae,3GAIC@35493|Streptophyta,4JMVA@91835|fabids	35493|Streptophyta	S	late embryogenesis abundant protein	NA	NA	NA	NA	NA	NA	NA	NA	NA	NA	NA	NA	SMP
L.us.o.g.scaffold232.12	23.183	16.013	19.978	190.275	133.567	150.838	17.975	21.525	15.365	92.697	64.514	131.764	3.12343	1.87e-36	8.71459	2.4995	7.73e-16	5.65488	up	4006.Lus10002950	0	1918	COG4354@1|root,KOG2119@2759|Eukaryota,37JKE@33090|Viridiplantae,3GEJ3@35493|Streptophyta,4JVP7@91835|fabids	35493|Streptophyta	G	NonNAlysosomal glucosylceramidase that catalyzes the conversion of glucosylceramide to free glucose and ceramide	NA	NA	3.2.1.45	ko:K17108	ko00511,ko00600,ko01100,map00511,map00600,map01100	NA	R01498	RC00059,RC00451	ko00000,ko00001,ko01000	NA	GH116	NA	DUF608,Glyco_hydr_116N
L.us.o.g.scaffold151.29	47.56	44.135	43.018	270.513	232.424	334.636	29.719	30.042	27.143	388.144	656.323	302.883	2.75275	2.04e-36	6.73999	4.07351	5.21e-33	16.8364	up	4006.Lus10009422	1.66eNA110	317	COG5078@1|root,KOG0417@2759|Eukaryota	2759|Eukaryota	O	protein modification by small protein conjugation	NA	NA	2.3.2.23	ko:K06689	ko04013,ko04120,ko04141,ko04624,map04013,map04120,map04141,map04624	NA	NA	NA	ko00000,ko00001,ko01000,ko04121	NA	NA	NA	UQ_con
L.us.o.g.scaffold55.162	6.754	7.32	8.311	69.754	48.166	60.53	5.52	5.104	4.218	55.422	72.095	43.769	3.11425	2.36e-36	8.6593	3.64215	9.96e-36	12.4852	up	4006.Lus10037544	4.13eNA227	625	KOG0762@1|root,KOG0762@2759|Eukaryota,37HFA@33090|Viridiplantae,3G9DZ@35493|Streptophyta,4JRY3@91835|fabids	35493|Streptophyta	C	Belongs to the mitochondrial carrier (TC 2.A.29) family	NA	GO:0000064,GO:0003333,GO:0003674,GO:0005215,GO:0005287,GO:0005289,GO:0005290,GO:0005292,GO:0005342,GO:0005575,GO:0005622,GO:0005623,GO:0005737,GO:0005739,GO:0005740,GO:0005743,GO:0006082,GO:0006520,GO:0006560,GO:0006561,GO:0006807,GO:0006810,GO:0006811,GO:0006812,GO:0006820,GO:0006839,GO:0006844,GO:0006855,GO:0006865,GO:0006950,GO:0006970,GO:0006972,GO:0008150,GO:0008152,GO:0008324,GO:0008509,GO:…	NA	ko:K15109	ko04714,map04714	NA	NA	NA	ko00000,ko00001,ko02000	2.A.29.8	NA	NA	Mito_carr
L.us.o.g.scaffold46.233	0.258	0.185	0.253	3.454	3.248	3.661	0.178	0.376	0.167	1.222	2.629	2.222	4.00485	2.48e-36	16.0538	3.17791	1.08e-09	9.04998	up	4006.Lus10037976	0	1516	COG5099@1|root,KOG1488@2759|Eukaryota,37PGM@33090|Viridiplantae,3GDAG@35493|Streptophyta,4JDXJ@91835|fabids	35493|Streptophyta	J	Pumilio homolog	NA	GO:0003674,GO:0003676,GO:0003723,GO:0003729,GO:0005488,GO:0097159,GO:1901363	NA	ko:K17943	NA	NA	NA	NA	ko00000	NA	NA	NA	NABP,PUF
L.us.o.g.scaffold130.17	13.234	8.963	11.761	170.562	100.681	185.421	7.128	9.988	9.343	175.575	266.355	135.329	3.87118	2.66e-36	14.6333	4.56393	8e-44	23.6527	up	4006.Lus10003435	1.4eNA258	708	2CMY9@1|root,2QSPY@2759|Eukaryota,37S17@33090|Viridiplantae,3GARP@35493|Streptophyta,4JHZ9@91835|fabids	35493|Streptophyta	K	NAC domainNAcontaining protein	NA	GO:0003674,GO:0003700,GO:0006355,GO:0008150,GO:0009889,GO:0010468,GO:0010556,GO:0019219,GO:0019222,GO:0031323,GO:0031326,GO:0050789,GO:0050794,GO:0051171,GO:0051252,GO:0060255,GO:0065007,GO:0080090,GO:0140110,GO:1903506,GO:2000112,GO:2001141	NA	NA	NA	NA	NA	NA	NA	NA	NA	NA	NAM
L.us.o.g.scaffold9.359	1.946	1.554	1.948	16.168	14.078	14.866	2.814	2.315	1.064	11.964	10.883	12.146	3.16305	3.26e-36	8.9572	2.60394	1.38e-11	6.07945	up	4006.Lus10008277	1.23eNA266	733	28IV6@1|root,2QR6V@2759|Eukaryota,37S8M@33090|Viridiplantae,3GE71@35493|Streptophyta,4JMH5@91835|fabids	35493|Streptophyta	G	Belongs to the glycosyl hydrolase 17 family	NA	GO:0001871,GO:0003674,GO:0003824,GO:0004553,GO:0005488,GO:0005575,GO:0005618,GO:0005623,GO:0005886,GO:0007154,GO:0008150,GO:0008422,GO:0009505,GO:0009987,GO:0015926,GO:0016020,GO:0016787,GO:0016798,GO:0030246,GO:0030247,GO:0030312,GO:0031224,GO:0031225,GO:0031226,GO:0042973,GO:0044425,GO:0044459,GO:0044464,GO:0046658,GO:0071944	NA	NA	NA	NA	NA	NA	NA	NA	NA	NA	Glyco_hydro_17
L.us.o.g.scaffold132.4	0.07	0.101	0.154	11.082	9.006	22.491	0.026	0.045	0.106	2.154	11.45	7.928	7.14077	3.33e-36	141.119	7.0638	7.45e-17	133.787	up	4006.Lus10014750	0	1100	2CN16@1|root,2QT8Z@2759|Eukaryota,37K3D@33090|Viridiplantae,3G86D@35493|Streptophyta,4JKA5@91835|fabids	35493|Streptophyta	G	Belongs to the glycosyltransferase 8 family	NA	GO:0000139,GO:0005575,GO:0005622,GO:0005623,GO:0005737,GO:0005794,GO:0012505,GO:0016020,GO:0031090,GO:0031984,GO:0043226,GO:0043227,GO:0043229,GO:0043231,GO:0044422,GO:0044424,GO:0044431,GO:0044444,GO:0044446,GO:0044464,GO:0098588,GO:0098791	2.4.1.43	ko:K13648	ko00520,map00520	NA	R05191	RC00005	ko00000,ko00001,ko01000,ko01003	NA	GT8	NA	Glyco_transf_8
L.us.o.g.scaffold3.312	25.878	15.828	27.996	514.182	267.684	517.179	24.844	60.196	56.154	467.885	678.181	510.558	4.34361	3.48e-36	20.3029	3.66716	2.27e-22	12.7035	up	4006.Lus10023644	0	1005	COG1028@1|root,KOG0725@2759|Eukaryota,37RHS@33090|Viridiplantae,3GFNS@35493|Streptophyta,4JDNW@91835|fabids	35493|Streptophyta	Q	chlorophyll(ide) b reductase NYC1	NYC1	GO:0003674,GO:0003824,GO:0005575,GO:0005622,GO:0005623,GO:0005737,GO:0006725,GO:0006778,GO:0006787,GO:0006807,GO:0008150,GO:0008152,GO:0009056,GO:0009057,GO:0009507,GO:0009536,GO:0009987,GO:0010304,GO:0015994,GO:0015996,GO:0016491,GO:0016614,GO:0016616,GO:0019439,GO:0019538,GO:0030163,GO:0033013,GO:0033015,GO:0034256,GO:0034641,GO:0042440,GO:0043170,GO:0043226,GO:0043227,GO:0043229,GO:0043231,GO:…	1.1.1.294	ko:K13606	ko00860,ko01100,ko01110,map00860,map01100,map01110	NA	R08914,R08915,R09069,R09070	RC00116	ko00000,ko00001,ko01000	NA	NA	NA	adh_short
L.us.o.g.scaffold6.397	17.091	9.926	16.305	373.762	178.835	386.731	11.813	16.104	16.896	417.261	508.688	333.275	4.56314	4.54e-36	23.6396	4.92498	1.3e-75	30.3785	up	4006.Lus10026879	1.42eNA189	531	2CMY9@1|root,2QSPY@2759|Eukaryota,37S17@33090|Viridiplantae,3GARP@35493|Streptophyta,4JHZ9@91835|fabids	35493|Streptophyta	K	NAC domainNAcontaining protein	NA	GO:0003674,GO:0003700,GO:0006355,GO:0008150,GO:0009889,GO:0010468,GO:0010556,GO:0019219,GO:0019222,GO:0031323,GO:0031326,GO:0050789,GO:0050794,GO:0051171,GO:0051252,GO:0060255,GO:0065007,GO:0080090,GO:0140110,GO:1903506,GO:2000112,GO:2001141	NA	NA	NA	NA	NA	NA	NA	NA	NA	NA	NAM
L.us.o.g.scaffold101.184	53.142	54.996	56.695	916.883	450.635	896.739	89.345	79.635	50.419	1220.16	1834.87	976.844	3.90524	4.67e-36	14.9829	4.31708	6.23e-36	19.9329	up	4006.Lus10023914	2.27eNA176	496	KOG1940@1|root,KOG1940@2759|Eukaryota,37JMN@33090|Viridiplantae,3G96H@35493|Streptophyta,4JKEE@91835|fabids	35493|Streptophyta	O	RING finger and CHY zinc finger domainNAcontaining protein	NA	GO:0000151,GO:0002039,GO:0003674,GO:0003824,GO:0004842,GO:0005102,GO:0005488,GO:0005515,GO:0005575,GO:0005622,GO:0005623,GO:0005634,GO:0005654,GO:0005737,GO:0005829,GO:0006464,GO:0006508,GO:0006511,GO:0006807,GO:0008150,GO:0008152,GO:0008270,GO:0009056,GO:0009057,GO:0009893,GO:0009894,GO:0009896,GO:0009987,GO:0010604,GO:0016567,GO:0016740,GO:0019222,GO:0019538,GO:0019787,GO:0019941,GO:0030162,GO:…	2.3.2.27	ko:K10144	ko04115,ko04120,ko05162,map04115,map04120,map05162	NA	NA	NA	ko00000,ko00001,ko01000,ko04121	NA	NA	NA	zfNACHY,zfNARING_2,zfNARING_UBOX,zinc_ribbon_6
L.us.o.g.scaffold161.34	1.466	1.504	1.22	11.331	15.277	19.058	1.978	1.227	1.239	5.396	6.14	11.062	3.55575	5.21e-36	11.7594	2.45432	2.65e-09	5.48053	up	4006.Lus10021353	1.65eNA303	828	KOG2824@1|root,KOG2824@2759|Eukaryota,37HTJ@33090|Viridiplantae,3GFYE@35493|Streptophyta,4JNQ3@91835|fabids	35493|Streptophyta	O	Glutaredoxin	NA	GO:0005575,GO:0005623,GO:0005886,GO:0016020,GO:0044464,GO:0071944	NA	ko:K17479	NA	NA	NA	NA	ko00000,ko01009,ko03110	NA	NA	NA	Glutaredoxin
L.us.o.g.scaffold29.2	28.641	26.025	39.086	251.007	220.416	200.364	13.205	26.123	19.645	228.668	283.804	270.872	2.95522	6.36e-36	7.75552	3.84254	9.13e-38	14.3456	up	4006.Lus10020760	3.17eNA198	550	COG0491@1|root,KOG0814@2759|Eukaryota,37MVP@33090|Viridiplantae,3GDGT@35493|Streptophyta,4JDAM@91835|fabids	35493|Streptophyta	S	Persulfide dioxygenase ETHE1 homolog	NA	NA	1.13.11.18	ko:K17725	ko00920,map00920	NA	R08678	RC02313	ko00000,ko00001,ko01000,ko03029	NA	NA	NA	Lactamase_B
L.us.o.g.scaffold66.232	1.138	0.955	1.332	19.315	12.82	11.944	0.487	1.059	1.005	12.799	14.622	15.318	3.8047	7.21e-36	13.9743	4.1727	1.29e-36	18.0347	up	4006.Lus10037385	0	1552	COG0464@1|root,KOG0730@2759|Eukaryota,37KI9@33090|Viridiplantae,3G7QA@35493|Streptophyta	35493|Streptophyta	O	cell division cycle protein 48	NA	GO:0005575,GO:0005622,GO:0005623,GO:0005634,GO:0005654,GO:0005730,GO:0005737,GO:0005794,GO:0005829,GO:0005886,GO:0008150,GO:0009893,GO:0009894,GO:0009896,GO:0010035,GO:0010038,GO:0010604,GO:0012505,GO:0016020,GO:0019222,GO:0031974,GO:0031981,GO:0042176,GO:0042221,GO:0043226,GO:0043227,GO:0043228,GO:0043229,GO:0043231,GO:0043232,GO:0043233,GO:0044422,GO:0044424,GO:0044428,GO:0044444,GO:0044446,GO:…	NA	ko:K13525	ko04141,ko05134,map04141,map05134	M00400,M00403	NA	NA	ko00000,ko00001,ko00002,ko03019,ko04131,ko04147	3.A.16.1	NA	NA	AAA,CDC48_2,CDC48_N,Vps4_C
L.us.o.g.scaffold22.262	7.383	6.438	5.115	82.568	50.281	59.519	4.444	6.052	8.037	47.419	50.861	54.799	3.46794	8.03e-36	11.065	3.15467	5.91e-31	8.90534	up	4006.Lus10020506	0	1617	COG0438@1|root,KOG0853@2759|Eukaryota,37R4Q@33090|Viridiplantae,3GG0R@35493|Streptophyta,4JGRN@91835|fabids	35493|Streptophyta	M	SucroseNAcleaving enzyme that provides UDPNAglucose and fructose for various metabolic pathways	SUS1	GO:0000003,GO:0001101,GO:0001666,GO:0003006,GO:0003674,GO:0003824,GO:0005575,GO:0005622,GO:0005623,GO:0005737,GO:0005773,GO:0005829,GO:0005886,GO:0005911,GO:0006950,GO:0006970,GO:0007275,GO:0008150,GO:0008194,GO:0009266,GO:0009409,GO:0009413,GO:0009414,GO:0009415,GO:0009506,GO:0009628,GO:0009743,GO:0009744,GO:0009746,GO:0009749,GO:0009791,GO:0009987,GO:0010033,GO:0010035,GO:0010037,GO:0010038,GO:…	2.4.1.13	ko:K00695	ko00500,ko01100,map00500,map01100	NA	R00806	RC00005,RC00028,RC02748	ko00000,ko00001,ko01000,ko01003	NA	GT4	NA	Glycos_transf_1,Sucrose_synth
L.us.o.g.scaffold45.98	0	0	0	602.435	271.564	705.191	0	0	0.177	989.158	1692.9	677.737	15.864	8.14e-36	59639.7	14.4079	3.99e-52	21737.4	up	4006.Lus10040652	8.69eNA182	506	COG0580@1|root,KOG0223@2759|Eukaryota,37PC5@33090|Viridiplantae,3GGC0@35493|Streptophyta,4JTJ4@91835|fabids	35493|Streptophyta	G	Belongs to the MIP aquaporin (TC 1.A.8) family	BETANATIP	GO:0000003,GO:0000322,GO:0000325,GO:0000326,GO:0003006,GO:0003674,GO:0005215,GO:0005372,GO:0005575,GO:0005622,GO:0005623,GO:0005737,GO:0005773,GO:0005774,GO:0005886,GO:0005887,GO:0006810,GO:0006811,GO:0006833,GO:0006914,GO:0007275,GO:0008150,GO:0008152,GO:0009056,GO:0009705,GO:0009791,GO:0009987,GO:0010154,GO:0010431,GO:0015250,GO:0015267,GO:0015318,GO:0016020,GO:0016021,GO:0021700,GO:0022414,GO:…	NA	ko:K09873	NA	NA	NA	NA	ko00000,ko02000	1.A.8.10	NA	NA	MIP
L.us.o.g.scaffold20.132	2.107	2.294	2.414	42.708	21.336	37.759	2.006	2.879	2.108	68.527	122.225	43.119	4.02582	8.4e-36	16.289	5.18382	4.83e-35	36.3483	up	4006.Lus10006846	9.31eNA93	270	KOG1755@1|root,KOG1755@2759|Eukaryota,37TSD@33090|Viridiplantae,3GPKV@35493|Streptophyta	35493|Streptophyta	Z	Binds to actin and affects the structure of the cytoskeleton. At high concentrations, profilin prevents the polymerization of actin, whereas it enhances it at low concentrations	NA	NA	NA	ko:K05759	ko04013,ko04015,ko04810,ko05131,ko05132,map04013,map04015,map04810,map05131,map05132	NA	NA	NA	ko00000,ko00001,ko04131,ko04147,ko04812	NA	NA	NA	Profilin
L.us.o.g.scaffold69.59	54.915	69.134	64.097	395.907	314.264	404.324	46.407	52.201	59.676	409.09	945.116	405.211	2.68424	1.05e-35	6.42741	3.59776	1.72e-19	12.1069	up	4006.Lus10027186	1.88eNA73	221	KOG1654@1|root,KOG1654@2759|Eukaryota,37UHR@33090|Viridiplantae,3GIM6@35493|Streptophyta,4JPI7@91835|fabids	35493|Streptophyta	Z	Belongs to the ATG8 family	NA	GO:0006950,GO:0006995,GO:0007154,GO:0008150,GO:0009267,GO:0009605,GO:0009987,GO:0009991,GO:0031667,GO:0031668,GO:0031669,GO:0033554,GO:0042594,GO:0043562,GO:0050896,GO:0051716,GO:0071496	NA	ko:K08341	ko04068,ko04136,ko04137,ko04138,ko04139,ko04140,ko04212,ko04371,ko04621,ko04727,ko05167,map04068,map04136,map04137,map04138,map04139,map04140,map04212,map04371,map04621,map04727,map05167	NA	NA	NA	ko00000,ko00001,ko03029,ko04121,ko04131	NA	NA	NA	Atg8
L.us.o.g.scaffold86.45	7.974	6.559	5.75	46.782	44.38	62.749	5.663	6.869	5.126	40.221	44.379	44.888	3.03901	1.07e-35	8.21928	2.98247	2.96e-45	7.90339	up	4006.Lus10009722	1.09eNA305	843	28JN2@1|root,2QS17@2759|Eukaryota,37NAC@33090|Viridiplantae,3G71Z@35493|Streptophyta,4JFKX@91835|fabids	35493|Streptophyta	S	Protein of unknown function (DUF3537)	NA	NA	NA	NA	NA	NA	NA	NA	NA	NA	NA	NA	DUF3537
L.us.o.g.scaffold63.182	30.972	29.007	29.267	107.744	126.37	121.026	21.623	24.196	23.603	69.179	142.307	88.531	2.10261	1.11e-35	4.29486	2.23045	8.21e-11	4.6928	up	NA	NA	NA	NA	NA	NA	NA	NA	NA	NA	NA	NA	NA	NA	NA	NA	NA	NA	NA	NA
L.us.o.g.scaffold199.21	42.479	27.625	43.416	269.04	253.165	276.593	21.573	37.527	31.063	124.016	112.866	178.653	2.92866	1.35e-35	7.61401	2.31028	2.58e-14	4.95979	up	4006.Lus10007346	0	1590	KOG4660@1|root,KOG4660@2759|Eukaryota,37MKT@33090|Viridiplantae,3G8B5@35493|Streptophyta,4JDY1@91835|fabids	35493|Streptophyta	A	Mei2NAlike	NA	GO:0008150,GO:0010564,GO:0010638,GO:0033043,GO:0040008,GO:0040020,GO:0045787,GO:0045836,GO:0045927,GO:0048518,GO:0048522,GO:0050789,GO:0050794,GO:0051128,GO:0051130,GO:0051445,GO:0051446,GO:0051726,GO:0051783,GO:0051785,GO:0065007,GO:0090068,GO:2000241,GO:2000243	NA	NA	NA	NA	NA	NA	NA	NA	NA	NA	RRM_1,RRM_2
L.us.o.g.scaffold69.259	0.237	0.292	0.19	68.025	12.932	55.506	0.379	0.097	0.461	80.282	76.163	62.792	7.70979	1.59e-35	209.352	8.01528	7.4e-87	258.726	up	4006.Lus10018621	1.22eNA250	687	KOG1595@1|root,KOG1595@2759|Eukaryota,37NFW@33090|Viridiplantae,3GDV0@35493|Streptophyta,4JJE5@91835|fabids	35493|Streptophyta	S	zinc finger CCCH domainNAcontaining protein	NA	GO:0000932,GO:0003674,GO:0003700,GO:0005575,GO:0005622,GO:0005623,GO:0005634,GO:0005737,GO:0006355,GO:0008150,GO:0009889,GO:0010029,GO:0010187,GO:0010468,GO:0010494,GO:0010556,GO:0019219,GO:0019222,GO:0031323,GO:0031326,GO:0032991,GO:0035770,GO:0036464,GO:0043226,GO:0043227,GO:0043228,GO:0043229,GO:0043231,GO:0043232,GO:0044424,GO:0044444,GO:0044464,GO:0048519,GO:0048580,GO:0048581,GO:0050789,GO:…	NA	NA	NA	NA	NA	NA	NA	NA	NA	NA	zfNACCCH,zfNACCCH_2
L.us.o.g.scaffold145.110	0.627	1.081	1.175	16.008	20.905	16.975	1.403	1.082	1.279	14.066	21.218	18.274	4.33093	1.63e-35	20.1252	3.9476	6.47e-27	15.4293	up	4006.Lus10037470	5.79eNA143	416	2B8V7@1|root,2S0SJ@2759|Eukaryota,37UNR@33090|Viridiplantae,3GIUI@35493|Streptophyta	35493|Streptophyta	NA	NA	NA	NA	NA	NA	NA	NA	NA	NA	NA	NA	NA	NA	LIN37
L.us.o.g.scaffold106.46	12.161	11.518	12.458	114.787	77.713	136.55	9.144	10.841	10.424	182.469	207.153	142.134	3.30676	2.93e-35	9.89541	4.23947	4.66e-73	18.8889	up	4006.Lus10014496	3.77eNA267	741	COG0465@1|root,KOG0743@2759|Eukaryota,37QYB@33090|Viridiplantae,3G9CY@35493|Streptophyta	35493|Streptophyta	O	Belongs to the AAA ATPase family	NA	GO:0003674,GO:0005215,GO:0005575,GO:0005622,GO:0005623,GO:0005737,GO:0005739,GO:0006810,GO:0008104,GO:0008150,GO:0008320,GO:0008565,GO:0009987,GO:0015031,GO:0015833,GO:0016043,GO:0022607,GO:0022857,GO:0022884,GO:0033036,GO:0034622,GO:0042886,GO:0042887,GO:0043226,GO:0043227,GO:0043229,GO:0043231,GO:0043933,GO:0044085,GO:0044424,GO:0044444,GO:0044464,GO:0045184,GO:0051131,GO:0051179,GO:0051234,GO:…	NA	ko:K08900	NA	NA	NA	NA	ko00000,ko03029	NA	NA	NA	AAA,AAA_assoc
L.us.o.g.scaffold99.188	8.724	14.995	9.74	1011.63	248.942	1117.82	6.755	8.361	15.964	1591.69	4056.97	1126.51	6.28585	2.94e-35	78.0243	7.89565	2.15e-49	238.137	up	4006.Lus10003815	4.8eNA46	148	2E1S1@1|root,2S924@2759|Eukaryota,37X7S@33090|Viridiplantae,3GKZ8@35493|Streptophyta,4JV41@91835|fabids	35493|Streptophyta	S	CYSTM1 family protein ANAlike	NA	NA	NA	NA	NA	NA	NA	NA	NA	NA	NA	NA	CYSTM
L.us.o.g.scaffold47.107	0.46	0.519	0.616	10.834	7.178	8.048	1.569	0.756	0.323	2.679	6.497	10.547	4.149	3.49e-35	17.7408	3.01094	6.57e-06	8.06087	up	4006.Lus10008316	6.26eNA301	830	28K9J@1|root,2R0MM@2759|Eukaryota,37HH3@33090|Viridiplantae,3G851@35493|Streptophyta,4JF9A@91835|fabids	35493|Streptophyta	K	Belongs to the GRAS family	NA	GO:0003674,GO:0003676,GO:0003677,GO:0003700,GO:0005488,GO:0005575,GO:0005622,GO:0005623,GO:0005634,GO:0005635,GO:0005737,GO:0005783,GO:0006355,GO:0008150,GO:0009889,GO:0010468,GO:0010556,GO:0012505,GO:0016020,GO:0019219,GO:0019222,GO:0031090,GO:0031323,GO:0031326,GO:0031965,GO:0031967,GO:0031975,GO:0043226,GO:0043227,GO:0043229,GO:0043231,GO:0043565,GO:0044422,GO:0044424,GO:0044428,GO:0044444,GO:…	NA	NA	NA	NA	NA	NA	NA	NA	NA	NA	GRAS
L.us.o.g.scaffold83.5	61.207	45.254	61.688	380.397	302.453	367.004	36.465	50.029	41.495	205.373	249.127	263.237	2.75949	3.51e-35	6.77158	2.59827	2.76e-31	6.05559	up	4006.Lus10020769	0	1615	KOG4660@1|root,KOG4660@2759|Eukaryota,37MKT@33090|Viridiplantae,3G8B5@35493|Streptophyta,4JDY1@91835|fabids	35493|Streptophyta	A	Mei2NAlike	NA	GO:0008150,GO:0010564,GO:0010638,GO:0033043,GO:0040008,GO:0040020,GO:0045787,GO:0045836,GO:0045927,GO:0048518,GO:0048522,GO:0050789,GO:0050794,GO:0051128,GO:0051130,GO:0051445,GO:0051446,GO:0051726,GO:0051783,GO:0051785,GO:0065007,GO:0090068,GO:2000241,GO:2000243	NA	NA	NA	NA	NA	NA	NA	NA	NA	NA	RRM_1,RRM_2
L.us.o.g.scaffold46.311	1.897	1.381	2.425	105.412	32.224	99.878	2.238	1.931	1.645	34.777	18.677	48.279	5.50958	4.4e-35	45.5564	4.22837	8.83e-31	18.7442	up	4006.Lus10038049	0	1657	COG1132@1|root,KOG0055@2759|Eukaryota,37HZ5@33090|Viridiplantae,3G9FQ@35493|Streptophyta,4JKXQ@91835|fabids	35493|Streptophyta	Q	ABC transporter B family member	NA	NA	3.6.3.44	ko:K05658	ko02010,ko04976,ko05206,ko05226,map02010,map04976,map05206,map05226	NA	NA	NA	ko00000,ko00001,ko01000,ko02000,ko04090,ko04147	3.A.1.201	NA	NA	ABC_membrane,ABC_tran
L.us.o.g.scaffold34.216	0.266	0.368	0.142	15.56	15.438	36.147	0.212	0.146	2.797	53.651	76.163	35.215	6.56569	4.56e-35	94.7261	5.8234	8.77e-06	56.6262	up	4006.Lus10030484	1.84eNA134	385	COG2273@1|root,2QQ71@2759|Eukaryota,37JHS@33090|Viridiplantae,3GB7W@35493|Streptophyta,4JRFK@91835|fabids	35493|Streptophyta	G	Catalyzes xyloglucan endohydrolysis (XEH) and or endotransglycosylation (XET). Cleaves and religates xyloglucan polymers, an essential constituent of the primary cell wall, and thereby participates in cell wall construction of growing tissues	NA	GO:0003674,GO:0003824,GO:0005575,GO:0005618,GO:0005622,GO:0005623,GO:0005737,GO:0005794,GO:0006950,GO:0008150,GO:0009266,GO:0009408,GO:0009409,GO:0009605,GO:0009612,GO:0009628,GO:0009664,GO:0009719,GO:0009725,GO:0009733,GO:0009741,GO:0009832,GO:0009987,GO:0010033,GO:0012505,GO:0014070,GO:0016043,GO:0016740,GO:0016757,GO:0016758,GO:0016762,GO:0030312,GO:0033993,GO:0042221,GO:0042546,GO:0043226,GO:…	2.4.1.207	ko:K08235,ko:K14504	ko04075,map04075	NA	NA	NA	ko00000,ko00001,ko01000	NA	NA	NA	Glyco_hydro_16,XET_C
L.us.o.g.scaffold161.39	9.631	8.422	6.714	66.272	70.297	51.559	4.536	4.025	3.281	49.727	54.508	54.669	3.03936	4.89e-35	8.22126	3.85445	1.37e-54	14.4645	up	3649.evm.model.supercontig_5.6	6.9eNA11	60.8	2E0YW@1|root,2S8C0@2759|Eukaryota,37X1S@33090|Viridiplantae,3GKVA@35493|Streptophyta,3I12H@3699|Brassicales	35493|Streptophyta	S	Has 11 Blast hits to 11 proteins in 5 species Archae NA 0	NA	NA	NA	NA	NA	NA	NA	NA	NA	NA	NA	NA	NA
L.us.o.g.scaffold34.93	20.707	10.56	15.03	145.964	147.438	172.821	9.068	14.018	14.211	157.094	243.742	208.386	3.44465	4.89e-35	10.8879	4.14369	4.99e-44	17.6756	up	4006.Lus10006468	5.64eNA172	480	COG0379@1|root,2QPQ6@2759|Eukaryota,37HWN@33090|Viridiplantae,3GFBR@35493|Streptophyta,4JJE7@91835|fabids	35493|Streptophyta	H	Quinolinate synthase	NA	GO:0003674,GO:0003824,GO:0005488,GO:0005575,GO:0005622,GO:0005623,GO:0005737,GO:0006082,GO:0006139,GO:0006520,GO:0006531,GO:0006725,GO:0006732,GO:0006733,GO:0006753,GO:0006793,GO:0006796,GO:0006807,GO:0008150,GO:0008152,GO:0008987,GO:0009058,GO:0009066,GO:0009108,GO:0009117,GO:0009165,GO:0009435,GO:0009507,GO:0009536,GO:0009987,GO:0016053,GO:0017144,GO:0018130,GO:0019355,GO:0019359,GO:0019362,GO:…	2.5.1.72	ko:K03517	ko00760,ko01100,map00760,map01100	M00115	R04292	RC01119	ko00000,ko00001,ko00002,ko01000	NA	NA	NA	NadA,SufE
L.us.o.g.scaffold109.49	9.286	7.049	7.983	85.923	55.896	93.118	9.023	8.705	8.938	67.258	110.405	66.121	3.39288	5.21e-35	10.5041	3.30953	6.81e-30	9.91445	up	4006.Lus10007718	0	1056	COG0654@1|root,KOG1298@2759|Eukaryota,37M2X@33090|Viridiplantae,3G8B7@35493|Streptophyta,4JJS7@91835|fabids	35493|Streptophyta	I	Squalene monooxygenaseNAlike	NA	GO:0001101,GO:0005575,GO:0005622,GO:0005623,GO:0005737,GO:0005783,GO:0006629,GO:0006694,GO:0006950,GO:0008150,GO:0008152,GO:0008202,GO:0008610,GO:0009058,GO:0009414,GO:0009415,GO:0009628,GO:0010035,GO:0012505,GO:0016125,GO:0016126,GO:0042221,GO:0043226,GO:0043227,GO:0043229,GO:0043231,GO:0044238,GO:0044424,GO:0044444,GO:0044464,GO:0050896,GO:0071704,GO:1901360,GO:1901362,GO:1901576,GO:1901615,GO:…	1.14.14.17	ko:K00511	ko00100,ko00909,ko01100,ko01110,ko01130,map00100,map00909,map01100,map01110,map01130	NA	R02874	RC00201	ko00000,ko00001,ko01000	NA	NA	NA	SE
L.us.o.g.scaffold88.88	22.402	18.89	19.199	211.404	134.57	145.671	9.299	14.731	10.313	111.192	174.787	139.378	3.14458	5.25e-35	8.84326	3.7456	1.42e-36	13.4134	up	4006.Lus10014614	0	911	COG0364@1|root,KOG0563@2759|Eukaryota,37K4E@33090|Viridiplantae,3GBQX@35493|Streptophyta,4JHJV@91835|fabids	35493|Streptophyta	G	Catalyzes the rateNAlimiting step of the oxidative pentoseNAphosphate pathway, which represents a route for the dissimilation of carbohydrates besides glycolysis	G6PD5	GO:0003674,GO:0003824,GO:0004345,GO:0005575,GO:0005622,GO:0005623,GO:0005737,GO:0005829,GO:0005975,GO:0005996,GO:0006006,GO:0006081,GO:0006098,GO:0006139,GO:0006725,GO:0006732,GO:0006733,GO:0006739,GO:0006753,GO:0006793,GO:0006796,GO:0006807,GO:0008150,GO:0008152,GO:0009051,GO:0009117,GO:0009507,GO:0009536,GO:0009987,GO:0010035,GO:0010038,GO:0016491,GO:0016614,GO:0016616,GO:0019318,GO:0019362,GO:…	1.1.1.363,1.1.1.49	ko:K00036	ko00030,ko00480,ko01100,ko01110,ko01120,ko01130,ko01200,ko05230,map00030,map00480,map01100,map01110,map01120,map01130,map01200,map05230	M00004,M00006,M00008	R00835,R02736,R10907	RC00001,RC00066	ko00000,ko00001,ko00002,ko01000,ko04147	NA	NA	NA	G6PD_C,G6PD_N
L.us.o.g.scaffold106.60	3.484	3.228	2.883	18.728	27.083	19.646	5.044	6.263	3.365	24.09	33.234	28.175	2.87733	6.14e-35	7.34788	2.65466	1.8e-17	6.297	up	4006.Lus10030673	0	944	COG2017@1|root,KOG1604@2759|Eukaryota,37J42@33090|Viridiplantae,3G7EM@35493|Streptophyta,4JK6S@91835|fabids	35493|Streptophyta	G	Converts alphaNAaldose to the betaNAanomer	NA	GO:0003674,GO:0003824,GO:0004034,GO:0005975,GO:0005996,GO:0006006,GO:0006012,GO:0008150,GO:0008152,GO:0009056,GO:0016052,GO:0016853,GO:0016854,GO:0016857,GO:0019318,GO:0019320,GO:0019388,GO:0033499,GO:0044238,GO:0044281,GO:0044282,GO:0046365,GO:0071704,GO:1901575	5.1.3.3	ko:K01785	ko00010,ko00052,ko01100,ko01110,ko01120,ko01130,map00010,map00052,map01100,map01110,map01120,map01130	M00632	R01602,R10619	RC00563	ko00000,ko00001,ko00002,ko01000	NA	NA	NA	Aldose_epim
L.us.o.g.scaffold22.300	3.379	3.904	4.614	23.489	23.926	24.634	3.149	2.766	3.19	22.572	44.08	27.709	2.70943	6.72e-35	6.54061	3.49247	4.33e-24	11.2548	up	4006.Lus10012438	1.28eNA33	116	2E1VZ@1|root,2S95Q@2759|Eukaryota,37X8A@33090|Viridiplantae,3GKX4@35493|Streptophyta	35493|Streptophyta	NA	NA	NA	NA	NA	NA	NA	NA	NA	NA	NA	NA	NA	NA	NA
L.us.o.g.scaffold147.102	27.25	25.802	21.238	169.754	128.92	176.767	22.434	21.735	14.94	137.044	222.748	140.309	2.79713	6.79e-35	6.95057	3.19788	1.04e-24	9.1761	up	4006.Lus10034394	1.1eNA300	822	COG2211@1|root,KOG4830@2759|Eukaryota,37MC5@33090|Viridiplantae,3GCJ7@35493|Streptophyta,4JFBC@91835|fabids	35493|Streptophyta	G	Major facilitator superfamily domainNAcontaining protein 12NAlike	NA	NA	NA	NA	NA	NA	NA	NA	NA	NA	NA	NA	MFS_2
L.us.o.g.scaffold32.269	10.924	5.586	16.5	197.249	322.604	358.462	21.948	12.968	5.783	26.42	115.347	161.719	4.8373	7.34e-35	28.5872	3.01733	5.11e-06	8.09669	up	4006.Lus10022191	6.81eNA274	748	COG3491@1|root,KOG0143@2759|Eukaryota,37PC4@33090|Viridiplantae,3GH2V@35493|Streptophyta,4JDJ0@91835|fabids	35493|Streptophyta	Q	Belongs to the iron ascorbateNAdependent oxidoreductase family	NA	NA	NA	NA	NA	NA	NA	NA	NA	NA	NA	NA	2OGNAFeII_Oxy,DIOX_N
L.us.o.g.scaffold0.759	23.137	33.76	20.447	189.556	252.438	289.906	24.868	38.972	33.585	316.88	609.792	355.654	3.35331	7.57e-35	10.2199	3.83744	3.23e-28	14.295	up	4006.Lus10036402	3.77eNA93	271	2AJBI@1|root,2RZ6Q@2759|Eukaryota,37UHN@33090|Viridiplantae,3GIQ7@35493|Streptophyta,4JPF5@91835|fabids	35493|Streptophyta	S	Desiccation protectant protein Lea14 homolog	NA	GO:0005575,GO:0005576,GO:0005622,GO:0005623,GO:0005737,GO:0005829,GO:0005886,GO:0006950,GO:0006952,GO:0008150,GO:0009314,GO:0009416,GO:0009605,GO:0009607,GO:0009611,GO:0009620,GO:0009628,GO:0009642,GO:0009644,GO:0016020,GO:0043207,GO:0044424,GO:0044444,GO:0044464,GO:0048046,GO:0050832,GO:0050896,GO:0051704,GO:0051707,GO:0071944,GO:0098542	NA	NA	NA	NA	NA	NA	NA	NA	NA	NA	LEA_2
L.us.o.g.scaffold15.395	55.448	52.919	64.87	392.06	289.493	382.267	43.295	39.192	33.412	324.557	641.508	331.449	2.73676	8.04e-35	6.66573	3.60542	1.83e-25	12.1714	up	4006.Lus10037925	3.66eNA15	73.9	2E32F@1|root,2SA7M@2759|Eukaryota,37WXW@33090|Viridiplantae,3GM56@35493|Streptophyta	35493|Streptophyta	S	cyclinNAdependent protein kinase inhibitor	NA	NA	NA	NA	NA	NA	NA	NA	NA	NA	NA	NA	NA
L.us.o.g.scaffold129.93	43.068	38.721	36.11	153.64	215.685	189.76	26.884	30.333	25.529	123.294	231.217	141.79	2.35292	8.24e-35	5.10857	2.70311	1.06e-17	6.51206	up	4006.Lus10043002	6.61eNA187	520	COG0225@1|root,KOG1635@2759|Eukaryota,37JIQ@33090|Viridiplantae,3GDQG@35493|Streptophyta,4JM8X@91835|fabids	35493|Streptophyta	O	Peptide methionine sulfoxide	NA	GO:0003674,GO:0003824,GO:0005575,GO:0005622,GO:0005623,GO:0005737,GO:0005739,GO:0005829,GO:0006464,GO:0006807,GO:0006950,GO:0006979,GO:0008113,GO:0008150,GO:0008152,GO:0009314,GO:0009416,GO:0009507,GO:0009526,GO:0009532,GO:0009536,GO:0009570,GO:0009628,GO:0009719,GO:0009725,GO:0009735,GO:0009941,GO:0009987,GO:0010033,GO:0016491,GO:0016667,GO:0016671,GO:0019538,GO:0031967,GO:0031975,GO:0033554,GO:…	1.8.4.11	ko:K07304	NA	NA	NA	NA	ko00000,ko01000	NA	NA	NA	PMSR
L.us.o.g.scaffold140.131	22.61	19.704	19.04	90.759	83.145	81.973	22.051	21.926	18.39	62.342	90.217	81.012	2.17543	8.83e-35	4.5172	2.01826	9.06e-17	4.05096	up	4006.Lus10039000	0	873	28IVU@1|root,2QR7F@2759|Eukaryota,37J98@33090|Viridiplantae,3GA9W@35493|Streptophyta,4JEWD@91835|fabids	35493|Streptophyta	K	mediator of RNA polymerase II transcription subunit	NA	NA	NA	NA	NA	NA	NA	NA	NA	NA	NA	NA	Med26
L.us.o.g.scaffold39.114	1.703	2.265	1.735	24.567	23.135	39.368	4.761	6.239	7.772	20.822	31.321	41.859	4.04941	9.2e-35	16.5575	2.43462	2.42e-11	5.40622	up	4006.Lus10029991	8.02eNA173	483	COG2365@1|root,KOG1572@2759|Eukaryota,37I34@33090|Viridiplantae,3GB3Z@35493|Streptophyta,4JEJI@91835|fabids	35493|Streptophyta	V	TyrosineNAprotein phosphatase	NA	GO:0002831,GO:0003674,GO:0003824,GO:0004721,GO:0004725,GO:0005575,GO:0005622,GO:0005623,GO:0005634,GO:0005737,GO:0006464,GO:0006470,GO:0006793,GO:0006796,GO:0006807,GO:0008150,GO:0008152,GO:0009987,GO:0016311,GO:0016787,GO:0016788,GO:0016791,GO:0019538,GO:0031347,GO:0032101,GO:0035335,GO:0036211,GO:0042578,GO:0043170,GO:0043226,GO:0043227,GO:0043229,GO:0043231,GO:0043412,GO:0043900,GO:0044237,GO:…	3.1.3.48	ko:K18045	NA	NA	NA	NA	ko00000,ko01000,ko01009	NA	NA	NA	Y_phosphatase2
L.us.o.g.scaffold206.69	23.559	21.325	20.321	129.1	100.52	137.515	19.644	16.929	12.201	127.293	190.655	117.091	2.61152	1.1e-34	6.11147	3.27319	4.39e-26	9.66778	up	4006.Lus10018654	0	1059	COG0654@1|root,KOG1298@2759|Eukaryota,37M2X@33090|Viridiplantae,3G8B7@35493|Streptophyta,4JJS7@91835|fabids	35493|Streptophyta	I	Squalene monooxygenaseNAlike	NA	GO:0001101,GO:0005575,GO:0005622,GO:0005623,GO:0005737,GO:0005783,GO:0006629,GO:0006694,GO:0006950,GO:0008150,GO:0008152,GO:0008202,GO:0008610,GO:0009058,GO:0009414,GO:0009415,GO:0009628,GO:0010035,GO:0012505,GO:0016125,GO:0016126,GO:0042221,GO:0043226,GO:0043227,GO:0043229,GO:0043231,GO:0044238,GO:0044424,GO:0044444,GO:0044464,GO:0050896,GO:0071704,GO:1901360,GO:1901362,GO:1901576,GO:1901615,GO:…	1.14.14.17	ko:K00511	ko00100,ko00909,ko01100,ko01110,ko01130,map00100,map00909,map01100,map01110,map01130	NA	R02874	RC00201	ko00000,ko00001,ko01000	NA	NA	NA	SE
L.us.o.g.scaffold178.39	2.39	1.518	2.037	28.92	19.307	32.804	2.639	2.173	1.944	28.338	37.093	38.419	3.88671	1.17e-34	14.7916	4.05371	4.26e-52	16.6069	up	4006.Lus10008368	6.82eNA309	842	28IU0@1|root,2QR5G@2759|Eukaryota,37PXH@33090|Viridiplantae,3GCNE@35493|Streptophyta,4JGBQ@91835|fabids	35493|Streptophyta	H	RINGNAtype E3 ubiquitin transferase	NA	GO:0003674,GO:0003824,GO:0004842,GO:0006464,GO:0006807,GO:0008150,GO:0008152,GO:0009987,GO:0016567,GO:0016740,GO:0019538,GO:0019787,GO:0032446,GO:0036211,GO:0043170,GO:0043412,GO:0044237,GO:0044238,GO:0044260,GO:0044267,GO:0070647,GO:0071704,GO:0140096,GO:1901564	NA	NA	NA	NA	NA	NA	NA	NA	NA	NA	UNAbox
L.us.o.g.scaffold65.277	1.573	1.769	1.931	30.201	17.73	21.691	2.697	2.244	2.178	22.327	27.935	22.733	3.84558	1.52e-34	14.3759	3.47039	7.72e-41	11.0839	up	4006.Lus10039611	2.2eNA273	748	2A6X3@1|root,2RYCW@2759|Eukaryota,37U4R@33090|Viridiplantae,3G85Q@35493|Streptophyta,4JJCN@91835|fabids	35493|Streptophyta	NA	NA	NA	NA	NA	NA	NA	NA	NA	NA	NA	NA	NA	NA	NA
L.us.o.g.scaffold157.101	161.221	135.639	193.539	1241.96	960.503	1380	145.256	219.539	174.658	713.68	1700.99	868.284	2.98644	1.6e-34	7.92516	2.72878	3.32e-12	6.62897	up	4006.Lus10001321	0	982	COG2115@1|root,2QRMS@2759|Eukaryota,37RM9@33090|Viridiplantae,3GDKI@35493|Streptophyta,4JJ3H@91835|fabids	35493|Streptophyta	G	Xylose isomerase	NA	GO:0005575,GO:0005622,GO:0005623,GO:0005737,GO:0005773,GO:0005774,GO:0005783,GO:0005794,GO:0012505,GO:0016020,GO:0031090,GO:0043226,GO:0043227,GO:0043229,GO:0043231,GO:0044422,GO:0044424,GO:0044437,GO:0044444,GO:0044446,GO:0044464,GO:0098588,GO:0098805	5.3.1.5	ko:K01805	ko00040,ko00051,ko01100,map00040,map00051,map01100	NA	R00878,R01432	RC00376,RC00516	ko00000,ko00001,ko01000	NA	NA	NA	NA
L.us.o.g.scaffold10.79	33.828	29.089	35.841	125.885	134.562	126.635	23.297	31.325	29.641	121.413	165.318	114.702	2.08192	1.91e-34	4.2337	2.36591	1.49e-19	5.15479	up	4006.Lus10009225	3.68eNA229	630	KOG0819@1|root,KOG0819@2759|Eukaryota,37PAT@33090|Viridiplantae,3G95A@35493|Streptophyta,4JDD1@91835|fabids	35493|Streptophyta	U	Annexin D5NAlike	NA	GO:0000003,GO:0000902,GO:0000904,GO:0001101,GO:0003006,GO:0003674,GO:0003779,GO:0005488,GO:0005509,GO:0005515,GO:0005543,GO:0006950,GO:0006970,GO:0007275,GO:0008092,GO:0008150,GO:0008289,GO:0009266,GO:0009314,GO:0009408,GO:0009409,GO:0009414,GO:0009415,GO:0009416,GO:0009555,GO:0009628,GO:0009639,GO:0009651,GO:0009653,GO:0009826,GO:0009846,GO:0009856,GO:0009860,GO:0009932,GO:0009987,GO:0010035,GO:…	NA	ko:K17098	NA	NA	NA	NA	ko00000	1.A.31.1.5	NA	NA	Annexin
L.us.o.g.scaffold73.41	34.484	26.585	24.494	336.412	212.752	380.245	21.365	14.459	13.928	265.505	338.965	286.308	3.56318	1.96e-34	11.8202	4.27489	5.29e-60	19.3585	up	4006.Lus10019348	2.9eNA131	379	COG5169@1|root,KOG0627@2759|Eukaryota,37PBG@33090|Viridiplantae,3GFMQ@35493|Streptophyta,4JRGM@91835|fabids	35493|Streptophyta	K	heat shock factor protein	NA	GO:0003674,GO:0003700,GO:0005575,GO:0005622,GO:0005623,GO:0005634,GO:0006355,GO:0006950,GO:0008150,GO:0009266,GO:0009408,GO:0009628,GO:0009889,GO:0009890,GO:0009892,GO:0010468,GO:0010556,GO:0010558,GO:0010605,GO:0010629,GO:0019219,GO:0019222,GO:0031323,GO:0031324,GO:0031326,GO:0031327,GO:0043226,GO:0043227,GO:0043229,GO:0043231,GO:0044424,GO:0044464,GO:0045892,GO:0045934,GO:0048519,GO:0048523,GO:…	NA	ko:K09419	NA	NA	NA	NA	ko00000,ko03000	NA	NA	NA	HSF_DNANAbind
L.us.o.g.scaffold196.59	8.988	8.467	5.352	63.242	54.888	66.038	8.619	9.975	4.865	67.991	50.688	61.57	3.13122	2.27e-34	8.76175	3.04624	1.05e-22	8.26055	up	57918.XP_004293365.1	1.07eNA297	823	COG0471@1|root,KOG1281@2759|Eukaryota,37SIJ@33090|Viridiplantae,3GA28@35493|Streptophyta,4JK1H@91835|fabids	35493|Streptophyta	P	Tonoplast dicarboxylate	NA	GO:0003674,GO:0005215,GO:0005310,GO:0005342,GO:0005575,GO:0005622,GO:0005623,GO:0005737,GO:0005773,GO:0006810,GO:0006811,GO:0006820,GO:0006835,GO:0006873,GO:0006885,GO:0008150,GO:0008509,GO:0008514,GO:0009987,GO:0015075,GO:0015140,GO:0015318,GO:0015556,GO:0015711,GO:0015740,GO:0015743,GO:0015849,GO:0016020,GO:0016021,GO:0019725,GO:0022857,GO:0030003,GO:0030004,GO:0030641,GO:0031224,GO:0034220,GO:…	NA	ko:K14445	NA	NA	NA	NA	ko00000,ko02000	2.A.47.1	NA	NA	Na_sulph_symp
L.us.o.g.scaffold3.314	3.742	3.285	4.418	25.725	23.545	26.853	4.139	5.613	5.252	24.648	27.772	32.798	2.84541	2.37e-34	7.18711	2.61295	1.31e-24	6.11753	up	NA	NA	NA	NA	NA	NA	NA	NA	NA	NA	NA	NA	NA	NA	NA	NA	NA	NA	NA	NA
L.us.o.g.scaffold133.10	2.816	1.743	2.571	114.025	45.588	155.934	1.732	2.024	3.509	143.679	248.528	91.984	5.59196	2.46e-34	48.2334	6.18082	2.08e-41	72.5459	up	4006.Lus10028523	1.24eNA51	162	2CSUM@1|root,2S4AA@2759|Eukaryota,37VYP@33090|Viridiplantae,3GK7F@35493|Streptophyta,4JQT2@91835|fabids	35493|Streptophyta	NA	NA	NA	NA	NA	NA	NA	NA	NA	NA	NA	NA	NA	NA	NA
L.us.o.g.scaffold75.13	10.034	7.196	9.336	43.567	58.801	49.943	7.617	9.862	9.214	34.915	44.927	42.977	2.62608	2.77e-34	6.17344	2.31298	6.62e-24	4.9691	up	4006.Lus10005998	3.46eNA200	566	KOG4270@1|root,KOG4270@2759|Eukaryota,37Q7W@33090|Viridiplantae,3GA2D@35493|Streptophyta,4JN9Z@91835|fabids	35493|Streptophyta	T	P21NARhoNAbinding domain	NA	GO:0005575,GO:0005618,GO:0005623,GO:0005886,GO:0008150,GO:0009505,GO:0009531,GO:0009664,GO:0009987,GO:0016020,GO:0016043,GO:0030312,GO:0044464,GO:0045229,GO:0071554,GO:0071555,GO:0071669,GO:0071840,GO:0071944	NA	NA	NA	NA	NA	NA	NA	NA	NA	NA	PBD,RhoGAP
L.us.o.g.scaffold11.317	24.347	21.249	24.078	97.509	92.391	89.789	21.278	23.469	19.792	64.912	94.717	80.526	2.119	2.97e-34	4.34392	2.00894	2.86e-16	4.02488	up	4006.Lus10008556	5.51eNA198	550	COG0631@1|root,KOG0698@2759|Eukaryota,37IQ0@33090|Viridiplantae,3G7MQ@35493|Streptophyta	35493|Streptophyta	T	phosphatase 2C	NA	NA	3.1.3.16	ko:K17506,ko:K19704	ko04011,map04011	NA	NA	NA	ko00000,ko00001,ko01000,ko01009	NA	NA	NA	PP2C
L.us.o.g.scaffold127.37	1.244	2.241	1.486	167.357	39.2	83.316	1.32	0.863	0.875	114.76	178.206	84.978	6.00454	3.38e-34	64.2016	7.06919	9.6e-81	134.288	up	4006.Lus10031893	1.72eNA285	781	KOG0724@1|root,KOG0724@2759|Eukaryota,37Q80@33090|Viridiplantae,3GFRQ@35493|Streptophyta,4JG7J@91835|fabids	35493|Streptophyta	K	transcription, DNANAtemplated	EPR1	GO:0003674,GO:0003676,GO:0003677,GO:0003700,GO:0005488,GO:0006355,GO:0006950,GO:0006970,GO:0007623,GO:0008150,GO:0009628,GO:0009651,GO:0009719,GO:0009723,GO:0009725,GO:0009889,GO:0010033,GO:0010035,GO:0010038,GO:0010468,GO:0010556,GO:0019219,GO:0019222,GO:0031323,GO:0031326,GO:0042221,GO:0046686,GO:0048511,GO:0050789,GO:0050794,GO:0050896,GO:0051171,GO:0051252,GO:0060255,GO:0065007,GO:0080090,GO:…	NA	NA	NA	NA	NA	NA	NA	NA	NA	NA	Myb_DNANAbinding
L.us.o.g.scaffold72.27	55.296	45.768	39.967	704.9	367.698	543.006	41.996	35.472	33.043	946.868	912.819	696.836	3.64339	3.41e-34	12.496	4.64084	1.1e-99	24.9478	up	4006.Lus10041984	3.7eNA289	793	28IGS@1|root,2QQTM@2759|Eukaryota,37JUF@33090|Viridiplantae,3G7BR@35493|Streptophyta,4JSMU@91835|fabids	35493|Streptophyta	S	isoform X1	NA	GO:0000302,GO:0001101,GO:0006950,GO:0006979,GO:0008150,GO:0009314,GO:0009411,GO:0009416,GO:0009611,GO:0009628,GO:0010035,GO:0010193,GO:0010224,GO:0042221,GO:0042493,GO:0046677,GO:0050896,GO:1901700	NA	NA	NA	NA	NA	NA	NA	NA	NA	NA	DUF760
L.us.o.g.scaffold14.380	12.104	10.131	8.486	84.257	67.115	62.763	6.979	4.358	4.156	51.758	57.182	41.116	2.9197	3.65e-34	7.56688	3.38765	1.02e-29	10.4661	up	4006.Lus10020502	3.2eNA302	825	28HV8@1|root,2QQ67@2759|Eukaryota,37NGN@33090|Viridiplantae,3G8Y3@35493|Streptophyta,4JIJR@91835|fabids	35493|Streptophyta	NA	NA	NA	NA	NA	NA	NA	NA	NA	NA	NA	NA	NA	NA	NA
L.us.o.g.scaffold8.490	1.172	0.218	0.606	43.237	23.344	42.023	0.316	0.659	0.504	21.036	40.215	38.192	5.88304	4.36e-34	59.0164	6.17513	2.71e-44	72.2603	up	4006.Lus10037818	4.29eNA175	495	COG5147@1|root,KOG0048@2759|Eukaryota,37Q2N@33090|Viridiplantae,3G9HF@35493|Streptophyta,4JD4J@91835|fabids	35493|Streptophyta	K	Transcription factor	MYB108	GO:0000981,GO:0000988,GO:0000989,GO:0001067,GO:0001076,GO:0001101,GO:0001134,GO:0001135,GO:0003674,GO:0003676,GO:0003677,GO:0003700,GO:0005488,GO:0005575,GO:0005622,GO:0005623,GO:0005634,GO:0006355,GO:0006357,GO:0006950,GO:0006970,GO:0008150,GO:0009605,GO:0009607,GO:0009620,GO:0009628,GO:0009651,GO:0009719,GO:0009723,GO:0009725,GO:0009737,GO:0009753,GO:0009889,GO:0009987,GO:0010033,GO:0010468,GO:…	NA	ko:K09422	NA	NA	NA	NA	ko00000,ko03000	NA	NA	NA	Myb_DNANAbinding
L.us.o.g.scaffold67.70	3.334	2.401	3.46	26.415	20.335	26.139	2.351	5.475	2.141	11.8	20.862	23	3.10258	4.42e-34	8.58951	2.5949	1.84e-08	6.04146	up	4006.Lus10030901	0	1216	COG0515@1|root,2QRU4@2759|Eukaryota,37RSJ@33090|Viridiplantae,3GDXG@35493|Streptophyta,4JHGG@91835|fabids	35493|Streptophyta	T	CysteineNArich receptorNAlike protein kinase	NA	GO:0000302,GO:0001101,GO:0003674,GO:0003824,GO:0004672,GO:0004674,GO:0005575,GO:0005623,GO:0005886,GO:0005911,GO:0006464,GO:0006468,GO:0006793,GO:0006796,GO:0006807,GO:0006950,GO:0006979,GO:0008150,GO:0008152,GO:0009506,GO:0009987,GO:0010035,GO:0010193,GO:0016020,GO:0016301,GO:0016310,GO:0016740,GO:0016772,GO:0016773,GO:0019538,GO:0030054,GO:0036211,GO:0042221,GO:0042493,GO:0043170,GO:0043412,GO:…	NA	NA	NA	NA	NA	NA	NA	NA	NA	NA	Pkinase,Pkinase_Tyr,StressNAantifung
L.us.o.g.scaffold15.106	0.123	0.133	0.231	17.094	7.92	16.663	0.103	0.177	0.279	14.661	20.781	14.088	6.53355	5.02e-34	92.6393	6.58725	1.14e-42	96.1526	up	4006.Lus10010144	2.03eNA277	763	28NQD@1|root,2QVA7@2759|Eukaryota,37KGN@33090|Viridiplantae,3G8GG@35493|Streptophyta,4JS5R@91835|fabids	35493|Streptophyta	S	UPF0496 protein At1g20180NAlike	NA	NA	NA	NA	NA	NA	NA	NA	NA	NA	NA	NA	DUF677
L.us.o.g.scaffold85.67	11.439	6.323	7.569	67.793	81.606	77.825	4.776	7.674	7.948	86.954	109.234	70.361	3.27408	5.26e-34	9.67377	3.81962	1.66e-33	14.1195	up	NA	NA	NA	NA	NA	NA	NA	NA	NA	NA	NA	NA	NA	NA	NA	NA	NA	NA	NA	NA
L.us.o.g.scaffold99.63	27.442	17.663	21.011	124.468	182.426	160.894	27.044	24.629	19.663	95.912	87.36	127.412	2.92918	6.64e-34	7.61677	2.22886	5e-20	4.68763	up	4006.Lus10028811	0	1273	COG3854@1|root,2QQ4X@2759|Eukaryota,37K6B@33090|Viridiplantae,3G9UP@35493|Streptophyta,4JMIJ@91835|fabids	35493|Streptophyta	O	ATPase family associated with various cellular activities (AAA)	NA	GO:0005575,GO:0005622,GO:0005623,GO:0005737,GO:0009507,GO:0009536,GO:0043226,GO:0043227,GO:0043229,GO:0043231,GO:0044424,GO:0044444,GO:0044464	NA	NA	NA	NA	NA	NA	NA	NA	NA	NA	AAA
L.us.o.g.scaffold218.62	1.762	0.903	1.532	182.618	37.28	109.324	1.923	1.367	0.57	139.563	209.462	105.418	6.42861	7.4e-34	86.1397	6.99518	1.56e-55	127.574	up	4006.Lus10040786	1.45eNA232	639	COG1011@1|root,KOG3109@2759|Eukaryota,37RM8@33090|Viridiplantae,3G8V1@35493|Streptophyta,4JKWT@91835|fabids	35493|Streptophyta	S	Haloacid dehalogenaseNAlike hydrolase	NA	NA	NA	ko:K07025	NA	NA	NA	NA	ko00000	NA	NA	NA	HAD_2,Hydrolase_like
L.us.o.g.scaffold64.119	2.835	2.687	2.974	19.771	16.968	19.813	3.129	2.935	2.955	22.103	24.584	22.421	2.8494	7.55e-34	7.20703	3.04775	3.03e-41	8.2692	up	4006.Lus10023926	3.64eNA219	608	KOG2829@1|root,KOG2829@2759|Eukaryota,37MRF@33090|Viridiplantae,3GES2@35493|Streptophyta,4JMPG@91835|fabids	35493|Streptophyta	K	Transcription factorNAlike protein	NA	GO:0000082,GO:0000278,GO:0000981,GO:0003674,GO:0003700,GO:0005488,GO:0005515,GO:0005575,GO:0005622,GO:0005623,GO:0005634,GO:0005737,GO:0006139,GO:0006259,GO:0006260,GO:0006261,GO:0006355,GO:0006357,GO:0006725,GO:0006807,GO:0007049,GO:0008150,GO:0008152,GO:0009058,GO:0009059,GO:0009889,GO:0009987,GO:0010468,GO:0010556,GO:0019219,GO:0019222,GO:0022402,GO:0031323,GO:0031326,GO:0034641,GO:0034645,GO:…	NA	ko:K04683,ko:K09392	ko04110,ko04350,map04110,map04350	NA	NA	NA	ko00000,ko00001,ko03000	NA	NA	NA	DP,E2F_TDP
L.us.o.g.scaffold25.180	20.871	20.175	22.392	249.435	137.507	224.479	15.501	13.598	13.777	230.706	394.178	204.557	3.39226	7.67e-34	10.4996	4.39247	1.58e-43	21.0022	up	4006.Lus10024192	0	983	KOG0584@1|root,KOG0584@2759|Eukaryota,37JUZ@33090|Viridiplantae,3G7DW@35493|Streptophyta,4JIT8@91835|fabids	35493|Streptophyta	T	Serine threonineNAprotein kinase	WNK4	GO:0003674,GO:0003824,GO:0004672,GO:0004674,GO:0005575,GO:0005622,GO:0005623,GO:0005634,GO:0005737,GO:0005829,GO:0006464,GO:0006468,GO:0006793,GO:0006796,GO:0006807,GO:0007154,GO:0007165,GO:0008150,GO:0008152,GO:0009987,GO:0016301,GO:0016310,GO:0016740,GO:0016772,GO:0016773,GO:0019538,GO:0023052,GO:0035556,GO:0036211,GO:0043170,GO:0043226,GO:0043227,GO:0043229,GO:0043231,GO:0043412,GO:0044237,GO:…	2.7.11.1	ko:K08867	NA	NA	NA	NA	ko00000,ko01000,ko01001,ko01009	NA	NA	NA	Pkinase
L.us.o.g.scaffold107.145	9.028	7.694	9.132	48.149	41.712	46.691	8.531	7.218	17.993	53.043	68.556	63.869	2.51573	7.72e-34	5.71885	2.56983	7.93e-11	5.9374	up	NA	NA	NA	NA	NA	NA	NA	NA	NA	NA	NA	NA	NA	NA	NA	NA	NA	NA	NA	NA
L.us.o.g.scaffold54.22	3.691	3.951	3.836	46.882	31.159	65.26	2.517	5.263	5.099	48.831	57.911	37.723	3.76265	8.87e-34	13.5728	3.59914	1.67e-24	12.1185	up	3988.XP_002516097.1	2.33eNA253	707	KOG4585@1|root,KOG4585@2759|Eukaryota,37KD8@33090|Viridiplantae,3G8UF@35493|Streptophyta,4JFAE@91835|fabids	35493|Streptophyta	L	DDE superfamily endonuclease	NA	NA	NA	NA	NA	NA	NA	NA	NA	NA	NA	NA	DDE_Tnp_4
L.us.o.g.scaffold31.298	13.66	11.049	15.082	195.405	112.32	128.026	14.41	19.323	18.245	155.575	194.959	182.493	3.57543	1.2e-33	11.921	3.46892	1.21e-52	11.0726	up	4006.Lus10034325	3.04eNA105	309	28M2D@1|root,2QTJ2@2759|Eukaryota,37TUS@33090|Viridiplantae,3G8F4@35493|Streptophyta,4JI25@91835|fabids	35493|Streptophyta	S	Peroxygenase	NA	GO:0001101,GO:0003674,GO:0003824,GO:0006950,GO:0008150,GO:0009414,GO:0009415,GO:0009628,GO:0009719,GO:0009725,GO:0009737,GO:0009819,GO:0010033,GO:0010035,GO:0016298,GO:0016787,GO:0016788,GO:0033993,GO:0042221,GO:0050896,GO:0097305,GO:1901700	1.11.2.3	ko:K17991	ko00073,map00073	NA	R09462,R09463	RC01711	ko00000,ko00001,ko01000	NA	NA	NA	Caleosin
L.us.o.g.scaffold98.108	4.78	3.564	3.788	703.915	110.469	567.655	2.467	2.291	1.25	280.758	1711.97	679.358	6.96935	1.42e-33	125.309	8.92717	3.48e-43	486.795	up	102107.XP_008224409.1	4.86eNA29	105	2CIZ4@1|root,2S6W9@2759|Eukaryota,37WTM@33090|Viridiplantae,3GM01@35493|Streptophyta,4JUZ9@91835|fabids	35493|Streptophyta	S	Potato inhibitor I family	NA	NA	NA	NA	NA	NA	NA	NA	NA	NA	NA	NA	potato_inhibit
L.us.o.g.scaffold272.31	4.474	9.836	9.775	969.228	206.021	741.357	13.343	14.649	12.881	950.503	4937.92	993.827	6.44977	1.55e-33	87.4126	7.53254	1.46e-34	185.148	up	4006.Lus10018786	1.98eNA48	154	2CIZ4@1|root,2S6W9@2759|Eukaryota,37WTM@33090|Viridiplantae,3GM01@35493|Streptophyta	35493|Streptophyta	S	inhibitor	NA	NA	NA	NA	NA	NA	NA	NA	NA	NA	NA	NA	potato_inhibit
L.us.o.g.scaffold139.159	1.687	1.487	0.7	89.713	27.273	86.599	0.986	0.937	0.652	57.399	120.749	92.657	5.85004	1.75e-33	57.6818	6.83357	2.3e-77	114.054	up	4006.Lus10042261	0	959	KOG1192@1|root,KOG1192@2759|Eukaryota,37M7J@33090|Viridiplantae,3GEXZ@35493|Streptophyta	35493|Streptophyta	CG	UDPNAGlycosyltransferase	NA	GO:0003674,GO:0003824,GO:0005575,GO:0005622,GO:0005623,GO:0005634,GO:0005737,GO:0005829,GO:0008150,GO:0008194,GO:0009909,GO:0016740,GO:0016757,GO:0016758,GO:0035251,GO:0043226,GO:0043227,GO:0043229,GO:0043231,GO:0044424,GO:0044444,GO:0044464,GO:0046527,GO:0048580,GO:0048831,GO:0050789,GO:0050793,GO:0051239,GO:0065007,GO:0080043,GO:0080044,GO:2000026,GO:2000241	2.4.1.324	ko:K21374	NA	NA	NA	NA	ko00000,ko01000,ko01003	NA	GT1	NA	UDPGT
L.us.o.g.scaffold0.524	1.246	0.648	1.851	44.943	24.123	38.669	1.586	0.7	1.12	49.486	35.278	44.897	4.96093	2e-33	31.145	5.36571	1.9e-57	41.2326	up	4006.Lus10041310	8.1eNA183	511	KOG2886@1|root,KOG2886@2759|Eukaryota,37MD1@33090|Viridiplantae,3GEHK@35493|Streptophyta,4JK76@91835|fabids	35493|Streptophyta	S	Domain of unknown function (DUF4149)	NA	NA	NA	NA	NA	NA	NA	NA	NA	NA	NA	NA	DUF4149
L.us.o.g.scaffold136.83	10.936	8.855	10.726	87.603	60.498	64.52	8.802	8.178	7.766	90.058	63.033	79.367	2.92031	2.05e-33	7.57008	3.33508	2.14e-60	10.0916	up	4006.Lus10033747	0	1176	28J0T@1|root,2QRCT@2759|Eukaryota,37KZD@33090|Viridiplantae,3G8IU@35493|Streptophyta	35493|Streptophyta	S	Protein of unknown function (DUF789)	NA	NA	NA	NA	NA	NA	NA	NA	NA	NA	NA	NA	DUF789
L.us.o.g.scaffold8.323	6.348	8.17	5.17	67.623	47.167	64.297	6.931	4.752	3.829	79.883	79.391	60.799	3.30752	2.2e-33	9.90061	3.93648	4.87e-41	15.3108	up	3694.POPTR_0010s01540.1	1.16eNA21	92	2AMXX@1|root,2S3GA@2759|Eukaryota,37VAU@33090|Viridiplantae,3GJHY@35493|Streptophyta,4JQCK@91835|fabids	35493|Streptophyta	S	zincNAfinger of the FCSNAtype, C2NAC2	NA	NA	NA	NA	NA	NA	NA	NA	NA	NA	NA	NA	zfNAFLZ
L.us.o.g.scaffold205.69	9.253	8.723	11.12	56.693	46.6	55.538	8.531	8.893	8.968	51.028	80.712	64.189	2.5644	2.21e-33	5.91507	3.00688	2.26e-31	8.03824	up	4006.Lus10028722	1.16eNA94	295	2AAVC@1|root,2RYMX@2759|Eukaryota,37PN9@33090|Viridiplantae,3GHZC@35493|Streptophyta,4JQ4M@91835|fabids	35493|Streptophyta	S	LRRNArepeat protein	NA	NA	NA	NA	NA	NA	NA	NA	NA	NA	NA	NA	FNAbox,FBD
L.us.o.g.scaffold60.285	40.643	25.992	26.758	354.296	238.063	372.435	19.429	28.215	29.734	395.007	680.386	390.308	3.48967	2.35e-33	11.233	4.36141	1.12e-39	20.5548	up	4006.Lus10022085	1.48eNA164	461	COG0670@1|root,KOG2322@2759|Eukaryota,37JCA@33090|Viridiplantae,3G72Y@35493|Streptophyta,4JJUK@91835|fabids	35493|Streptophyta	T	Belongs to the BI1 family	NA	NA	NA	ko:K06890	NA	NA	NA	NA	ko00000	NA	NA	NA	Bax1NAI
L.us.o.g.scaffold50.193	13.994	12.716	13.494	71.312	60.65	84.299	11.811	12.638	12.287	58.99	73.588	63.959	2.54357	2.42e-33	5.83031	2.53087	4.48e-37	5.7792	up	4006.Lus10029271	0	1052	COG2930@1|root,KOG1843@2759|Eukaryota,37JC4@33090|Viridiplantae,3GDV8@35493|Streptophyta,4JEWZ@91835|fabids	35493|Streptophyta	S	Las17NAbinding protein actin regulator	NA	NA	NA	ko:K20523	NA	NA	NA	NA	ko00000,ko04131	NA	NA	NA	FYVE,Ysc84
L.us.o.g.scaffold83.132	5.081	4.72	4.595	43.033	27.532	38.25	6.594	4.796	5.185	30.717	33.019	38.958	3.03967	2.5e-33	8.22306	2.74039	4.21e-32	6.68253	up	4006.Lus10028494	0	1038	COG0515@1|root,KOG1187@2759|Eukaryota,37HHN@33090|Viridiplantae,3G8M3@35493|Streptophyta,4JFVH@91835|fabids	35493|Streptophyta	T	Serine threonineNAprotein kinase	NA	NA	NA	NA	NA	NA	NA	NA	NA	NA	NA	NA	GUB_WAK_bind,Pkinase,Pkinase_Tyr,WAK_assoc
L.us.o.g.scaffold0.170	3.508	3.122	4.153	18.876	23.605	20.139	3.826	3	2.988	16.289	21.009	18.513	2.64434	2.7e-33	6.2521	2.6198	1.93e-24	6.14664	up	4006.Lus10041123	3.38eNA225	620	28NMS@1|root,2QV7H@2759|Eukaryota,37KCR@33090|Viridiplantae,3GAZF@35493|Streptophyta,4JFRZ@91835|fabids	35493|Streptophyta	S	fNAbox protein	NA	GO:0005575,GO:0005911,GO:0006810,GO:0007154,GO:0007165,GO:0008150,GO:0009506,GO:0009719,GO:0009725,GO:0009735,GO:0009736,GO:0009755,GO:0009914,GO:0009926,GO:0009987,GO:0010033,GO:0010540,GO:0010541,GO:0010817,GO:0023052,GO:0030054,GO:0032870,GO:0042221,GO:0050789,GO:0050794,GO:0050896,GO:0051179,GO:0051234,GO:0051716,GO:0055044,GO:0060918,GO:0065007,GO:0065008,GO:0070887,GO:0071310,GO:0071368,GO:…	NA	NA	NA	NA	NA	NA	NA	NA	NA	NA	FNAbox,FNAboxNAlike
L.us.o.g.scaffold3.214	0.596	0.574	0.705	7.848	12.149	8.487	0.596	0.691	1.35	3.714	3.309	8.26	4.02657	2.75e-33	16.2974	2.64064	1.45e-06	6.23607	up	4006.Lus10012927	8.57eNA275	755	2CMFN@1|root,2QQ7W@2759|Eukaryota,37K88@33090|Viridiplantae,3G7D0@35493|Streptophyta,4JNTI@91835|fabids	35493|Streptophyta	K	No apical meristem (NAM) protein	NA	GO:0000075,GO:0000077,GO:0001067,GO:0003674,GO:0003676,GO:0003677,GO:0003700,GO:0005488,GO:0006355,GO:0006950,GO:0006974,GO:0008150,GO:0009314,GO:0009628,GO:0009889,GO:0009891,GO:0009893,GO:0009987,GO:0010212,GO:0010332,GO:0010468,GO:0010556,GO:0010557,GO:0010564,GO:0010604,GO:0010628,GO:0019219,GO:0019222,GO:0030154,GO:0031323,GO:0031325,GO:0031326,GO:0031328,GO:0031570,GO:0032502,GO:0033043,GO:…	NA	NA	NA	NA	NA	NA	NA	NA	NA	NA	NAM
L.us.o.g.scaffold279.42	6.885	4.894	6.163	43.906	34.376	48.318	4.454	7.152	5.613	28.037	34.369	32.41	2.93602	2.76e-33	7.65298	2.57154	2.56e-23	5.94444	up	4006.Lus10003567	0	1747	KOG2173@1|root,KOG2173@2759|Eukaryota,37P4R@33090|Viridiplantae,3G95J@35493|Streptophyta,4JKPB@91835|fabids	35493|Streptophyta	U	Involved in autophagy and cytoplasm to vacuole transport (Cvt) vesicle formation. Plays a key role in the organization of the preautophagosomal structure phagophore assembly site (PAS), the nucleating site for formation of the sequestering vesicle	ATG9	GO:0000045,GO:0000407,GO:0000422,GO:0005575,GO:0005622,GO:0005623,GO:0005737,GO:0005773,GO:0005776,GO:0006914,GO:0006950,GO:0006952,GO:0006996,GO:0007005,GO:0007033,GO:0008104,GO:0008150,GO:0008152,GO:0009056,GO:0009605,GO:0009607,GO:0009620,GO:0009987,GO:0016043,GO:0016236,GO:0022411,GO:0022607,GO:0033036,GO:0034497,GO:0034613,GO:0043207,GO:0043226,GO:0043227,GO:0043229,GO:0043231,GO:0044085,GO:…	NA	ko:K17907	ko04136,ko04137,ko04138,ko04140,map04136,map04137,map04138,map04140	NA	NA	NA	ko00000,ko00001,ko02000,ko03029,ko04131	9.A.15.1	NA	NA	APG9
L.us.o.g.scaffold150.60	16.646	13.296	16.322	86.629	73.303	96.055	14.751	14.756	12.769	72.729	100.764	76.436	2.58394	2.79e-33	5.99574	2.67717	8.3e-30	6.396	up	4006.Lus10032097	0	912	KOG1327@1|root,KOG1327@2759|Eukaryota,37IJH@33090|Viridiplantae,3GCD1@35493|Streptophyta,4JIEZ@91835|fabids	35493|Streptophyta	O	E3 ubiquitinNAprotein ligase	NA	GO:0003674,GO:0003824,GO:0004842,GO:0005575,GO:0005622,GO:0005623,GO:0005634,GO:0005886,GO:0006464,GO:0006725,GO:0006807,GO:0008150,GO:0008152,GO:0009308,GO:0009690,GO:0009850,GO:0009987,GO:0010817,GO:0016020,GO:0016567,GO:0016740,GO:0019538,GO:0019787,GO:0032446,GO:0034754,GO:0036211,GO:0042445,GO:0043170,GO:0043226,GO:0043227,GO:0043229,GO:0043231,GO:0043412,GO:0044237,GO:0044238,GO:0044260,GO:…	2.3.2.27	ko:K16280	NA	NA	NA	NA	ko00000,ko01000,ko04121	NA	NA	NA	Copine,zfNAC3HC4_3
L.us.o.g.scaffold144.128	3.899	3.095	3.359	75.102	35.214	91.345	4.037	3.032	3.711	41.944	39.664	36.561	4.40891	3.64e-33	21.2429	3.56434	6.04e-64	11.8296	up	4006.Lus10023500	0	1081	COG0515@1|root,KOG1187@2759|Eukaryota,37S26@33090|Viridiplantae,3G84V@35493|Streptophyta,4JIPV@91835|fabids	35493|Streptophyta	T	CNAtype lectin receptorNAlike tyrosineNAprotein kinase	NA	GO:0003674,GO:0003824,GO:0004672,GO:0004674,GO:0005575,GO:0005623,GO:0005886,GO:0006464,GO:0006468,GO:0006793,GO:0006796,GO:0006807,GO:0008150,GO:0008152,GO:0009987,GO:0016020,GO:0016301,GO:0016310,GO:0016740,GO:0016772,GO:0016773,GO:0019538,GO:0036211,GO:0043170,GO:0043412,GO:0044237,GO:0044238,GO:0044260,GO:0044267,GO:0044464,GO:0071704,GO:0071944,GO:0140096,GO:1901564	NA	NA	NA	NA	NA	NA	NA	NA	NA	NA	Lectin_C,Pkinase_Tyr
L.us.o.g.scaffold68.143	22.947	19.833	16.454	161.995	118.407	124.372	12.501	9.617	9.784	121.413	168.34	114.951	2.89257	4.64e-33	7.42594	3.77976	9.02e-46	13.7347	up	4006.Lus10027515	1.9eNA231	636	28K47@1|root,2QSIR@2759|Eukaryota,37NIT@33090|Viridiplantae,3GB4M@35493|Streptophyta,4JMXS@91835|fabids	35493|Streptophyta	S	Belongs to the sterol desaturase family	NA	GO:0006629,GO:0006720,GO:0006721,GO:0008150,GO:0008152,GO:0008299,GO:0008610,GO:0009058,GO:0009987,GO:0016108,GO:0016109,GO:0016114,GO:0016116,GO:0016117,GO:0016122,GO:0016123,GO:0042440,GO:0044237,GO:0044238,GO:0044249,GO:0044255,GO:0046148,GO:0071704,GO:1901576	1.14.15.24	ko:K15746	ko00906,ko01100,ko01110,map00906,map01100,map01110	M00372	R07530,R07558,R07559,R07561,R07562,R07568,R07569,R07570,R07572,R07851,R09747	RC00478,RC00704,RC02629	ko00000,ko00001,ko00002,ko01000	NA	NA	NA	FA_hydroxylase
L.us.o.g.scaffold25.92	13.706	11.635	15.475	129.197	109.68	212.653	29.566	10.927	8.907	71.092	53.314	84.029	3.58411	5.19e-33	11.9929	2.18049	4.77e-06	4.53308	up	4006.Lus10002165	0	995	KOG1947@1|root,KOG1947@2759|Eukaryota,37KZ0@33090|Viridiplantae,3GE8Z@35493|Streptophyta,4JGC1@91835|fabids	35493|Streptophyta	Q	EIN3NAbinding FNAbox protein	NA	NA	NA	ko:K14515	ko04016,ko04075,map04016,map04075	NA	NA	NA	ko00000,ko00001,ko04121	NA	NA	NA	FNAbox,FNAboxNAlike,LRR_6
L.us.o.g.scaffold6.523	0.03	0.033	0.1	4.439	3.897	5.253	0.034	0.058	0	1.536	1.584	2.623	6.46124	5.53e-33	88.1103	6.00673	5.68e-15	64.2994	up	4006.Lus10014323	0	1719	KOG0254@1|root,KOG0254@2759|Eukaryota,37N9Q@33090|Viridiplantae,3GCM9@35493|Streptophyta,4JDTR@91835|fabids	35493|Streptophyta	U	Belongs to the major facilitator superfamily. Sugar transporter (TC 2.A.1.1) family	PMT6	GO:0003674,GO:0005215,GO:0005351,GO:0005355,GO:0005402,GO:0006810,GO:0006811,GO:0006812,GO:0007275,GO:0008150,GO:0008324,GO:0008643,GO:0008645,GO:0009653,GO:0009791,GO:0010015,GO:0010101,GO:0010102,GO:0010311,GO:0015075,GO:0015077,GO:0015078,GO:0015144,GO:0015145,GO:0015149,GO:0015291,GO:0015293,GO:0015294,GO:0015295,GO:0015318,GO:0015672,GO:0015749,GO:0022622,GO:0022804,GO:0022857,GO:0022890,GO:…	NA	NA	NA	NA	NA	NA	NA	NA	NA	NA	Sugar_tr
L.us.o.g.scaffold227.20	0.878	2.431	2.173	36.155	55.746	32.652	18.167	3.546	2.487	17.384	40.49	57.867	4.61139	5.62e-33	24.4438	2.3726	0.00192211	5.17875	up	4006.Lus10037121	3.44eNA153	430	COG0625@1|root,KOG0867@2759|Eukaryota,37I4E@33090|Viridiplantae,3GBH9@35493|Streptophyta,4JP3A@91835|fabids	35493|Streptophyta	O	Belongs to the GST superfamily	NA	NA	2.5.1.18	ko:K00799	ko00480,ko00980,ko00982,ko00983,ko01524,ko05200,ko05204,ko05225,ko05418,map00480,map00980,map00982,map00983,map01524,map05200,map05204,map05225,map05418	NA	R03522,R07002,R07003,R07004,R07023,R07024,R07025,R07026,R07069,R07070,R07083,R07084,R07091,R07092,R07093,R07094,R07100,R07113,R07116,R08280,R09409,R11905	RC00004,RC00069,RC00840,RC00948,RC01704,RC01705,RC01706,RC01758,RC01759,RC01765,RC01767,RC01769,RC02243,RC02527,RC02939,RC02940,RC02942,RC02943,RC02944	ko00000,ko00001,ko01000,ko02000	1.A.12.2.2,1.A.12.3.2	NA	NA	GST_C,GST_N
L.us.o.g.scaffold10.197	26.319	23.003	19.248	137.4	244.468	254.44	17.49	26.305	25.842	87.192	224.928	146.615	3.31926	6.32e-33	9.98153	2.84142	1.1e-12	7.16727	up	4006.Lus10038649	1.88eNA255	698	COG0596@1|root,KOG4178@2759|Eukaryota,37P84@33090|Viridiplantae,3G9C1@35493|Streptophyta,4JHPE@91835|fabids	35493|Streptophyta	I	Bifunctional epoxide hydrolase 2NAlike	NA	GO:0000287,GO:0001676,GO:0002532,GO:0002538,GO:0002539,GO:0003008,GO:0003013,GO:0003018,GO:0003674,GO:0003824,GO:0004301,GO:0005102,GO:0005488,GO:0005515,GO:0005575,GO:0005622,GO:0005623,GO:0005737,GO:0005777,GO:0005782,GO:0005829,GO:0006082,GO:0006605,GO:0006625,GO:0006629,GO:0006631,GO:0006633,GO:0006690,GO:0006725,GO:0006793,GO:0006796,GO:0006805,GO:0006810,GO:0006873,GO:0006874,GO:0006875,GO:…	NA	NA	NA	NA	NA	NA	NA	NA	NA	NA	Abhydrolase_1,Abhydrolase_6
L.us.o.g.scaffold11.23	7.176	6.182	6.139	55.687	40.887	67.807	8.286	8.141	8.832	65.1	66.34	60.964	3.19449	7.88e-33	9.15454	3.03845	3.12e-63	8.21607	up	4006.Lus10022061	3.25eNA257	704	KOG1072@1|root,KOG1072@2759|Eukaryota,37HQW@33090|Viridiplantae,3GDNX@35493|Streptophyta,4JMWQ@91835|fabids	35493|Streptophyta	S	FNAbox kelchNArepeat protein	NA	NA	NA	NA	NA	NA	NA	NA	NA	NA	NA	NA	FNAbox,Kelch_1
L.us.o.g.scaffold243.24	3.705	2.329	2.655	28.951	20.408	27.633	3.217	4.116	3.611	15.137	17.794	21.212	3.26703	7.9e-33	9.62663	2.41553	1.32e-24	5.33516	up	4006.Lus10035830	0	2104	2CMI8@1|root,2QQEE@2759|Eukaryota,388IA@33090|Viridiplantae,3GXAT@35493|Streptophyta,4JM7M@91835|fabids	35493|Streptophyta	S	Belongs to the forminNAlike family	NA	NA	NA	NA	NA	NA	NA	NA	NA	NA	NA	NA	FH2,PTEN_C2
L.us.o.g.scaffold168.37	9.149	6.976	6.608	80.088	49.859	74.016	6.643	8.864	11.019	94.405	79.686	82.306	3.28769	8.04e-33	9.76549	3.37872	2.02e-42	10.4015	up	4006.Lus10019860	0	1268	COG5167@1|root,KOG2395@2759|Eukaryota,37P07@33090|Viridiplantae,3G939@35493|Streptophyta,4JISW@91835|fabids	35493|Streptophyta	U	VID27 cytoplasmic protein	NA	NA	NA	NA	NA	NA	NA	NA	NA	NA	NA	NA	VID27
L.us.o.g.scaffold248.64	0.319	0.303	0.275	10.803	4.502	8.437	0.329	0.318	0.608	9.612	9.519	9.346	4.85501	8.12e-33	28.9404	4.61953	3.47e-49	24.5821	up	4006.Lus10033384	0	1316	COG4886@1|root,2QPYS@2759|Eukaryota,37Q18@33090|Viridiplantae,3GCT9@35493|Streptophyta,4JJB6@91835|fabids	35493|Streptophyta	T	Belongs to the protein kinase superfamily. Ser Thr protein kinase family	NA	GO:0000003,GO:0003006,GO:0007275,GO:0008150,GO:0009790,GO:0009791,GO:0009793,GO:0009888,GO:0010065,GO:0010067,GO:0010087,GO:0010154,GO:0022414,GO:0032501,GO:0032502,GO:0048316,GO:0048507,GO:0048508,GO:0048608,GO:0048731,GO:0048856,GO:0061458	2.7.11.1	ko:K04730	ko04010,ko04064,ko04620,ko04624,ko04722,ko05133,ko05140,ko05142,ko05145,ko05152,ko05162,ko05169,map04010,map04064,map04620,map04624,map04722,map05133,map05140,map05142,map05145,map05152,map05162,map05169	M00686	NA	NA	ko00000,ko00001,ko00002,ko01000,ko01001	NA	NA	NA	LRRNT_2,LRR_1,LRR_8,Pkinase,Pkinase_Tyr
L.us.o.g.scaffold56.322	18.948	14.074	14.548	143.288	93.612	129.71	18.984	14.808	11.802	122.582	96.903	101.843	3.06735	8.24e-33	8.38231	2.92256	8.11e-33	7.58191	up	4006.Lus10043204	0	1798	KOG4660@1|root,KOG4660@2759|Eukaryota,37MKT@33090|Viridiplantae,3G8B5@35493|Streptophyta,4JCXZ@91835|fabids	35493|Streptophyta	A	Mei2NAlike	NA	GO:0003674,GO:0003676,GO:0003723,GO:0003729,GO:0005488,GO:0008150,GO:0010564,GO:0010638,GO:0033043,GO:0040008,GO:0040020,GO:0045787,GO:0045836,GO:0045927,GO:0048518,GO:0048522,GO:0050789,GO:0050794,GO:0051128,GO:0051130,GO:0051445,GO:0051446,GO:0051726,GO:0051783,GO:0051785,GO:0065007,GO:0090068,GO:0097159,GO:1901363,GO:2000241,GO:2000243	NA	NA	NA	NA	NA	NA	NA	NA	NA	NA	RRM_1,RRM_2
L.us.o.g.scaffold36.209	5.536	4.92	5.946	62.714	37.525	60.869	5.283	6.567	6.973	69.56	133.265	70.987	3.41738	1.03e-32	10.684	3.98195	4.45e-30	15.8011	up	4006.Lus10008891	7.25eNA202	558	28IDS@1|root,2QQQH@2759|Eukaryota,37HXH@33090|Viridiplantae,3GEAQ@35493|Streptophyta,4JF5K@91835|fabids	35493|Streptophyta	S	Belongs to the tetraspanin (TM4SF) family	NA	NA	NA	ko:K17294	NA	NA	NA	NA	ko00000,ko04147	NA	NA	NA	Tetraspannin
L.us.o.g.scaffold6.319	8.106	6.132	7.617	123.681	59.027	117.62	4.627	5.094	4.337	28.237	72.912	47.983	3.90596	1.49e-32	14.9903	3.5288	1.04e-20	11.5418	up	4006.Lus10026946	0	1868	COG0474@1|root,KOG0205@2759|Eukaryota,37I59@33090|Viridiplantae,3GG2J@35493|Streptophyta,4JHWB@91835|fabids	35493|Streptophyta	P	Plasma membrane ATPase	NA	GO:0005575,GO:0005623,GO:0005886,GO:0016020,GO:0044464,GO:0071944	3.6.3.6	ko:K01535	ko00190,map00190	NA	NA	NA	ko00000,ko00001,ko01000	3.A.3.3	NA	NA	Cation_ATPase_N,E1NAE2_ATPase,Hydrolase
[truncated: 5,327 more rows]
