# Supplementary material for: Adaptive Response and Transcriptomic Analysis of Flax (Linum usitatissimum L.) Seedlings to Salt Stress
Source: Genes (Basel). 2022 Oct 20;13(10):1904. doi: 10.3390/genes13101904 (PMC9601370; doi:10.3390/genes13101904)
Supplement: Supplementary file 1 [file genes-13-01904-s001.zip › Table S6.xlsx]

## Sheet: Sheet1
Table S6. GO enrichment analysis of overlapping genes
	ONTOLOGY	ID	Description	GeneRatio	BgRatio	pvalue	p.adjust	qvalue	geneID	Count	Direction
GO:0009991	BP	GO:0009991	response to extracellular stimulus	0.0531997	0.0254413	3.81e-09	2.51e-06	2.19e-06	L.us.o.m.scaffold165.59/L.us.o.m.scaffold139.137/L.us.o.m.scaffold190.64/L.us.o.m.scaffold209.13/L.us.o.m.scaffold118.91/L.us.o.m.scaffold132.103/L.us.o.m.scaffold84.144/L.us.o.m.scaffold90.131/L.us.o.m.scaffold4.422/L.us.o.m.scaffold155.88/L.us.o.m.scaffold29.107/L.us.o.m.scaffold171.25/L.us.o.m.scaffold20.37/L.us.o.m.scaffold305.48/L.us.o.m.scaffold55.296/L.us.o.m.scaffold307.6/L.us.o.m.scaffol…	69	up
GO:0071215	BP	GO:0071215	cellular response to abscisic acid stimulus	0.0485736	0.0225539	5.77e-09	3.04e-06	2.66e-06	L.us.o.m.scaffold3.520/L.us.o.m.scaffold183.13/L.us.o.m.scaffold17.291/L.us.o.m.scaffold39.162/L.us.o.m.scaffold60.162/L.us.o.m.scaffold110.121/L.us.o.m.scaffold94.4/L.us.o.m.scaffold45.3/L.us.o.m.scaffold298.29/L.us.o.m.scaffold73.37/L.us.o.m.scaffold34.136/L.us.o.m.scaffold47.44/L.us.o.m.scaffold70.134/L.us.o.m.scaffold29.270/L.us.o.m.scaffold47.200/L.us.o.m.scaffold136.22/L.us.o.m.scaffold284.…	63	up
GO:0097306	BP	GO:0097306	cellular response to alcohol	0.0485736	0.0226629	6.97e-09	3.06e-06	2.68e-06	L.us.o.m.scaffold3.520/L.us.o.m.scaffold183.13/L.us.o.m.scaffold17.291/L.us.o.m.scaffold39.162/L.us.o.m.scaffold60.162/L.us.o.m.scaffold110.121/L.us.o.m.scaffold94.4/L.us.o.m.scaffold45.3/L.us.o.m.scaffold298.29/L.us.o.m.scaffold73.37/L.us.o.m.scaffold34.136/L.us.o.m.scaffold47.44/L.us.o.m.scaffold70.134/L.us.o.m.scaffold29.270/L.us.o.m.scaffold47.200/L.us.o.m.scaffold136.22/L.us.o.m.scaffold284.…	63	up
GO:0009738	BP	GO:0009738	abscisic acid-activated signaling pathway	0.0462606	0.0199935	8.22e-10	2.17e-06	1.9e-06	L.us.o.m.scaffold3.520/L.us.o.m.scaffold183.13/L.us.o.m.scaffold17.291/L.us.o.m.scaffold39.162/L.us.o.m.scaffold60.162/L.us.o.m.scaffold110.121/L.us.o.m.scaffold94.4/L.us.o.m.scaffold45.3/L.us.o.m.scaffold298.29/L.us.o.m.scaffold73.37/L.us.o.m.scaffold34.136/L.us.o.m.scaffold47.44/L.us.o.m.scaffold70.134/L.us.o.m.scaffold29.270/L.us.o.m.scaffold47.200/L.us.o.m.scaffold136.22/L.us.o.m.scaffold284.…	60	up
GO:0098656	BP	GO:0098656	anion transmembrane transport	0.0447186	0.0240248	3.31e-06	0.000349174	0.000305363	L.us.o.m.scaffold206.50/L.us.o.m.scaffold68.184/L.us.o.m.scaffold2.243/L.us.o.m.scaffold26.390/L.us.o.m.scaffold13.503/L.us.o.m.scaffold165.3/L.us.o.m.scaffold60.5/L.us.o.m.scaffold196.100/L.us.o.m.scaffold2.560/L.us.o.m.scaffold32.21/L.us.o.m.scaffold106.72+L.us.o.m.scaffold106.71/L.us.o.m.scaffold153.39/L.us.o.m.scaffold71.120/L.us.o.m.scaffold200.43/L.us.o.m.scaffold28.240/L.us.o.m.scaffold55.…	58	up
GO:0031667	BP	GO:0031667	response to nutrient levels	0.0439476	0.0220092	4.19e-07	6.14e-05	5.37e-05	L.us.o.m.scaffold139.137/L.us.o.m.scaffold209.13/L.us.o.m.scaffold118.91/L.us.o.m.scaffold132.103/L.us.o.m.scaffold84.144/L.us.o.m.scaffold90.131/L.us.o.m.scaffold4.422/L.us.o.m.scaffold155.88/L.us.o.m.scaffold29.107/L.us.o.m.scaffold20.37/L.us.o.m.scaffold305.48/L.us.o.m.scaffold55.296/L.us.o.m.scaffold307.6/L.us.o.m.scaffold34.22/L.us.o.m.scaffold4.233/L.us.o.m.scaffold29.27/L.us.o.m.scaffold24…	57	up
GO:0015711	BP	GO:0015711	organic anion transport	0.0424056	0.0198845	7.5e-08	2.47e-05	2.16e-05	L.us.o.m.scaffold206.50/L.us.o.m.scaffold2.243/L.us.o.m.scaffold15.358/L.us.o.m.scaffold158.22/L.us.o.m.scaffold1.492/L.us.o.m.scaffold165.3/L.us.o.m.scaffold60.5/L.us.o.m.scaffold196.100/L.us.o.m.scaffold106.72+L.us.o.m.scaffold106.71/L.us.o.m.scaffold99.17/L.us.o.m.scaffold153.39/L.us.o.m.scaffold92.54/L.us.o.m.scaffold250.45/L.us.o.m.scaffold71.120/L.us.o.m.scaffold139.115/L.us.o.m.scaffold28.…	55	up
GO:0009408	BP	GO:0009408	response to heat	0.0416345	0.0194487	8.66e-08	2.49e-05	2.18e-05	L.us.o.m.scaffold248.63/L.us.o.m.scaffold81.43/L.us.o.m.scaffold39.335/L.us.o.m.scaffold69.214/L.us.o.m.scaffold73.41/L.us.o.m.scaffold50.68/L.us.o.m.scaffold9.177/L.us.o.m.scaffold315.20/L.us.o.m.scaffold129.82/L.us.o.m.scaffold284.13/L.us.o.m.scaffold111.100/L.us.o.m.scaffold155.88/L.us.o.m.scaffold2.151/L.us.o.m.scaffold192.83/L.us.o.m.scaffold8.339/L.us.o.m.scaffold39.12/L.us.o.m.scaffold2.19…	54	up
GO:0010243	BP	GO:0010243	response to organonitrogen compound	0.0416345	0.0268577	0.000879019	0.0257455	0.0225152	L.us.o.m.scaffold32.293/L.us.o.m.scaffold6.474/L.us.o.m.scaffold207.59/L.us.o.m.scaffold118.91/L.us.o.m.scaffold132.103/L.us.o.m.scaffold106.195/L.us.o.m.scaffold84.144/L.us.o.m.scaffold39.335/L.us.o.m.scaffold69.214/L.us.o.m.scaffold50.68/L.us.o.m.scaffold106.194/L.us.o.m.scaffold15.454/L.us.o.m.scaffold106.89/L.us.o.m.scaffold101.160/L.us.o.m.scaffold64.128/L.us.o.m.scaffold111.105/L.us.o.m.sca…	54	up
GO:0071496	BP	GO:0071496	cellular response to external stimulus	0.0408635	0.0211375	2.85e-06	0.000326243	0.00028531	L.us.o.m.scaffold165.59/L.us.o.m.scaffold139.137/L.us.o.m.scaffold190.64/L.us.o.m.scaffold209.13/L.us.o.m.scaffold118.91/L.us.o.m.scaffold132.103/L.us.o.m.scaffold84.144/L.us.o.m.scaffold4.422/L.us.o.m.scaffold155.88/L.us.o.m.scaffold29.107/L.us.o.m.scaffold171.25/L.us.o.m.scaffold4.233/L.us.o.m.scaffold64.15/L.us.o.m.scaffold24.178/L.us.o.m.scaffold1.57/L.us.o.m.scaffold15.430/L.us.o.m.scaffold3…	53	up
GO:0031668	BP	GO:0031668	cellular response to extracellular stimulus	0.0400925	0.0201024	1.39e-06	0.000182766	0.000159834	L.us.o.m.scaffold165.59/L.us.o.m.scaffold139.137/L.us.o.m.scaffold190.64/L.us.o.m.scaffold209.13/L.us.o.m.scaffold118.91/L.us.o.m.scaffold132.103/L.us.o.m.scaffold84.144/L.us.o.m.scaffold4.422/L.us.o.m.scaffold155.88/L.us.o.m.scaffold29.107/L.us.o.m.scaffold171.25/L.us.o.m.scaffold4.233/L.us.o.m.scaffold64.15/L.us.o.m.scaffold24.178/L.us.o.m.scaffold1.57/L.us.o.m.scaffold15.430/L.us.o.m.scaffold3…	52	up
GO:0044550	BP	GO:0044550	secondary metabolite biosynthetic process	0.0393215	0.0214644	1.98e-05	0.00137914	0.0012061	L.us.o.m.scaffold248.63/L.us.o.m.scaffold74.14/L.us.o.m.scaffold23.313/L.us.o.m.scaffold1.14/L.us.o.m.scaffold9.177/L.us.o.m.scaffold111.100/L.us.o.m.scaffold2.151/L.us.o.m.scaffold77.5/L.us.o.m.scaffold2.567/L.us.o.m.scaffold303.27/L.us.o.m.scaffold139.32/L.us.o.m.scaffold77.6/L.us.o.m.scaffold220.78/L.us.o.m.scaffold236.24/L.us.o.m.scaffold21.5/L.us.o.m.scaffold161.118/L.us.o.m.scaffold24.120/L…	51	up
GO:0009636	BP	GO:0009636	response to toxic substance	0.0385505	0.0244607	0.000935344	0.0265115	0.0231851	L.us.o.m.scaffold32.293/L.us.o.m.scaffold132.103/L.us.o.m.scaffold106.195/L.us.o.m.scaffold106.194/L.us.o.m.scaffold171.25/L.us.o.m.scaffold64.133/L.us.o.m.scaffold165.62/L.us.o.m.scaffold133.18/L.us.o.m.scaffold70.158/L.us.o.m.scaffold83.111/L.us.o.m.scaffold115.154/L.us.o.m.scaffold322.36/L.us.o.m.scaffold50.118/L.us.o.m.scaffold149.62/L.us.o.m.scaffold44.120/L.us.o.m.scaffold136.63/L.us.o.m.sc…	50	up
GO:0006520	BP	GO:0006520	cellular amino acid metabolic process	0.0385505	0.0247331	0.00119076	0.0313885	0.0274502	L.us.o.m.scaffold139.137/L.us.o.m.scaffold74.14/L.us.o.m.scaffold8.3/L.us.o.m.scaffold4.422/L.us.o.m.scaffold103.189/L.us.o.m.scaffold43.403/L.us.o.m.scaffold135.50/L.us.o.m.scaffold5.150/L.us.o.m.scaffold155.132/L.us.o.m.scaffold117.147/L.us.o.m.scaffold34.93/L.us.o.m.scaffold28.240/L.us.o.m.scaffold55.162/L.us.o.m.scaffold209.94/L.us.o.m.scaffold44.106/L.us.o.m.scaffold30.194/L.us.o.m.scaffold2…	50	up
GO:0007568	BP	GO:0007568	aging	0.0377795	0.0172696	1.74e-07	3.06e-05	2.68e-05	L.us.o.m.scaffold17.291/L.us.o.m.scaffold39.162/L.us.o.m.scaffold60.162/L.us.o.m.scaffold15.399/L.us.o.m.scaffold110.121/L.us.o.m.scaffold29.270/L.us.o.m.scaffold47.200/L.us.o.m.scaffold130.98/L.us.o.m.scaffold136.22/L.us.o.m.scaffold99.48/L.us.o.m.scaffold171.25/L.us.o.m.scaffold95.161/L.us.o.m.scaffold32.21/L.us.o.m.scaffold5.150/L.us.o.m.scaffold43.109/L.us.o.m.scaffold34.189/L.us.o.m.scaffold…	49	up
GO:0009611	BP	GO:0009611	response to wounding	0.0370085	0.0207562	6.82e-05	0.00376994	0.00329693	L.us.o.m.scaffold17.291/L.us.o.m.scaffold60.162/L.us.o.m.scaffold72.27/L.us.o.m.scaffold110.121/L.us.o.m.scaffold103.129/L.us.o.m.scaffold47.200/L.us.o.m.scaffold50.68/L.us.o.m.scaffold171.25/L.us.o.m.scaffold43.109/L.us.o.m.scaffold70.238/L.us.o.m.scaffold118.150/L.us.o.m.scaffold344.17/L.us.o.m.scaffold213.79/L.us.o.m.scaffold149.71/L.us.o.m.scaffold35.141/L.us.o.m.scaffold78.34/L.us.o.m.scaffo…	48	up
GO:0090693	BP	GO:0090693	plant organ senescence	0.0362375	0.0142188	2.41e-09	2.51e-06	2.19e-06	L.us.o.m.scaffold17.291/L.us.o.m.scaffold39.162/L.us.o.m.scaffold60.162/L.us.o.m.scaffold15.399/L.us.o.m.scaffold110.121/L.us.o.m.scaffold29.270/L.us.o.m.scaffold47.200/L.us.o.m.scaffold130.98/L.us.o.m.scaffold136.22/L.us.o.m.scaffold99.48/L.us.o.m.scaffold171.25/L.us.o.m.scaffold95.161/L.us.o.m.scaffold32.21/L.us.o.m.scaffold5.150/L.us.o.m.scaffold43.109/L.us.o.m.scaffold34.189/L.us.o.m.scaffold…	47	up
GO:0016311	BP	GO:0016311	dephosphorylation	0.0362375	0.0227174	0.00101816	0.02766	0.0241895	L.us.o.m.scaffold2.152/L.us.o.m.scaffold3.520/L.us.o.m.scaffold94.4/L.us.o.m.scaffold161.6/L.us.o.m.scaffold29.70/L.us.o.m.scaffold168.97/L.us.o.m.scaffold209.95/L.us.o.m.scaffold2.560/L.us.o.m.scaffold183.84/L.us.o.m.scaffold29.52/L.us.o.m.scaffold24.98/L.us.o.m.scaffold29.217/L.us.o.m.scaffold13.271/L.us.o.m.scaffold2.567/L.us.o.m.scaffold57.115/L.us.o.m.scaffold3.215/L.us.o.m.scaffold47.237/L.…	47	up
GO:0010150	BP	GO:0010150	leaf senescence	0.0354665	0.0138374	2.96e-09	2.51e-06	2.19e-06	L.us.o.m.scaffold17.291/L.us.o.m.scaffold39.162/L.us.o.m.scaffold60.162/L.us.o.m.scaffold15.399/L.us.o.m.scaffold110.121/L.us.o.m.scaffold29.270/L.us.o.m.scaffold47.200/L.us.o.m.scaffold130.98/L.us.o.m.scaffold136.22/L.us.o.m.scaffold99.48/L.us.o.m.scaffold171.25/L.us.o.m.scaffold95.161/L.us.o.m.scaffold32.21/L.us.o.m.scaffold5.150/L.us.o.m.scaffold43.109/L.us.o.m.scaffold34.189/L.us.o.m.scaffold…	46	up
GO:0042594	BP	GO:0042594	response to starvation	0.0354665	0.0165613	7.66e-07	0.000106211	9.29e-05	L.us.o.m.scaffold139.137/L.us.o.m.scaffold209.13/L.us.o.m.scaffold118.91/L.us.o.m.scaffold132.103/L.us.o.m.scaffold84.144/L.us.o.m.scaffold90.131/L.us.o.m.scaffold4.422/L.us.o.m.scaffold155.88/L.us.o.m.scaffold29.107/L.us.o.m.scaffold20.37/L.us.o.m.scaffold305.48/L.us.o.m.scaffold55.296/L.us.o.m.scaffold307.6/L.us.o.m.scaffold4.233/L.us.o.m.scaffold16.306/L.us.o.m.scaffold1.57/L.us.o.m.scaffold15…	46	up
GO:0090351	BP	GO:0090351	seedling development	0.0346955	0.0178688	1.4e-05	0.00115622	0.00101115	L.us.o.m.scaffold3.520/L.us.o.m.scaffold94.4/L.us.o.m.scaffold69.259/L.us.o.m.scaffold45.3/L.us.o.m.scaffold47.44/L.us.o.m.scaffold45.214/L.us.o.m.scaffold150.27/L.us.o.m.scaffold165.3/L.us.o.m.scaffold8.489/L.us.o.m.scaffold82.44/L.us.o.m.scaffold23.82/L.us.o.m.scaffold171.8/L.us.o.m.scaffold1.221/L.us.o.m.scaffold39.12/L.us.o.m.scaffold41.9/L.us.o.m.scaffold68.105/L.us.o.m.scaffold24.86/L.us.o.…	45	up
GO:0021700	BP	GO:0021700	developmental maturation	0.0331534	0.0190673	0.000277606	0.0103066	0.00901346	L.us.o.m.scaffold45.3/L.us.o.m.scaffold0.334/L.us.o.m.scaffold38.88/L.us.o.m.scaffold186.1/L.us.o.m.scaffold45.98/L.us.o.m.scaffold34.189/L.us.o.m.scaffold154.129/L.us.o.m.scaffold41.9/L.us.o.m.scaffold0.728/L.us.o.m.scaffold152.88/L.us.o.m.scaffold211.70/L.us.o.m.scaffold70.192/L.us.o.m.scaffold257.14/L.us.o.m.scaffold22.262/L.us.o.m.scaffold132.137/L.us.o.m.scaffold14.385/L.us.o.m.scaffold14.17…	43	up
GO:0009845	BP	GO:0009845	seed germination	0.0323824	0.0166158	2.45e-05	0.00165816	0.00145011	L.us.o.m.scaffold3.520/L.us.o.m.scaffold94.4/L.us.o.m.scaffold69.259/L.us.o.m.scaffold45.3/L.us.o.m.scaffold47.44/L.us.o.m.scaffold45.214/L.us.o.m.scaffold150.27/L.us.o.m.scaffold8.489/L.us.o.m.scaffold82.44/L.us.o.m.scaffold23.82/L.us.o.m.scaffold171.8/L.us.o.m.scaffold1.221/L.us.o.m.scaffold39.12/L.us.o.m.scaffold41.9/L.us.o.m.scaffold68.105/L.us.o.m.scaffold24.86/L.us.o.m.scaffold4.135/L.us.o.…	42	up
GO:0006631	BP	GO:0006631	fatty acid metabolic process	0.0323824	0.0200479	0.00144407	0.0349228	0.030541	L.us.o.m.scaffold70.208/L.us.o.m.scaffold8.391/L.us.o.m.scaffold165.3/L.us.o.m.scaffold65.74/L.us.o.m.scaffold45.315/L.us.o.m.scaffold213.79/L.us.o.m.scaffold149.71/L.us.o.m.scaffold303.27/L.us.o.m.scaffold8.318/L.us.o.m.scaffold168.35/L.us.o.m.scaffold146.111/L.us.o.m.scaffold292.33/L.us.o.m.scaffold165.107/L.us.o.m.scaffold55.122/L.us.o.m.scaffold70.209/L.us.o.m.scaffold29.264/L.us.o.m.scaffold…	42	up
GO:0031669	BP	GO:0031669	cellular response to nutrient levels	0.0308404	0.0168337	0.000149776	0.00705018	0.0061656	L.us.o.m.scaffold139.137/L.us.o.m.scaffold209.13/L.us.o.m.scaffold118.91/L.us.o.m.scaffold132.103/L.us.o.m.scaffold84.144/L.us.o.m.scaffold4.422/L.us.o.m.scaffold155.88/L.us.o.m.scaffold29.107/L.us.o.m.scaffold4.233/L.us.o.m.scaffold24.178/L.us.o.m.scaffold1.57/L.us.o.m.scaffold15.430/L.us.o.m.scaffold318.11/L.us.o.m.scaffold60.79/L.us.o.m.scaffold39.175/L.us.o.m.scaffold205.67/L.us.o.m.scaffold2…	40	up
GO:0000302	BP	GO:0000302	response to reactive oxygen species	0.0308404	0.0177599	0.00045737	0.0158635	0.0138731	L.us.o.m.scaffold72.27/L.us.o.m.scaffold110.121/L.us.o.m.scaffold103.129/L.us.o.m.scaffold90.131/L.us.o.m.scaffold111.100/L.us.o.m.scaffold2.151/L.us.o.m.scaffold171.25/L.us.o.m.scaffold43.109/L.us.o.m.scaffold86.30/L.us.o.m.scaffold165.62/L.us.o.m.scaffold133.18/L.us.o.m.scaffold83.111/L.us.o.m.scaffold16.306/L.us.o.m.scaffold187.61/L.us.o.m.scaffold50.118/L.us.o.m.scaffold34.323/L.us.o.m.scaffo…	40	up
GO:0051240	BP	GO:0051240	positive regulation of multicellular organismal process	0.0308404	0.0184681	0.000988545	0.0274295	0.023988	L.us.o.m.scaffold3.520/L.us.o.m.scaffold17.291/L.us.o.m.scaffold39.162/L.us.o.m.scaffold60.162/L.us.o.m.scaffold94.4/L.us.o.m.scaffold45.3/L.us.o.m.scaffold29.270/L.us.o.m.scaffold47.200/L.us.o.m.scaffold130.98/L.us.o.m.scaffold136.22/L.us.o.m.scaffold95.161/L.us.o.m.scaffold9.389/L.us.o.m.scaffold305.48/L.us.o.m.scaffold307.6/L.us.o.m.scaffold41.9/L.us.o.m.scaffold68.105/L.us.o.m.scaffold72.102/…	40	up
GO:0009787	BP	GO:0009787	regulation of abscisic acid-activated signaling pathway	0.0292984	0.0118217	1.71e-07	3.06e-05	2.68e-05	L.us.o.m.scaffold3.520/L.us.o.m.scaffold183.13/L.us.o.m.scaffold17.291/L.us.o.m.scaffold39.162/L.us.o.m.scaffold60.162/L.us.o.m.scaffold94.4/L.us.o.m.scaffold45.3/L.us.o.m.scaffold298.29/L.us.o.m.scaffold73.37/L.us.o.m.scaffold29.270/L.us.o.m.scaffold47.200/L.us.o.m.scaffold136.22/L.us.o.m.scaffold284.21/L.us.o.m.scaffold151.5/L.us.o.m.scaffold168.22/L.us.o.m.scaffold155.88/L.us.o.m.scaffold24.37…	38	up
GO:1901419	BP	GO:1901419	regulation of response to alcohol	0.0292984	0.0118217	1.71e-07	3.06e-05	2.68e-05	L.us.o.m.scaffold3.520/L.us.o.m.scaffold183.13/L.us.o.m.scaffold17.291/L.us.o.m.scaffold39.162/L.us.o.m.scaffold60.162/L.us.o.m.scaffold94.4/L.us.o.m.scaffold45.3/L.us.o.m.scaffold298.29/L.us.o.m.scaffold73.37/L.us.o.m.scaffold29.270/L.us.o.m.scaffold47.200/L.us.o.m.scaffold136.22/L.us.o.m.scaffold284.21/L.us.o.m.scaffold151.5/L.us.o.m.scaffold168.22/L.us.o.m.scaffold155.88/L.us.o.m.scaffold24.37…	38	up
GO:1905957	BP	GO:1905957	regulation of cellular response to alcohol	0.0292984	0.0118217	1.71e-07	3.06e-05	2.68e-05	L.us.o.m.scaffold3.520/L.us.o.m.scaffold183.13/L.us.o.m.scaffold17.291/L.us.o.m.scaffold39.162/L.us.o.m.scaffold60.162/L.us.o.m.scaffold94.4/L.us.o.m.scaffold45.3/L.us.o.m.scaffold298.29/L.us.o.m.scaffold73.37/L.us.o.m.scaffold29.270/L.us.o.m.scaffold47.200/L.us.o.m.scaffold136.22/L.us.o.m.scaffold284.21/L.us.o.m.scaffold151.5/L.us.o.m.scaffold168.22/L.us.o.m.scaffold155.88/L.us.o.m.scaffold24.37…	38	up
GO:0044282	BP	GO:0044282	small molecule catabolic process	0.0292984	0.0136195	6.14e-06	0.000599594	0.000524363	L.us.o.m.scaffold139.137/L.us.o.m.scaffold45.215/L.us.o.m.scaffold103.189/L.us.o.m.scaffold165.3/L.us.o.m.scaffold43.403/L.us.o.m.scaffold155.132/L.us.o.m.scaffold65.74/L.us.o.m.scaffold213.79/L.us.o.m.scaffold149.71/L.us.o.m.scaffold209.94/L.us.o.m.scaffold68.105/L.us.o.m.scaffold44.106/L.us.o.m.scaffold8.318/L.us.o.m.scaffold29.51/L.us.o.m.scaffold146.111/L.us.o.m.scaffold292.33/L.us.o.m.scaffo…	38	up
GO:0009267	BP	GO:0009267	cellular response to starvation	0.0285274	0.0142188	3.9e-05	0.0023392	0.0020457	L.us.o.m.scaffold139.137/L.us.o.m.scaffold209.13/L.us.o.m.scaffold118.91/L.us.o.m.scaffold132.103/L.us.o.m.scaffold84.144/L.us.o.m.scaffold4.422/L.us.o.m.scaffold155.88/L.us.o.m.scaffold29.107/L.us.o.m.scaffold4.233/L.us.o.m.scaffold1.57/L.us.o.m.scaffold15.430/L.us.o.m.scaffold318.11/L.us.o.m.scaffold60.79/L.us.o.m.scaffold39.175/L.us.o.m.scaffold205.67/L.us.o.m.scaffold213.15/L.us.o.m.scaffold6…	37	up
GO:1900140	BP	GO:1900140	regulation of seedling development	0.0254433	0.00893441	3.71e-08	1.4e-05	1.22e-05	L.us.o.m.scaffold3.520/L.us.o.m.scaffold94.4/L.us.o.m.scaffold69.259/L.us.o.m.scaffold45.3/L.us.o.m.scaffold47.44/L.us.o.m.scaffold45.214/L.us.o.m.scaffold8.489/L.us.o.m.scaffold23.82/L.us.o.m.scaffold171.8/L.us.o.m.scaffold1.221/L.us.o.m.scaffold41.9/L.us.o.m.scaffold68.105/L.us.o.m.scaffold24.86/L.us.o.m.scaffold4.135/L.us.o.m.scaffold48.7/L.us.o.m.scaffold76.2/L.us.o.m.scaffold57.127/L.us.o.m.…	33	up
GO:0015849	BP	GO:0015849	organic acid transport	0.0254433	0.0130747	0.000179979	0.00790706	0.00691497	L.us.o.m.scaffold206.50/L.us.o.m.scaffold2.243/L.us.o.m.scaffold60.5/L.us.o.m.scaffold196.100/L.us.o.m.scaffold106.72+L.us.o.m.scaffold106.71/L.us.o.m.scaffold71.120/L.us.o.m.scaffold28.240/L.us.o.m.scaffold55.162/L.us.o.m.scaffold12.146/L.us.o.m.scaffold303.28/L.us.o.m.scaffold11.318/L.us.o.m.scaffold99.190/L.us.o.m.scaffold32.60/L.us.o.m.scaffold53.138/L.us.o.m.scaffold51.158/L.us.o.m.scaffold1…	33	up
GO:0046942	BP	GO:0046942	carboxylic acid transport	0.0254433	0.0130747	0.000179979	0.00790706	0.00691497	L.us.o.m.scaffold206.50/L.us.o.m.scaffold2.243/L.us.o.m.scaffold60.5/L.us.o.m.scaffold196.100/L.us.o.m.scaffold106.72+L.us.o.m.scaffold106.71/L.us.o.m.scaffold71.120/L.us.o.m.scaffold28.240/L.us.o.m.scaffold55.162/L.us.o.m.scaffold12.146/L.us.o.m.scaffold303.28/L.us.o.m.scaffold11.318/L.us.o.m.scaffold99.190/L.us.o.m.scaffold32.60/L.us.o.m.scaffold53.138/L.us.o.m.scaffold51.158/L.us.o.m.scaffold1…	33	up
GO:0009743	BP	GO:0009743	response to carbohydrate	0.0254433	0.0145457	0.00122047	0.0318529	0.0278564	L.us.o.m.scaffold248.63/L.us.o.m.scaffold139.137/L.us.o.m.scaffold110.121/L.us.o.m.scaffold298.29/L.us.o.m.scaffold0.334/L.us.o.m.scaffold151.5/L.us.o.m.scaffold9.177/L.us.o.m.scaffold135.50/L.us.o.m.scaffold43.109/L.us.o.m.scaffold152.88/L.us.o.m.scaffold29.27/L.us.o.m.scaffold22.262/L.us.o.m.scaffold3.215/L.us.o.m.scaffold29.287/L.us.o.m.scaffold14.385/L.us.o.m.scaffold205.67/L.us.o.m.scaffold9…	33	up
GO:0010029	BP	GO:0010029	regulation of seed germination	0.0239013	0.00838963	9.46e-08	2.49e-05	2.18e-05	L.us.o.m.scaffold3.520/L.us.o.m.scaffold94.4/L.us.o.m.scaffold69.259/L.us.o.m.scaffold45.3/L.us.o.m.scaffold47.44/L.us.o.m.scaffold45.214/L.us.o.m.scaffold8.489/L.us.o.m.scaffold23.82/L.us.o.m.scaffold171.8/L.us.o.m.scaffold1.221/L.us.o.m.scaffold41.9/L.us.o.m.scaffold68.105/L.us.o.m.scaffold24.86/L.us.o.m.scaffold4.135/L.us.o.m.scaffold48.7/L.us.o.m.scaffold76.2/L.us.o.m.scaffold57.127/L.us.o.m.…	31	up
GO:0016054	BP	GO:0016054	organic acid catabolic process	0.0239013	0.00893441	4.13e-07	6.14e-05	5.37e-05	L.us.o.m.scaffold139.137/L.us.o.m.scaffold45.215/L.us.o.m.scaffold103.189/L.us.o.m.scaffold165.3/L.us.o.m.scaffold43.403/L.us.o.m.scaffold155.132/L.us.o.m.scaffold65.74/L.us.o.m.scaffold213.79/L.us.o.m.scaffold149.71/L.us.o.m.scaffold209.94/L.us.o.m.scaffold68.105/L.us.o.m.scaffold44.106/L.us.o.m.scaffold8.318/L.us.o.m.scaffold29.51/L.us.o.m.scaffold146.111/L.us.o.m.scaffold292.33/L.us.o.m.scaffo…	31	up
GO:0046395	BP	GO:0046395	carboxylic acid catabolic process	0.0239013	0.00893441	4.13e-07	6.14e-05	5.37e-05	L.us.o.m.scaffold139.137/L.us.o.m.scaffold45.215/L.us.o.m.scaffold103.189/L.us.o.m.scaffold165.3/L.us.o.m.scaffold43.403/L.us.o.m.scaffold155.132/L.us.o.m.scaffold65.74/L.us.o.m.scaffold213.79/L.us.o.m.scaffold149.71/L.us.o.m.scaffold209.94/L.us.o.m.scaffold68.105/L.us.o.m.scaffold44.106/L.us.o.m.scaffold8.318/L.us.o.m.scaffold29.51/L.us.o.m.scaffold146.111/L.us.o.m.scaffold292.33/L.us.o.m.scaffo…	31	up
GO:0010200	BP	GO:0010200	response to chitin	0.0231303	0.0129113	0.00136629	0.0341969	0.0299062	L.us.o.m.scaffold118.91/L.us.o.m.scaffold84.144/L.us.o.m.scaffold39.335/L.us.o.m.scaffold69.214/L.us.o.m.scaffold50.68/L.us.o.m.scaffold15.454/L.us.o.m.scaffold344.17/L.us.o.m.scaffold12.235/L.us.o.m.scaffold185.39/L.us.o.m.scaffold187.61/L.us.o.m.scaffold0.253/L.us.o.m.scaffold14.437/L.us.o.m.scaffold32.297/L.us.o.m.scaffold98.137/L.us.o.m.scaffold75.138/L.us.o.m.scaffold162.45/L.us.o.m.scaffold…	30	up
GO:0006855	BP	GO:0006855	drug transmembrane transport	0.0223593	0.00947919	1.29e-05	0.00109772	0.000959987	L.us.o.m.scaffold194.19/L.us.o.m.scaffold206.50/L.us.o.m.scaffold28.155/L.us.o.m.scaffold72.180/L.us.o.m.scaffold165.3/L.us.o.m.scaffold196.100/L.us.o.m.scaffold101.185/L.us.o.m.scaffold153.39/L.us.o.m.scaffold68.37/L.us.o.m.scaffold47.208/L.us.o.m.scaffold28.240/L.us.o.m.scaffold55.162/L.us.o.m.scaffold12.146/L.us.o.m.scaffold72.39/L.us.o.m.scaffold11.318/L.us.o.m.scaffold17.293/L.us.o.m.scaffol…	29	up
GO:0015893	BP	GO:0015893	drug transport	0.0223593	0.00986054	2.78e-05	0.00182879	0.00159933	L.us.o.m.scaffold194.19/L.us.o.m.scaffold206.50/L.us.o.m.scaffold28.155/L.us.o.m.scaffold72.180/L.us.o.m.scaffold165.3/L.us.o.m.scaffold196.100/L.us.o.m.scaffold101.185/L.us.o.m.scaffold153.39/L.us.o.m.scaffold68.37/L.us.o.m.scaffold47.208/L.us.o.m.scaffold28.240/L.us.o.m.scaffold55.162/L.us.o.m.scaffold12.146/L.us.o.m.scaffold72.39/L.us.o.m.scaffold11.318/L.us.o.m.scaffold17.293/L.us.o.m.scaffol…	29	up
GO:0080167	BP	GO:0080167	response to karrikin	0.0215883	0.0119307	0.00166946	0.0389443	0.034058	L.us.o.m.scaffold106.195/L.us.o.m.scaffold29.70/L.us.o.m.scaffold106.194/L.us.o.m.scaffold78.34/L.us.o.m.scaffold70.158/L.us.o.m.scaffold61.71/L.us.o.m.scaffold1.313/L.us.o.m.scaffold2.523/L.us.o.m.scaffold144.39/L.us.o.m.scaffold129.93/L.us.o.m.scaffold234.32/L.us.o.m.scaffold2.202/L.us.o.m.scaffold32.118/L.us.o.m.scaffold67.166/L.us.o.m.scaffold44.95/L.us.o.m.scaffold26.303/L.us.o.m.scaffold81.…	28	up
GO:1903825	BP	GO:1903825	organic acid transmembrane transport	0.0208173	0.0114404	0.00184324	0.0412812	0.0361017	L.us.o.m.scaffold206.50/L.us.o.m.scaffold2.243/L.us.o.m.scaffold60.5/L.us.o.m.scaffold196.100/L.us.o.m.scaffold106.72+L.us.o.m.scaffold106.71/L.us.o.m.scaffold71.120/L.us.o.m.scaffold28.240/L.us.o.m.scaffold55.162/L.us.o.m.scaffold12.146/L.us.o.m.scaffold303.28/L.us.o.m.scaffold11.318/L.us.o.m.scaffold99.190/L.us.o.m.scaffold32.60/L.us.o.m.scaffold53.138/L.us.o.m.scaffold51.158/L.us.o.m.scaffold2…	27	up
GO:1905039	BP	GO:1905039	carboxylic acid transmembrane transport	0.0208173	0.0114404	0.00184324	0.0412812	0.0361017	L.us.o.m.scaffold206.50/L.us.o.m.scaffold2.243/L.us.o.m.scaffold60.5/L.us.o.m.scaffold196.100/L.us.o.m.scaffold106.72+L.us.o.m.scaffold106.71/L.us.o.m.scaffold71.120/L.us.o.m.scaffold28.240/L.us.o.m.scaffold55.162/L.us.o.m.scaffold12.146/L.us.o.m.scaffold303.28/L.us.o.m.scaffold11.318/L.us.o.m.scaffold99.190/L.us.o.m.scaffold32.60/L.us.o.m.scaffold53.138/L.us.o.m.scaffold51.158/L.us.o.m.scaffold2…	27	up
GO:0016042	BP	GO:0016042	lipid catabolic process	0.0200463	0.00882545	6.86e-05	0.00376994	0.00329693	L.us.o.m.scaffold209.13/L.us.o.m.scaffold45.215/L.us.o.m.scaffold29.107/L.us.o.m.scaffold165.3/L.us.o.m.scaffold65.74/L.us.o.m.scaffold213.79/L.us.o.m.scaffold149.71/L.us.o.m.scaffold8.318/L.us.o.m.scaffold146.111/L.us.o.m.scaffold292.33/L.us.o.m.scaffold4.135/L.us.o.m.scaffold165.107/L.us.o.m.scaffold55.122/L.us.o.m.scaffold70.17/L.us.o.m.scaffold14.178/L.us.o.m.scaffold34.21/L.us.o.m.scaffold93…	26	up
GO:0016036	BP	GO:0016036	cellular response to phosphate starvation	0.0192753	0.00599259	1.43e-07	3.06e-05	2.68e-05	L.us.o.m.scaffold209.13/L.us.o.m.scaffold118.91/L.us.o.m.scaffold132.103/L.us.o.m.scaffold84.144/L.us.o.m.scaffold155.88/L.us.o.m.scaffold29.107/L.us.o.m.scaffold4.233/L.us.o.m.scaffold1.57/L.us.o.m.scaffold15.430/L.us.o.m.scaffold318.11/L.us.o.m.scaffold213.15/L.us.o.m.scaffold32.291/L.us.o.m.scaffold99.75/L.us.o.m.scaffold206.43/L.us.o.m.scaffold133.50/L.us.o.m.scaffold39.160/L.us.o.m.scaffold1…	25	up
GO:0044242	BP	GO:0044242	cellular lipid catabolic process	0.0192753	0.00828067	6.24e-05	0.0035748	0.00312627	L.us.o.m.scaffold209.13/L.us.o.m.scaffold45.215/L.us.o.m.scaffold29.107/L.us.o.m.scaffold165.3/L.us.o.m.scaffold65.74/L.us.o.m.scaffold213.79/L.us.o.m.scaffold149.71/L.us.o.m.scaffold8.318/L.us.o.m.scaffold146.111/L.us.o.m.scaffold292.33/L.us.o.m.scaffold165.107/L.us.o.m.scaffold55.122/L.us.o.m.scaffold70.17/L.us.o.m.scaffold14.178/L.us.o.m.scaffold34.21/L.us.o.m.scaffold93.105/L.us.o.m.scaffold2…	25	up
GO:0010876	BP	GO:0010876	lipid localization	0.0192753	0.00904336	0.000262196	0.0100062	0.00875077	L.us.o.m.scaffold2.243/L.us.o.m.scaffold150.27/L.us.o.m.scaffold158.22/L.us.o.m.scaffold139.115/L.us.o.m.scaffold248.40/L.us.o.m.scaffold147.91/L.us.o.m.scaffold59.64/L.us.o.m.scaffold151.35/L.us.o.m.scaffold136.63/L.us.o.m.scaffold192.54/L.us.o.m.scaffold55.241/L.us.o.m.scaffold32.217/L.us.o.m.scaffold47.83/L.us.o.m.scaffold51.266/L.us.o.m.scaffold88.22/L.us.o.m.scaffold95.205/L.us.o.m.scaffold1…	25	up
GO:0001666	BP	GO:0001666	response to hypoxia	0.0177332	0.00855306	0.000674225	0.0214127	0.0187261	L.us.o.m.scaffold101.160/L.us.o.m.scaffold64.128/L.us.o.m.scaffold56.61/L.us.o.m.scaffold22.262/L.us.o.m.scaffold133.84/L.us.o.m.scaffold14.385/L.us.o.m.scaffold94.109/L.us.o.m.scaffold21.5/L.us.o.m.scaffold110.98/L.us.o.m.scaffold79.163/L.us.o.m.scaffold3.130/L.us.o.m.scaffold98.137/L.us.o.m.scaffold43.263/L.us.o.m.scaffold101.152/L.us.o.m.scaffold0.913/L.us.o.m.scaffold3.414/L.us.o.m.scaffold3.…	23	up
GO:0042542	BP	GO:0042542	response to hydrogen peroxide	0.0169622	0.00757246	0.0002953	0.0108113	0.00945478	L.us.o.m.scaffold171.25/L.us.o.m.scaffold165.62/L.us.o.m.scaffold133.18/L.us.o.m.scaffold83.111/L.us.o.m.scaffold50.118/L.us.o.m.scaffold136.63/L.us.o.m.scaffold72.130/L.us.o.m.scaffold234.32/L.us.o.m.scaffold47.25/L.us.o.m.scaffold41.265/L.us.o.m.scaffold43.263/L.us.o.m.scaffold347.5/L.us.o.m.scaffold20.266/L.us.o.m.scaffold32.84/L.us.o.m.scaffold95.205/L.us.o.m.scaffold196.62/L.us.o.m.scaffold9…	22	up
GO:0009308	BP	GO:0009308	amine metabolic process	0.0169622	0.00779037	0.000442995	0.0157261	0.013753	L.us.o.m.scaffold74.14/L.us.o.m.scaffold91.51/L.us.o.m.scaffold24.372/L.us.o.m.scaffold226.59/L.us.o.m.scaffold88.56/L.us.o.m.scaffold132.137/L.us.o.m.scaffold150.60/L.us.o.m.scaffold1.313/L.us.o.m.scaffold239.78/L.us.o.m.scaffold17.132/L.us.o.m.scaffold71.76/L.us.o.m.scaffold65.264/L.us.o.m.scaffold2.202/L.us.o.m.scaffold72.82/L.us.o.m.scaffold97.8/L.us.o.m.scaffold94.35/L.us.o.m.scaffold137.85/…	22	up
GO:0010119	BP	GO:0010119	regulation of stomatal movement	0.0169622	0.00882545	0.00236124	0.0497938	0.0435462	L.us.o.m.scaffold39.162/L.us.o.m.scaffold14.487/L.us.o.m.scaffold29.270/L.us.o.m.scaffold136.22/L.us.o.m.scaffold95.161/L.us.o.m.scaffold2.560/L.us.o.m.scaffold24.86/L.us.o.m.scaffold15.472/L.us.o.m.scaffold64.41/L.us.o.m.scaffold144.1/L.us.o.m.scaffold77.259/L.us.o.m.scaffold332.26/L.us.o.m.scaffold57.127/L.us.o.m.scaffold218.70/L.us.o.m.scaffold61.154/L.us.o.m.scaffold31.62/L.us.o.m.scaffold276…	22	up
GO:0009311	BP	GO:0009311	oligosaccharide metabolic process	0.0161912	0.00686424	0.000193755	0.00837277	0.00732224	L.us.o.m.scaffold82.16/L.us.o.m.scaffold45.214/L.us.o.m.scaffold0.334/L.us.o.m.scaffold209.95/L.us.o.m.scaffold8.489/L.us.o.m.scaffold29.52/L.us.o.m.scaffold24.98/L.us.o.m.scaffold13.271/L.us.o.m.scaffold47.8/L.us.o.m.scaffold152.88/L.us.o.m.scaffold57.115/L.us.o.m.scaffold165.62/L.us.o.m.scaffold332.26/L.us.o.m.scaffold84.96/L.us.o.m.scaffold31.62/L.us.o.m.scaffold1.249/L.us.o.m.scaffold80.107/L…	21	up
GO:0005984	BP	GO:0005984	disaccharide metabolic process	0.0154202	0.00495751	4.3e-06	0.000435681	0.000381017	L.us.o.m.scaffold82.16/L.us.o.m.scaffold45.214/L.us.o.m.scaffold0.334/L.us.o.m.scaffold209.95/L.us.o.m.scaffold8.489/L.us.o.m.scaffold29.52/L.us.o.m.scaffold24.98/L.us.o.m.scaffold13.271/L.us.o.m.scaffold152.88/L.us.o.m.scaffold57.115/L.us.o.m.scaffold165.62/L.us.o.m.scaffold332.26/L.us.o.m.scaffold84.96/L.us.o.m.scaffold31.62/L.us.o.m.scaffold1.249/L.us.o.m.scaffold80.107/L.us.o.m.scaffold13.223…	20	up
GO:0009788	BP	GO:0009788	negative regulation of abscisic acid-activated signaling pathway	0.0154202	0.00539333	1.64e-05	0.00123458	0.00107968	L.us.o.m.scaffold3.520/L.us.o.m.scaffold17.291/L.us.o.m.scaffold60.162/L.us.o.m.scaffold94.4/L.us.o.m.scaffold45.3/L.us.o.m.scaffold298.29/L.us.o.m.scaffold73.37/L.us.o.m.scaffold47.200/L.us.o.m.scaffold284.21/L.us.o.m.scaffold151.5/L.us.o.m.scaffold2.560/L.us.o.m.scaffold41.9/L.us.o.m.scaffold227.82/L.us.o.m.scaffold144.1/L.us.o.m.scaffold1.57/L.us.o.m.scaffold76.2/L.us.o.m.scaffold162.13/L.us.o…	20	up
GO:1901420	BP	GO:1901420	negative regulation of response to alcohol	0.0154202	0.00539333	1.64e-05	0.00123458	0.00107968	L.us.o.m.scaffold3.520/L.us.o.m.scaffold17.291/L.us.o.m.scaffold60.162/L.us.o.m.scaffold94.4/L.us.o.m.scaffold45.3/L.us.o.m.scaffold298.29/L.us.o.m.scaffold73.37/L.us.o.m.scaffold47.200/L.us.o.m.scaffold284.21/L.us.o.m.scaffold151.5/L.us.o.m.scaffold2.560/L.us.o.m.scaffold41.9/L.us.o.m.scaffold227.82/L.us.o.m.scaffold144.1/L.us.o.m.scaffold1.57/L.us.o.m.scaffold76.2/L.us.o.m.scaffold162.13/L.us.o…	20	up
GO:1905958	BP	GO:1905958	negative regulation of cellular response to alcohol	0.0154202	0.00539333	1.64e-05	0.00123458	0.00107968	L.us.o.m.scaffold3.520/L.us.o.m.scaffold17.291/L.us.o.m.scaffold60.162/L.us.o.m.scaffold94.4/L.us.o.m.scaffold45.3/L.us.o.m.scaffold298.29/L.us.o.m.scaffold73.37/L.us.o.m.scaffold47.200/L.us.o.m.scaffold284.21/L.us.o.m.scaffold151.5/L.us.o.m.scaffold2.560/L.us.o.m.scaffold41.9/L.us.o.m.scaffold227.82/L.us.o.m.scaffold144.1/L.us.o.m.scaffold1.57/L.us.o.m.scaffold76.2/L.us.o.m.scaffold162.13/L.us.o…	20	up
GO:0010431	BP	GO:0010431	seed maturation	0.0146492	0.00555677	8.51e-05	0.00448729	0.00392427	L.us.o.m.scaffold45.3/L.us.o.m.scaffold0.334/L.us.o.m.scaffold45.98/L.us.o.m.scaffold154.129/L.us.o.m.scaffold41.9/L.us.o.m.scaffold152.88/L.us.o.m.scaffold211.70/L.us.o.m.scaffold22.262/L.us.o.m.scaffold14.385/L.us.o.m.scaffold76.2/L.us.o.m.scaffold41.116/L.us.o.m.scaffold88.222/L.us.o.m.scaffold80.107/L.us.o.m.scaffold6.243/L.us.o.m.scaffold48.80/L.us.o.m.scaffold84.254/L.us.o.m.scaffold15.39/L…	19	up
GO:0006972	BP	GO:0006972	hyperosmotic response	0.0146492	0.00670081	0.00100414	0.027572	0.0241126	L.us.o.m.scaffold110.121/L.us.o.m.scaffold8.3/L.us.o.m.scaffold50.68/L.us.o.m.scaffold155.132/L.us.o.m.scaffold43.109/L.us.o.m.scaffold344.17/L.us.o.m.scaffold12.235/L.us.o.m.scaffold154.129/L.us.o.m.scaffold8.456/L.us.o.m.scaffold28.240/L.us.o.m.scaffold55.162/L.us.o.m.scaffold211.70/L.us.o.m.scaffold291.16/L.us.o.m.scaffold127.73/L.us.o.m.scaffold2.553/L.us.o.m.scaffold234.32/L.us.o.m.scaffold1…	19	up
GO:2000024	BP	GO:2000024	regulation of leaf development	0.0138782	0.00648289	0.00171788	0.0393768	0.0344362	L.us.o.m.scaffold17.291/L.us.o.m.scaffold39.162/L.us.o.m.scaffold60.162/L.us.o.m.scaffold29.270/L.us.o.m.scaffold47.200/L.us.o.m.scaffold130.98/L.us.o.m.scaffold136.22/L.us.o.m.scaffold171.25/L.us.o.m.scaffold95.161/L.us.o.m.scaffold82.44/L.us.o.m.scaffold6.322/L.us.o.m.scaffold111.112/L.us.o.m.scaffold47.25/L.us.o.m.scaffold292.13/L.us.o.m.scaffold57.79/L.us.o.m.scaffold13.223/L.us.o.m.scaffold2…	18	up
GO:2000070	BP	GO:2000070	regulation of response to water deprivation	0.0131072	0.00354108	1.78e-06	0.000212927	0.000186211	L.us.o.m.scaffold81.43/L.us.o.m.scaffold17.291/L.us.o.m.scaffold60.162/L.us.o.m.scaffold106.195/L.us.o.m.scaffold39.335/L.us.o.m.scaffold69.214/L.us.o.m.scaffold47.200/L.us.o.m.scaffold106.194/L.us.o.m.scaffold129.82/L.us.o.m.scaffold155.88/L.us.o.m.scaffold24.372/L.us.o.m.scaffold88.56/L.us.o.m.scaffold150.60/L.us.o.m.scaffold61.69/L.us.o.m.scaffold242.60/L.us.o.m.scaffold67.166/L.us.o.m.scaffol…	17	up
GO:0072329	BP	GO:0072329	monocarboxylic acid catabolic process	0.0131072	0.00479407	0.000124145	0.00617445	0.00539974	L.us.o.m.scaffold165.3/L.us.o.m.scaffold65.74/L.us.o.m.scaffold213.79/L.us.o.m.scaffold149.71/L.us.o.m.scaffold8.318/L.us.o.m.scaffold146.111/L.us.o.m.scaffold292.33/L.us.o.m.scaffold117.37/L.us.o.m.scaffold165.107/L.us.o.m.scaffold327.25/L.us.o.m.scaffold55.122/L.us.o.m.scaffold14.178/L.us.o.m.scaffold60.37/L.us.o.m.scaffold0.560/L.us.o.m.scaffold93.105/L.us.o.m.scaffold44.95/L.us.o.m.scaffold12…	17	up
GO:0042538	BP	GO:0042538	hyperosmotic salinity response	0.0131072	0.00533885	0.000474022	0.0162276	0.0141915	L.us.o.m.scaffold110.121/L.us.o.m.scaffold8.3/L.us.o.m.scaffold50.68/L.us.o.m.scaffold155.132/L.us.o.m.scaffold43.109/L.us.o.m.scaffold344.17/L.us.o.m.scaffold12.235/L.us.o.m.scaffold154.129/L.us.o.m.scaffold8.456/L.us.o.m.scaffold211.70/L.us.o.m.scaffold291.16/L.us.o.m.scaffold127.73/L.us.o.m.scaffold2.553/L.us.o.m.scaffold234.32/L.us.o.m.scaffold13.223/L.us.o.m.scaffold2.95/L.us.o.m.scaffold5.3…	17	up
GO:0034605	BP	GO:0034605	cellular response to heat	0.0123362	0.00457616	0.000230586	0.00907201	0.00793375	L.us.o.m.scaffold81.43/L.us.o.m.scaffold39.335/L.us.o.m.scaffold69.214/L.us.o.m.scaffold129.82/L.us.o.m.scaffold192.83/L.us.o.m.scaffold2.192/L.us.o.m.scaffold223.13/L.us.o.m.scaffold16.34/L.us.o.m.scaffold3.536/L.us.o.m.scaffold41.265/L.us.o.m.scaffold43.263/L.us.o.m.scaffold347.5/L.us.o.m.scaffold51.271/L.us.o.m.scaffold16.37/L.us.o.m.scaffold249.23/L.us.o.m.scaffold140.27	16	up
GO:0019395	BP	GO:0019395	fatty acid oxidation	0.0123362	0.00463064	0.00026572	0.0100062	0.00875077	L.us.o.m.scaffold70.208/L.us.o.m.scaffold165.3/L.us.o.m.scaffold65.74/L.us.o.m.scaffold213.79/L.us.o.m.scaffold149.71/L.us.o.m.scaffold8.318/L.us.o.m.scaffold146.111/L.us.o.m.scaffold292.33/L.us.o.m.scaffold165.107/L.us.o.m.scaffold55.122/L.us.o.m.scaffold70.209/L.us.o.m.scaffold14.178/L.us.o.m.scaffold93.105/L.us.o.m.scaffold70.207/L.us.o.m.scaffold34.199/L.us.o.m.scaffold204.84	16	up
GO:0044106	BP	GO:0044106	cellular amine metabolic process	0.0123362	0.00517542	0.000957685	0.0268559	0.0234863	L.us.o.m.scaffold74.14/L.us.o.m.scaffold91.51/L.us.o.m.scaffold226.59/L.us.o.m.scaffold132.137/L.us.o.m.scaffold1.313/L.us.o.m.scaffold239.78/L.us.o.m.scaffold17.132/L.us.o.m.scaffold71.76/L.us.o.m.scaffold65.264/L.us.o.m.scaffold2.202/L.us.o.m.scaffold97.8/L.us.o.m.scaffold94.35/L.us.o.m.scaffold11.112/L.us.o.m.scaffold118.38/L.us.o.m.scaffold1.344/L.us.o.m.scaffold23.1	16	up
GO:0009850	BP	GO:0009850	auxin metabolic process	0.0123362	0.00550229	0.0018636	0.0412812	0.0361017	L.us.o.m.scaffold74.14/L.us.o.m.scaffold165.3/L.us.o.m.scaffold24.372/L.us.o.m.scaffold88.56/L.us.o.m.scaffold26.182/L.us.o.m.scaffold150.60/L.us.o.m.scaffold234.32/L.us.o.m.scaffold84.248/L.us.o.m.scaffold44.95/L.us.o.m.scaffold97.8/L.us.o.m.scaffold67.143/L.us.o.m.scaffold134.36/L.us.o.m.scaffold2.95/L.us.o.m.scaffold1.344/L.us.o.m.scaffold23.1/L.us.o.m.scaffold5.342	16	up
GO:0034440	BP	GO:0034440	lipid oxidation	0.0123362	0.00550229	0.0018636	0.0412812	0.0361017	L.us.o.m.scaffold70.208/L.us.o.m.scaffold165.3/L.us.o.m.scaffold65.74/L.us.o.m.scaffold213.79/L.us.o.m.scaffold149.71/L.us.o.m.scaffold8.318/L.us.o.m.scaffold146.111/L.us.o.m.scaffold292.33/L.us.o.m.scaffold165.107/L.us.o.m.scaffold55.122/L.us.o.m.scaffold70.209/L.us.o.m.scaffold14.178/L.us.o.m.scaffold93.105/L.us.o.m.scaffold70.207/L.us.o.m.scaffold34.199/L.us.o.m.scaffold204.84	16	up
GO:0071456	BP	GO:0071456	cellular response to hypoxia	0.0115651	0.00294182	3.16e-06	0.000347002	0.000303464	L.us.o.m.scaffold101.160/L.us.o.m.scaffold64.128/L.us.o.m.scaffold21.5/L.us.o.m.scaffold3.130/L.us.o.m.scaffold43.263/L.us.o.m.scaffold101.152/L.us.o.m.scaffold0.913/L.us.o.m.scaffold3.414/L.us.o.m.scaffold3.410/L.us.o.m.scaffold192.86/L.us.o.m.scaffold64.136/L.us.o.m.scaffold3.416/L.us.o.m.scaffold25.198/L.us.o.m.scaffold6.73/L.us.o.m.scaffold229.2	15	up
GO:0010030	BP	GO:0010030	positive regulation of seed germination	0.0115651	0.00337764	1.99e-05	0.00137914	0.0012061	L.us.o.m.scaffold3.520/L.us.o.m.scaffold94.4/L.us.o.m.scaffold45.3/L.us.o.m.scaffold41.9/L.us.o.m.scaffold68.105/L.us.o.m.scaffold76.2/L.us.o.m.scaffold13.415/L.us.o.m.scaffold24.120/L.us.o.m.scaffold234.32/L.us.o.m.scaffold44.105/L.us.o.m.scaffold293.18/L.us.o.m.scaffold2.95/L.us.o.m.scaffold140.27/L.us.o.m.scaffold15.39/L.us.o.m.scaffold5.342	15	up
GO:0036294	BP	GO:0036294	cellular response to decreased oxygen levels	0.0115651	0.0034866	2.98e-05	0.00191704	0.00167651	L.us.o.m.scaffold101.160/L.us.o.m.scaffold64.128/L.us.o.m.scaffold21.5/L.us.o.m.scaffold3.130/L.us.o.m.scaffold43.263/L.us.o.m.scaffold101.152/L.us.o.m.scaffold0.913/L.us.o.m.scaffold3.414/L.us.o.m.scaffold3.410/L.us.o.m.scaffold192.86/L.us.o.m.scaffold64.136/L.us.o.m.scaffold3.416/L.us.o.m.scaffold25.198/L.us.o.m.scaffold6.73/L.us.o.m.scaffold229.2	15	up
GO:0071453	BP	GO:0071453	cellular response to oxygen levels	0.0115651	0.00354108	3.63e-05	0.00222268	0.0019438	L.us.o.m.scaffold101.160/L.us.o.m.scaffold64.128/L.us.o.m.scaffold21.5/L.us.o.m.scaffold3.130/L.us.o.m.scaffold43.263/L.us.o.m.scaffold101.152/L.us.o.m.scaffold0.913/L.us.o.m.scaffold3.414/L.us.o.m.scaffold3.410/L.us.o.m.scaffold192.86/L.us.o.m.scaffold64.136/L.us.o.m.scaffold3.416/L.us.o.m.scaffold25.198/L.us.o.m.scaffold6.73/L.us.o.m.scaffold229.2	15	up
GO:0120255	BP	GO:0120255	olefinic compound biosynthetic process	0.0115651	0.00495751	0.0017038	0.0393768	0.0344362	L.us.o.m.scaffold248.63/L.us.o.m.scaffold9.177/L.us.o.m.scaffold154.129/L.us.o.m.scaffold211.70/L.us.o.m.scaffold132.137/L.us.o.m.scaffold26.182/L.us.o.m.scaffold0.765/L.us.o.m.scaffold151.4/L.us.o.m.scaffold17.132/L.us.o.m.scaffold298.30/L.us.o.m.scaffold11.112/L.us.o.m.scaffold134.36/L.us.o.m.scaffold83.23/L.us.o.m.scaffold118.38/L.us.o.m.scaffold199.44	15	up
GO:1900055	BP	GO:1900055	regulation of leaf senescence	0.0107941	0.00370451	0.000240253	0.00931334	0.0081448	L.us.o.m.scaffold17.291/L.us.o.m.scaffold39.162/L.us.o.m.scaffold60.162/L.us.o.m.scaffold29.270/L.us.o.m.scaffold47.200/L.us.o.m.scaffold130.98/L.us.o.m.scaffold136.22/L.us.o.m.scaffold171.25/L.us.o.m.scaffold95.161/L.us.o.m.scaffold6.322/L.us.o.m.scaffold47.25/L.us.o.m.scaffold57.79/L.us.o.m.scaffold13.223/L.us.o.m.scaffold53.18	14	up
GO:0072348	BP	GO:0072348	sulfur compound transport	0.0100231	0.00305077	0.000111085	0.00563115	0.00492462	L.us.o.m.scaffold15.358/L.us.o.m.scaffold1.492/L.us.o.m.scaffold99.17/L.us.o.m.scaffold92.54/L.us.o.m.scaffold250.45/L.us.o.m.scaffold61.71/L.us.o.m.scaffold75.125/L.us.o.m.scaffold60.79/L.us.o.m.scaffold204.89/L.us.o.m.scaffold0.720/L.us.o.m.scaffold81.181/L.us.o.m.scaffold22.113/L.us.o.m.scaffold0.183	13	up
GO:0009063	BP	GO:0009063	cellular amino acid catabolic process	0.0100231	0.00365003	0.000722227	0.0221371	0.0193596	L.us.o.m.scaffold139.137/L.us.o.m.scaffold103.189/L.us.o.m.scaffold43.403/L.us.o.m.scaffold155.132/L.us.o.m.scaffold209.94/L.us.o.m.scaffold44.106/L.us.o.m.scaffold29.51/L.us.o.m.scaffold117.37/L.us.o.m.scaffold327.25/L.us.o.m.scaffold205.67/L.us.o.m.scaffold60.37/L.us.o.m.scaffold32.278/L.us.o.m.scaffold320.7	13	up
GO:0051865	BP	GO:0051865	protein autoubiquitination	0.0100231	0.00381347	0.00110954	0.0295428	0.0258361	L.us.o.m.scaffold130.98/L.us.o.m.scaffold70.210/L.us.o.m.scaffold101.184/L.us.o.m.scaffold6.322/L.us.o.m.scaffold34.201/L.us.o.m.scaffold64.103/L.us.o.m.scaffold14.510/L.us.o.m.scaffold11.111/L.us.o.m.scaffold23.168/L.us.o.m.scaffold308.40/L.us.o.m.scaffold118.38/L.us.o.m.scaffold1.90/L.us.o.m.scaffold17.131	13	up
GO:0006690	BP	GO:0006690	icosanoid metabolic process	0.00848111	0.00283286	0.000859266	0.0254497	0.0222566	L.us.o.m.scaffold136.63/L.us.o.m.scaffold10.197/L.us.o.m.scaffold95.205/L.us.o.m.scaffold13.172/L.us.o.m.scaffold95.204/L.us.o.m.scaffold140.34/L.us.o.m.scaffold287.21/L.us.o.m.scaffold88.98/L.us.o.m.scaffold137.117/L.us.o.m.scaffold192.86/L.us.o.m.scaffold31.204	11	up
GO:0009312	BP	GO:0009312	oligosaccharide biosynthetic process	0.00848111	0.00299629	0.00140109	0.0341969	0.0299062	L.us.o.m.scaffold209.95/L.us.o.m.scaffold29.52/L.us.o.m.scaffold24.98/L.us.o.m.scaffold13.271/L.us.o.m.scaffold47.8/L.us.o.m.scaffold57.115/L.us.o.m.scaffold84.96/L.us.o.m.scaffold13.223/L.us.o.m.scaffold137.26/L.us.o.m.scaffold118.48/L.us.o.m.scaffold317.40	11	up
GO:0044070	BP	GO:0044070	regulation of anion transport	0.00848111	0.00299629	0.00140109	0.0341969	0.0299062	L.us.o.m.scaffold26.390/L.us.o.m.scaffold2.560/L.us.o.m.scaffold144.1/L.us.o.m.scaffold136.63/L.us.o.m.scaffold332.26/L.us.o.m.scaffold31.62/L.us.o.m.scaffold95.163/L.us.o.m.scaffold95.205/L.us.o.m.scaffold95.204/L.us.o.m.scaffold136.23/L.us.o.m.scaffold192.86	11	up
GO:0042631	BP	GO:0042631	cellular response to water deprivation	0.00848111	0.00305077	0.000447443	0.0157261	0.013753	L.us.o.m.scaffold165.59/L.us.o.m.scaffold190.64/L.us.o.m.scaffold171.25/L.us.o.m.scaffold64.15/L.us.o.m.scaffold0.253/L.us.o.m.scaffold160.134/L.us.o.m.scaffold234.32/L.us.o.m.scaffold47.25/L.us.o.m.scaffold232.39/L.us.o.m.scaffold2.95/L.us.o.m.scaffold113.103/L.us.o.m.scaffold5.342	12	up
GO:0071462	BP	GO:0071462	cellular response to water stimulus	0.00848111	0.00315973	0.000626923	0.0204021	0.0178422	L.us.o.m.scaffold165.59/L.us.o.m.scaffold190.64/L.us.o.m.scaffold171.25/L.us.o.m.scaffold64.15/L.us.o.m.scaffold0.253/L.us.o.m.scaffold160.134/L.us.o.m.scaffold234.32/L.us.o.m.scaffold47.25/L.us.o.m.scaffold232.39/L.us.o.m.scaffold2.95/L.us.o.m.scaffold113.103/L.us.o.m.scaffold5.342	12	up
GO:1902074	BP	GO:1902074	response to salt	0.0077101	0.001253	1.46e-06	0.000183632	0.000160592	L.us.o.m.scaffold110.121/L.us.o.m.scaffold298.29/L.us.o.m.scaffold151.5/L.us.o.m.scaffold45.213/L.us.o.m.scaffold171.25/L.us.o.m.scaffold43.109/L.us.o.m.scaffold8.490/L.us.o.m.scaffold47.25/L.us.o.m.scaffold83.23/L.us.o.m.scaffold199.44	10	up
GO:0005992	BP	GO:0005992	trehalose biosynthetic process	0.0077101	0.00152539	1.21e-05	0.00106359	0.000930141	L.us.o.m.scaffold209.95/L.us.o.m.scaffold29.52/L.us.o.m.scaffold24.98/L.us.o.m.scaffold13.271/L.us.o.m.scaffold57.115/L.us.o.m.scaffold84.96/L.us.o.m.scaffold13.223/L.us.o.m.scaffold137.26/L.us.o.m.scaffold118.48/L.us.o.m.scaffold317.40	10	up
GO:0005991	BP	GO:0005991	trehalose metabolic process	0.0077101	0.00185225	8.18e-05	0.00440287	0.00385045	L.us.o.m.scaffold209.95/L.us.o.m.scaffold29.52/L.us.o.m.scaffold24.98/L.us.o.m.scaffold13.271/L.us.o.m.scaffold57.115/L.us.o.m.scaffold84.96/L.us.o.m.scaffold13.223/L.us.o.m.scaffold137.26/L.us.o.m.scaffold118.48/L.us.o.m.scaffold317.40	10	up
GO:0046351	BP	GO:0046351	disaccharide biosynthetic process	0.0077101	0.00207017	0.000227622	0.00907201	0.00793375	L.us.o.m.scaffold209.95/L.us.o.m.scaffold29.52/L.us.o.m.scaffold24.98/L.us.o.m.scaffold13.271/L.us.o.m.scaffold57.115/L.us.o.m.scaffold84.96/L.us.o.m.scaffold13.223/L.us.o.m.scaffold137.26/L.us.o.m.scaffold118.48/L.us.o.m.scaffold317.40	10	up
GO:0050826	BP	GO:0050826	response to freezing	0.0077101	0.00234256	0.000668172	0.0214127	0.0187261	L.us.o.m.scaffold150.27/L.us.o.m.scaffold155.88/L.us.o.m.scaffold129.42/L.us.o.m.scaffold5.349/L.us.o.m.scaffold47.83/L.us.o.m.scaffold51.266/L.us.o.m.scaffold88.22/L.us.o.m.scaffold51.271/L.us.o.m.scaffold39.202/L.us.o.m.scaffold15.401	10	up
GO:0005985	BP	GO:0005985	sucrose metabolic process	0.0077101	0.00256047	0.0013945	0.0341969	0.0299062	L.us.o.m.scaffold82.16/L.us.o.m.scaffold45.214/L.us.o.m.scaffold0.334/L.us.o.m.scaffold8.489/L.us.o.m.scaffold152.88/L.us.o.m.scaffold165.62/L.us.o.m.scaffold332.26/L.us.o.m.scaffold31.62/L.us.o.m.scaffold1.249/L.us.o.m.scaffold80.107	10	up
GO:0046460	BP	GO:0046460	neutral lipid biosynthetic process	0.0077101	0.0027239	0.00228137	0.0484975	0.0424126	L.us.o.m.scaffold168.97/L.us.o.m.scaffold183.84/L.us.o.m.scaffold146.51/L.us.o.m.scaffold332.26/L.us.o.m.scaffold31.62/L.us.o.m.scaffold111.22/L.us.o.m.scaffold12.137/L.us.o.m.scaffold65.11/L.us.o.m.scaffold24.194/L.us.o.m.scaffold259.49	10	up
GO:0046463	BP	GO:0046463	acylglycerol biosynthetic process	0.0077101	0.0027239	0.00228137	0.0484975	0.0424126	L.us.o.m.scaffold168.97/L.us.o.m.scaffold183.84/L.us.o.m.scaffold146.51/L.us.o.m.scaffold332.26/L.us.o.m.scaffold31.62/L.us.o.m.scaffold111.22/L.us.o.m.scaffold12.137/L.us.o.m.scaffold65.11/L.us.o.m.scaffold24.194/L.us.o.m.scaffold259.49	10	up
GO:1900057	BP	GO:1900057	positive regulation of leaf senescence	0.00693909	0.00163434	0.000156932	0.0071323	0.00623742	L.us.o.m.scaffold17.291/L.us.o.m.scaffold39.162/L.us.o.m.scaffold60.162/L.us.o.m.scaffold29.270/L.us.o.m.scaffold47.200/L.us.o.m.scaffold130.98/L.us.o.m.scaffold136.22/L.us.o.m.scaffold95.161/L.us.o.m.scaffold6.322	9	up
GO:1905623	BP	GO:1905623	positive regulation of leaf development	0.00693909	0.00163434	0.000156932	0.0071323	0.00623742	L.us.o.m.scaffold17.291/L.us.o.m.scaffold39.162/L.us.o.m.scaffold60.162/L.us.o.m.scaffold29.270/L.us.o.m.scaffold47.200/L.us.o.m.scaffold130.98/L.us.o.m.scaffold136.22/L.us.o.m.scaffold95.161/L.us.o.m.scaffold6.322	9	up
GO:0009084	BP	GO:0009084	glutamine family amino acid biosynthetic process	0.00693909	0.00196121	0.000702815	0.0217955	0.0190609	L.us.o.m.scaffold8.3/L.us.o.m.scaffold135.50/L.us.o.m.scaffold155.132/L.us.o.m.scaffold28.240/L.us.o.m.scaffold55.162/L.us.o.m.scaffold291.16/L.us.o.m.scaffold2.553/L.us.o.m.scaffold94.8/L.us.o.m.scaffold13.223	9	up
GO:0015695	BP	GO:0015695	organic cation transport	0.00693909	0.00217912	0.00158123	0.0372154	0.032546	L.us.o.m.scaffold153.39/L.us.o.m.scaffold28.240/L.us.o.m.scaffold55.162/L.us.o.m.scaffold12.146/L.us.o.m.scaffold11.318/L.us.o.m.scaffold136.63/L.us.o.m.scaffold38.274/L.us.o.m.scaffold95.205/L.us.o.m.scaffold95.204	9	up
GO:0070301	BP	GO:0070301	cellular response to hydrogen peroxide	0.00693909	0.0022336	0.00190092	0.0417569	0.0365177	L.us.o.m.scaffold50.118/L.us.o.m.scaffold136.63/L.us.o.m.scaffold234.32/L.us.o.m.scaffold32.84/L.us.o.m.scaffold95.205/L.us.o.m.scaffold95.204/L.us.o.m.scaffold2.95/L.us.o.m.scaffold192.86/L.us.o.m.scaffold5.342	9	up
GO:0019374	BP	GO:0019374	galactolipid metabolic process	0.00616808	0.00114404	5.38e-05	0.00315232	0.0027568	L.us.o.m.scaffold209.13/L.us.o.m.scaffold29.107/L.us.o.m.scaffold4.233/L.us.o.m.scaffold303.27/L.us.o.m.scaffold156.42/L.us.o.m.scaffold239.29/L.us.o.m.scaffold161.118/L.us.o.m.scaffold73.194	8	up
GO:0006595	BP	GO:0006595	polyamine metabolic process	0.00616808	0.00147091	0.000400859	0.0144749	0.0126587	L.us.o.m.scaffold91.51/L.us.o.m.scaffold226.59/L.us.o.m.scaffold1.313/L.us.o.m.scaffold239.78/L.us.o.m.scaffold71.76/L.us.o.m.scaffold65.264/L.us.o.m.scaffold2.202/L.us.o.m.scaffold94.35	8	up
GO:0019915	BP	GO:0019915	lipid storage	0.00616808	0.00157986	0.00068277	0.021426	0.0187377	L.us.o.m.scaffold150.27/L.us.o.m.scaffold47.83/L.us.o.m.scaffold51.266/L.us.o.m.scaffold88.22/L.us.o.m.scaffold6.243/L.us.o.m.scaffold39.202/L.us.o.m.scaffold192.86/L.us.o.m.scaffold15.401	8	up
GO:1902584	BP	GO:1902584	positive regulation of response to water deprivation	0.00616808	0.0017433	0.00138428	0.0341969	0.0299062	L.us.o.m.scaffold81.43/L.us.o.m.scaffold17.291/L.us.o.m.scaffold60.162/L.us.o.m.scaffold47.200/L.us.o.m.scaffold129.82/L.us.o.m.scaffold61.69/L.us.o.m.scaffold242.60/L.us.o.m.scaffold81.179	8	up
GO:0006561	BP	GO:0006561	proline biosynthetic process	0.00539707	0.000708215	1.02e-05	0.000923941	0.000808015	L.us.o.m.scaffold8.3/L.us.o.m.scaffold155.132/L.us.o.m.scaffold28.240/L.us.o.m.scaffold55.162/L.us.o.m.scaffold291.16/L.us.o.m.scaffold2.553/L.us.o.m.scaffold13.223	7	up
GO:0006572	BP	GO:0006572	tyrosine catabolic process	0.00539707	0.000708215	1.02e-05	0.000923941	0.000808015	L.us.o.m.scaffold103.189/L.us.o.m.scaffold43.403/L.us.o.m.scaffold209.94/L.us.o.m.scaffold29.51/L.us.o.m.scaffold117.37/L.us.o.m.scaffold327.25/L.us.o.m.scaffold60.37	7	up
GO:0019375	BP	GO:0019375	galactolipid biosynthetic process	0.00539707	0.000762693	1.91e-05	0.00137914	0.0012061	L.us.o.m.scaffold209.13/L.us.o.m.scaffold29.107/L.us.o.m.scaffold4.233/L.us.o.m.scaffold303.27/L.us.o.m.scaffold156.42/L.us.o.m.scaffold239.29/L.us.o.m.scaffold161.118	7	up
GO:0009835	BP	GO:0009835	fruit ripening	0.00539707	0.000817171	3.36e-05	0.00210891	0.00184431	L.us.o.m.scaffold34.189/L.us.o.m.scaffold70.192/L.us.o.m.scaffold257.14/L.us.o.m.scaffold132.137/L.us.o.m.scaffold17.132/L.us.o.m.scaffold24.258/L.us.o.m.scaffold11.112	7	up
GO:0010344	BP	GO:0010344	seed oilbody biogenesis	0.00539707	0.000926128	8.95e-05	0.00462828	0.00404758	L.us.o.m.scaffold150.27/L.us.o.m.scaffold47.83/L.us.o.m.scaffold51.266/L.us.o.m.scaffold88.22/L.us.o.m.scaffold6.243/L.us.o.m.scaffold39.202/L.us.o.m.scaffold15.401	7	up
GO:0006570	BP	GO:0006570	tyrosine metabolic process	0.00539707	0.000980606	0.00013761	0.00659527	0.00576776	L.us.o.m.scaffold103.189/L.us.o.m.scaffold43.403/L.us.o.m.scaffold209.94/L.us.o.m.scaffold29.51/L.us.o.m.scaffold117.37/L.us.o.m.scaffold327.25/L.us.o.m.scaffold60.37	7	up
GO:0070413	BP	GO:0070413	trehalose metabolism in response to stress	0.00539707	0.000980606	0.00013761	0.00659527	0.00576776	L.us.o.m.scaffold209.95/L.us.o.m.scaffold29.52/L.us.o.m.scaffold24.98/L.us.o.m.scaffold57.115/L.us.o.m.scaffold84.96/L.us.o.m.scaffold118.48/L.us.o.m.scaffold317.40	7	up
GO:0009074	BP	GO:0009074	aromatic amino acid family catabolic process	0.00539707	0.00103508	0.000204634	0.00856217	0.00748788	L.us.o.m.scaffold103.189/L.us.o.m.scaffold43.403/L.us.o.m.scaffold209.94/L.us.o.m.scaffold29.51/L.us.o.m.scaffold117.37/L.us.o.m.scaffold327.25/L.us.o.m.scaffold60.37	7	up
GO:0010555	BP	GO:0010555	response to mannitol	0.00539707	0.00103508	0.000204634	0.00856217	0.00748788	L.us.o.m.scaffold110.121/L.us.o.m.scaffold0.334/L.us.o.m.scaffold43.109/L.us.o.m.scaffold152.88/L.us.o.m.scaffold22.262/L.us.o.m.scaffold14.385/L.us.o.m.scaffold80.107	7	up
GO:0042939	BP	GO:0042939	tripeptide transport	0.00539707	0.00119852	0.000574055	0.0189151	0.0165418	L.us.o.m.scaffold15.358/L.us.o.m.scaffold1.492/L.us.o.m.scaffold99.17/L.us.o.m.scaffold92.54/L.us.o.m.scaffold250.45/L.us.o.m.scaffold265.38/L.us.o.m.scaffold32.18	7	up
GO:0006560	BP	GO:0006560	proline metabolic process	0.00539707	0.00130747	0.00102833	0.02766	0.0241895	L.us.o.m.scaffold8.3/L.us.o.m.scaffold155.132/L.us.o.m.scaffold28.240/L.us.o.m.scaffold55.162/L.us.o.m.scaffold291.16/L.us.o.m.scaffold2.553/L.us.o.m.scaffold13.223	7	up
GO:0060491	BP	GO:0060491	regulation of cell projection assembly	0.00462606	0.000762693	0.000225312	0.00907201	0.00793375	L.us.o.m.scaffold305.48/L.us.o.m.scaffold21.88/L.us.o.m.scaffold307.6/L.us.o.m.scaffold3.74/L.us.o.m.scaffold12.212/L.us.o.m.scaffold243.19	6	up
GO:0120032	BP	GO:0120032	regulation of plasma membrane bounded cell projection assembly	0.00462606	0.000762693	0.000225312	0.00907201	0.00793375	L.us.o.m.scaffold305.48/L.us.o.m.scaffold21.88/L.us.o.m.scaffold307.6/L.us.o.m.scaffold3.74/L.us.o.m.scaffold12.212/L.us.o.m.scaffold243.19	6	up
GO:0002238	BP	GO:0002238	response to molecule of fungal origin	0.00462606	0.000926128	0.00077231	0.0231342	0.0202316	L.us.o.m.scaffold10.324/L.us.o.m.scaffold168.35/L.us.o.m.scaffold136.63/L.us.o.m.scaffold95.205/L.us.o.m.scaffold95.204/L.us.o.m.scaffold133.43	6	up
GO:0080148	BP	GO:0080148	negative regulation of response to water deprivation	0.00462606	0.000926128	0.00077231	0.0231342	0.0202316	L.us.o.m.scaffold106.195/L.us.o.m.scaffold106.194/L.us.o.m.scaffold24.372/L.us.o.m.scaffold88.56/L.us.o.m.scaffold150.60/L.us.o.m.scaffold67.166	6	up
GO:0032104	BP	GO:0032104	regulation of response to extracellular stimulus	0.00462606	0.00103508	0.00149813	0.0355773	0.0311134	L.us.o.m.scaffold34.22/L.us.o.m.scaffold1.57/L.us.o.m.scaffold70.18/L.us.o.m.scaffold63.218/L.us.o.m.scaffold23.348/L.us.o.m.scaffold40.36	6	up
GO:0032107	BP	GO:0032107	regulation of response to nutrient levels	0.00462606	0.00103508	0.00149813	0.0355773	0.0311134	L.us.o.m.scaffold34.22/L.us.o.m.scaffold1.57/L.us.o.m.scaffold70.18/L.us.o.m.scaffold63.218/L.us.o.m.scaffold23.348/L.us.o.m.scaffold40.36	6	up
GO:0045332	BP	GO:0045332	phospholipid translocation	0.00462606	0.00108956	0.00201346	0.0438635	0.03836	L.us.o.m.scaffold158.22/L.us.o.m.scaffold248.40/L.us.o.m.scaffold147.91/L.us.o.m.scaffold59.64/L.us.o.m.scaffold55.241/L.us.o.m.scaffold32.217	6	up
GO:0010023	BP	GO:0010023	proanthocyanidin biosynthetic process	0.00385505	0.000599259	0.000562991	0.0187854	0.0164284	L.us.o.m.scaffold0.230/L.us.o.m.scaffold0.229/L.us.o.m.scaffold79.8/L.us.o.m.scaffold48.80/L.us.o.m.scaffold82.235	5	up
GO:0015697	BP	GO:0015697	quaternary ammonium group transport	0.00385505	0.000599259	0.000562991	0.0187854	0.0164284	L.us.o.m.scaffold28.240/L.us.o.m.scaffold55.162/L.us.o.m.scaffold12.146/L.us.o.m.scaffold11.318/L.us.o.m.scaffold38.274	5	up
GO:0010597	BP	GO:0010597	green leaf volatile biosynthetic process	0.00385505	0.000653737	0.000909111	0.026048	0.0227798	L.us.o.m.scaffold13.172/L.us.o.m.scaffold140.34/L.us.o.m.scaffold88.98/L.us.o.m.scaffold137.117/L.us.o.m.scaffold31.204	5	up
GO:0019372	BP	GO:0019372	lipoxygenase pathway	0.00385505	0.000653737	0.000909111	0.026048	0.0227798	L.us.o.m.scaffold13.172/L.us.o.m.scaffold140.34/L.us.o.m.scaffold88.98/L.us.o.m.scaffold137.117/L.us.o.m.scaffold31.204	5	up
GO:0015909	BP	GO:0015909	long-chain fatty acid transport	0.00385505	0.000708215	0.00139172	0.0341969	0.0299062	L.us.o.m.scaffold136.63/L.us.o.m.scaffold95.205/L.us.o.m.scaffold95.204/L.us.o.m.scaffold192.86/L.us.o.m.scaffold34.198	5	up
GO:0043627	BP	GO:0043627	response to estrogen	0.00385505	0.000708215	0.00139172	0.0341969	0.0299062	L.us.o.m.scaffold305.48/L.us.o.m.scaffold307.6/L.us.o.m.scaffold12.212/L.us.o.m.scaffold243.19/L.us.o.m.scaffold79.163	5	up
GO:0010045	BP	GO:0010045	response to nickel cation	0.00385505	0.000762693	0.00203973	0.0440716	0.038542	L.us.o.m.scaffold79.163/L.us.o.m.scaffold75.138/L.us.o.m.scaffold52.283/L.us.o.m.scaffold144.49/L.us.o.m.scaffold4.200	5	up
GO:0006091	BP	GO:0006091	generation of precursor metabolites and energy	0.0685714	0.026095	8.75e-19	4.28e-16	4.12e-16	L.us.o.m.scaffold96.37/L.us.o.m.scaffold155.112/L.us.o.m.scaffold242.7/L.us.o.m.scaffold258.36/L.us.o.m.scaffold155.111/L.us.o.m.scaffold23.299/L.us.o.m.scaffold23.298/L.us.o.m.scaffold67.15/L.us.o.m.scaffold258.38/L.us.o.m.scaffold67.52/L.us.o.m.scaffold117.131/L.us.o.m.scaffold21.67/L.us.o.m.scaffold29.54/L.us.o.m.scaffold1.5/L.us.o.m.scaffold16.328/L.us.o.m.scaffold248.41/L.us.o.m.scaffold169.…	96	down
GO:0015979	BP	GO:0015979	photosynthesis	0.0592857	0.0136195	3.96e-32	4.84e-29	4.65e-29	L.us.o.m.scaffold96.37/L.us.o.m.scaffold155.112/L.us.o.m.scaffold242.7/L.us.o.m.scaffold258.36/L.us.o.m.scaffold155.111/L.us.o.m.scaffold23.299/L.us.o.m.scaffold23.298/L.us.o.m.scaffold67.15/L.us.o.m.scaffold258.38/L.us.o.m.scaffold8.42/L.us.o.m.scaffold67.52/L.us.o.m.scaffold198.61/L.us.o.m.scaffold117.131/L.us.o.m.scaffold21.67/L.us.o.m.scaffold29.54/L.us.o.m.scaffold2.513/L.us.o.m.scaffold12.8…	83	down
GO:0019684	BP	GO:0019684	photosynthesis, light reaction	0.05	0.00980606	3.32e-32	4.84e-29	4.65e-29	L.us.o.m.scaffold96.37/L.us.o.m.scaffold155.112/L.us.o.m.scaffold242.7/L.us.o.m.scaffold258.36/L.us.o.m.scaffold155.111/L.us.o.m.scaffold23.299/L.us.o.m.scaffold23.298/L.us.o.m.scaffold67.15/L.us.o.m.scaffold258.38/L.us.o.m.scaffold67.52/L.us.o.m.scaffold117.131/L.us.o.m.scaffold21.67/L.us.o.m.scaffold29.54/L.us.o.m.scaffold1.5/L.us.o.m.scaffold169.120/L.us.o.m.scaffold38.30/L.us.o.m.scaffold70.3…	70	down
GO:0009657	BP	GO:0009657	plastid organization	0.0464286	0.0200479	1.37e-10	4.77e-08	4.59e-08	L.us.o.m.scaffold233.81/L.us.o.m.scaffold37.37/L.us.o.m.scaffold2.298/L.us.o.m.scaffold132.93/L.us.o.m.scaffold77.131/L.us.o.m.scaffold350.8/L.us.o.m.scaffold66.149/L.us.o.m.scaffold0.200/L.us.o.m.scaffold4.392/L.us.o.m.scaffold282.52/L.us.o.m.scaffold66.11/L.us.o.m.scaffold84.21/L.us.o.m.scaffold0.711/L.us.o.m.scaffold46.39/L.us.o.m.scaffold79.176/L.us.o.m.scaffold36.127/L.us.o.m.scaffold17.59/L…	65	down
GO:0009658	BP	GO:0009658	chloroplast organization	0.0364286	0.0153628	5.87e-09	1.3e-06	1.25e-06	L.us.o.m.scaffold37.37/L.us.o.m.scaffold2.298/L.us.o.m.scaffold77.131/L.us.o.m.scaffold350.8/L.us.o.m.scaffold0.200/L.us.o.m.scaffold4.392/L.us.o.m.scaffold66.11/L.us.o.m.scaffold84.21/L.us.o.m.scaffold46.39/L.us.o.m.scaffold17.59/L.us.o.m.scaffold70.165/L.us.o.m.scaffold0.544/L.us.o.m.scaffold102.95/L.us.o.m.scaffold216.19/L.us.o.m.scaffold48.34/L.us.o.m.scaffold278.41/L.us.o.m.scaffold129.33/L.…	51	down
GO:0009735	BP	GO:0009735	response to cytokinin	0.0342857	0.021192	0.000647023	0.0258011	0.0248153	L.us.o.m.scaffold2.450/L.us.o.m.scaffold248.53/L.us.o.m.scaffold8.106/L.us.o.m.scaffold9.156/L.us.o.m.scaffold242.7/L.us.o.m.scaffold57.172/L.us.o.m.scaffold24.41/L.us.o.m.scaffold197.47/L.us.o.m.scaffold36.101/L.us.o.m.scaffold316.4/L.us.o.m.scaffold117.131/L.us.o.m.scaffold12.84/L.us.o.m.scaffold251.55/L.us.o.m.scaffold84.21/L.us.o.m.scaffold43.349/L.us.o.m.scaffold25.99/L.us.o.m.scaffold16.78/…	48	down
GO:0022900	BP	GO:0022900	electron transport chain	0.0235714	0.0087165	1.21e-07	2.28e-05	2.19e-05	L.us.o.m.scaffold242.7/L.us.o.m.scaffold23.298/L.us.o.m.scaffold67.15/L.us.o.m.scaffold117.131/L.us.o.m.scaffold248.41/L.us.o.m.scaffold38.30/L.us.o.m.scaffold257.17/L.us.o.m.scaffold83.68/L.us.o.m.scaffold16.78/L.us.o.m.scaffold24.255/L.us.o.m.scaffold189.110/L.us.o.m.scaffold28.196/L.us.o.m.scaffold3.576/L.us.o.m.scaffold34.268/L.us.o.m.scaffold4.336/L.us.o.m.scaffold6.117/L.us.o.m.scaffold77.1…	33	down
GO:0071365	BP	GO:0071365	cellular response to auxin stimulus	0.0235714	0.0126934	0.000412791	0.0177066	0.01703	L.us.o.m.scaffold7.88/L.us.o.m.scaffold14.90/L.us.o.m.scaffold65.243/L.us.o.m.scaffold64.122/L.us.o.m.scaffold74.170/L.us.o.m.scaffold19.128/L.us.o.m.scaffold30.163/L.us.o.m.scaffold55.182/L.us.o.m.scaffold199.29/L.us.o.m.scaffold4.192/L.us.o.m.scaffold165.102/L.us.o.m.scaffold20.385/L.us.o.m.scaffold6.262/L.us.o.m.scaffold259.53/L.us.o.m.scaffold83.13/L.us.o.m.scaffold34.130/L.us.o.m.scaffold127…	33	down
GO:0009765	BP	GO:0009765	photosynthesis, light harvesting	0.0214286	0.00288734	2.45e-20	2e-17	1.92e-17	L.us.o.m.scaffold96.37/L.us.o.m.scaffold155.112/L.us.o.m.scaffold258.36/L.us.o.m.scaffold155.111/L.us.o.m.scaffold23.299/L.us.o.m.scaffold258.38/L.us.o.m.scaffold21.67/L.us.o.m.scaffold1.5/L.us.o.m.scaffold169.120/L.us.o.m.scaffold70.32/L.us.o.m.scaffold34.37/L.us.o.m.scaffold25.99/L.us.o.m.scaffold14.298/L.us.o.m.scaffold0.484/L.us.o.m.scaffold197.106/L.us.o.m.scaffold46.119/L.us.o.m.scaffold40.…	30	down
GO:0009734	BP	GO:0009734	auxin-activated signaling pathway	0.0214286	0.0115494	0.000748841	0.0279911	0.0269216	L.us.o.m.scaffold7.88/L.us.o.m.scaffold14.90/L.us.o.m.scaffold64.122/L.us.o.m.scaffold74.170/L.us.o.m.scaffold19.128/L.us.o.m.scaffold30.163/L.us.o.m.scaffold199.29/L.us.o.m.scaffold4.192/L.us.o.m.scaffold165.102/L.us.o.m.scaffold20.385/L.us.o.m.scaffold6.262/L.us.o.m.scaffold259.53/L.us.o.m.scaffold83.13/L.us.o.m.scaffold34.130/L.us.o.m.scaffold127.67/L.us.o.m.scaffold131.61/L.us.o.m.scaffold130…	30	down
GO:0009767	BP	GO:0009767	photosynthetic electron transport chain	0.0185714	0.00403138	1.28e-11	5.23e-09	5.03e-09	L.us.o.m.scaffold242.7/L.us.o.m.scaffold23.298/L.us.o.m.scaffold67.15/L.us.o.m.scaffold117.131/L.us.o.m.scaffold38.30/L.us.o.m.scaffold257.17/L.us.o.m.scaffold83.68/L.us.o.m.scaffold16.78/L.us.o.m.scaffold24.255/L.us.o.m.scaffold189.110/L.us.o.m.scaffold28.196/L.us.o.m.scaffold3.576/L.us.o.m.scaffold34.268/L.us.o.m.scaffold6.117/L.us.o.m.scaffold77.189/L.us.o.m.scaffold15.421/L.us.o.m.scaffold71.…	26	down
GO:0006778	BP	GO:0006778	porphyrin-containing compound metabolic process	0.0178571	0.00730006	2.49e-05	0.00202884	0.00195132	L.us.o.m.scaffold2.422/L.us.o.m.scaffold36.101/L.us.o.m.scaffold2.298/L.us.o.m.scaffold316.4/L.us.o.m.scaffold92.20/L.us.o.m.scaffold8.145/L.us.o.m.scaffold6.182/L.us.o.m.scaffold12.211/L.us.o.m.scaffold48.34/L.us.o.m.scaffold46.161/L.us.o.m.scaffold248.38/L.us.o.m.scaffold90.122/L.us.o.m.scaffold1.7/L.us.o.m.scaffold23.302/L.us.o.m.scaffold175.20/L.us.o.m.scaffold10.214/L.us.o.m.scaffold141.72/L…	25	down
GO:0033013	BP	GO:0033013	tetrapyrrole metabolic process	0.0178571	0.00740902	3.23e-05	0.00239224	0.00230083	L.us.o.m.scaffold2.422/L.us.o.m.scaffold36.101/L.us.o.m.scaffold2.298/L.us.o.m.scaffold316.4/L.us.o.m.scaffold92.20/L.us.o.m.scaffold8.145/L.us.o.m.scaffold6.182/L.us.o.m.scaffold12.211/L.us.o.m.scaffold48.34/L.us.o.m.scaffold46.161/L.us.o.m.scaffold248.38/L.us.o.m.scaffold90.122/L.us.o.m.scaffold1.7/L.us.o.m.scaffold23.302/L.us.o.m.scaffold175.20/L.us.o.m.scaffold10.214/L.us.o.m.scaffold141.72/L…	25	down
GO:0060918	BP	GO:0060918	auxin transport	0.0178571	0.00893441	0.000675367	0.0258011	0.0248153	L.us.o.m.scaffold7.88/L.us.o.m.scaffold54.56/L.us.o.m.scaffold14.90/L.us.o.m.scaffold64.122/L.us.o.m.scaffold199.29/L.us.o.m.scaffold131.24/L.us.o.m.scaffold30.262/L.us.o.m.scaffold165.102/L.us.o.m.scaffold6.262/L.us.o.m.scaffold43.366/L.us.o.m.scaffold243.17/L.us.o.m.scaffold259.53/L.us.o.m.scaffold83.13/L.us.o.m.scaffold34.130/L.us.o.m.scaffold127.67/L.us.o.m.scaffold130.149/L.us.o.m.scaffold72…	25	down
GO:0009110	BP	GO:0009110	vitamin biosynthetic process	0.0164286	0.00637394	2.18e-05	0.00183602	0.00176587	L.us.o.m.scaffold220.67/L.us.o.m.scaffold3.335/L.us.o.m.scaffold92.29/L.us.o.m.scaffold159.7/L.us.o.m.scaffold2.422/L.us.o.m.scaffold67.52/L.us.o.m.scaffold8.145/L.us.o.m.scaffold98.147/L.us.o.m.scaffold189.110/L.us.o.m.scaffold212.8/L.us.o.m.scaffold8.2/L.us.o.m.scaffold41.69/L.us.o.m.scaffold24.65/L.us.o.m.scaffold1.7/L.us.o.m.scaffold23.302/L.us.o.m.scaffold57.147/L.us.o.m.scaffold349.34/L.us.…	23	down
GO:0006766	BP	GO:0006766	vitamin metabolic process	0.0164286	0.0069732	9.46e-05	0.00513946	0.00494308	L.us.o.m.scaffold220.67/L.us.o.m.scaffold3.335/L.us.o.m.scaffold92.29/L.us.o.m.scaffold159.7/L.us.o.m.scaffold2.422/L.us.o.m.scaffold67.52/L.us.o.m.scaffold8.145/L.us.o.m.scaffold98.147/L.us.o.m.scaffold189.110/L.us.o.m.scaffold212.8/L.us.o.m.scaffold8.2/L.us.o.m.scaffold41.69/L.us.o.m.scaffold24.65/L.us.o.m.scaffold1.7/L.us.o.m.scaffold23.302/L.us.o.m.scaffold57.147/L.us.o.m.scaffold349.34/L.us.…	23	down
GO:0009768	BP	GO:0009768	photosynthesis, light harvesting in photosystem I	0.0157143	0.00163434	7.13e-19	4.28e-16	4.12e-16	L.us.o.m.scaffold96.37/L.us.o.m.scaffold155.112/L.us.o.m.scaffold258.36/L.us.o.m.scaffold155.111/L.us.o.m.scaffold23.299/L.us.o.m.scaffold258.38/L.us.o.m.scaffold21.67/L.us.o.m.scaffold1.5/L.us.o.m.scaffold70.32/L.us.o.m.scaffold34.37/L.us.o.m.scaffold14.298/L.us.o.m.scaffold197.106/L.us.o.m.scaffold46.119/L.us.o.m.scaffold22.135/L.us.o.m.scaffold10.300/L.us.o.m.scaffold43.284/L.us.o.m.scaffold17…	22	down
GO:0005982	BP	GO:0005982	starch metabolic process	0.0157143	0.00550229	5.89e-06	0.000625906	0.00060199	L.us.o.m.scaffold46.175/L.us.o.m.scaffold8.42/L.us.o.m.scaffold2.513/L.us.o.m.scaffold90.158/L.us.o.m.scaffold191.15/L.us.o.m.scaffold8.542/L.us.o.m.scaffold24.38/L.us.o.m.scaffold47.289/L.us.o.m.scaffold167.52/L.us.o.m.scaffold16.281/L.us.o.m.scaffold10.193/L.us.o.m.scaffold13.333/L.us.o.m.scaffold32.219/L.us.o.m.scaffold68.18/L.us.o.m.scaffold327.27/L.us.o.m.scaffold133.23/L.us.o.m.scaffold12.6…	22	down
GO:0015994	BP	GO:0015994	chlorophyll metabolic process	0.0157143	104/18356	9.7e-06	0.00098862	0.000950846	L.us.o.m.scaffold2.422/L.us.o.m.scaffold36.101/L.us.o.m.scaffold2.298/L.us.o.m.scaffold316.4/L.us.o.m.scaffold92.20/L.us.o.m.scaffold8.145/L.us.o.m.scaffold6.182/L.us.o.m.scaffold12.211/L.us.o.m.scaffold48.34/L.us.o.m.scaffold46.161/L.us.o.m.scaffold248.38/L.us.o.m.scaffold90.122/L.us.o.m.scaffold1.7/L.us.o.m.scaffold23.302/L.us.o.m.scaffold175.20/L.us.o.m.scaffold10.214/L.us.o.m.scaffold141.72/L…	22	down
GO:0006779	BP	GO:0006779	porphyrin-containing compound biosynthetic process	0.015	97/18356	1.05e-05	0.0010299	0.000990546	L.us.o.m.scaffold2.422/L.us.o.m.scaffold36.101/L.us.o.m.scaffold2.298/L.us.o.m.scaffold316.4/L.us.o.m.scaffold92.20/L.us.o.m.scaffold8.145/L.us.o.m.scaffold6.182/L.us.o.m.scaffold12.211/L.us.o.m.scaffold48.34/L.us.o.m.scaffold46.161/L.us.o.m.scaffold1.7/L.us.o.m.scaffold23.302/L.us.o.m.scaffold175.20/L.us.o.m.scaffold10.214/L.us.o.m.scaffold141.72/L.us.o.m.scaffold349.34/L.us.o.m.scaffold148.102/…	21	down
GO:0033014	BP	GO:0033014	tetrapyrrole biosynthetic process	0.015	99/18356	1.47e-05	0.0013808	0.00132804	L.us.o.m.scaffold2.422/L.us.o.m.scaffold36.101/L.us.o.m.scaffold2.298/L.us.o.m.scaffold316.4/L.us.o.m.scaffold92.20/L.us.o.m.scaffold8.145/L.us.o.m.scaffold6.182/L.us.o.m.scaffold12.211/L.us.o.m.scaffold48.34/L.us.o.m.scaffold46.161/L.us.o.m.scaffold1.7/L.us.o.m.scaffold23.302/L.us.o.m.scaffold175.20/L.us.o.m.scaffold10.214/L.us.o.m.scaffold141.72/L.us.o.m.scaffold349.34/L.us.o.m.scaffold148.102/…	21	down
GO:0010928	BP	GO:0010928	regulation of auxin mediated signaling pathway	0.0135714	92/18356	5.46e-05	0.00373975	0.00359686	L.us.o.m.scaffold7.88/L.us.o.m.scaffold14.90/L.us.o.m.scaffold64.122/L.us.o.m.scaffold74.170/L.us.o.m.scaffold199.29/L.us.o.m.scaffold165.102/L.us.o.m.scaffold6.262/L.us.o.m.scaffold259.53/L.us.o.m.scaffold83.13/L.us.o.m.scaffold34.130/L.us.o.m.scaffold127.67/L.us.o.m.scaffold130.149/L.us.o.m.scaffold72.48/L.us.o.m.scaffold70.126/L.us.o.m.scaffold103.112/L.us.o.m.scaffold244.4/L.us.o.m.scaffold13…	19	down
GO:0015995	BP	GO:0015995	chlorophyll biosynthetic process	0.0128571	70/18356	3.46e-06	0.000470229	0.000452262	L.us.o.m.scaffold2.422/L.us.o.m.scaffold36.101/L.us.o.m.scaffold2.298/L.us.o.m.scaffold316.4/L.us.o.m.scaffold92.20/L.us.o.m.scaffold8.145/L.us.o.m.scaffold6.182/L.us.o.m.scaffold12.211/L.us.o.m.scaffold48.34/L.us.o.m.scaffold46.161/L.us.o.m.scaffold1.7/L.us.o.m.scaffold23.302/L.us.o.m.scaffold175.20/L.us.o.m.scaffold10.214/L.us.o.m.scaffold141.72/L.us.o.m.scaffold349.34/L.us.o.m.scaffold56.182/L…	18	down
GO:0010114	BP	GO:0010114	response to red light	0.0121429	100/18356	0.00140614	0.044077	0.0423928	L.us.o.m.scaffold77.131/L.us.o.m.scaffold21.67/L.us.o.m.scaffold36.282/L.us.o.m.scaffold80.139/L.us.o.m.scaffold102.95/L.us.o.m.scaffold197.106/L.us.o.m.scaffold278.37/L.us.o.m.scaffold43.284/L.us.o.m.scaffold175.20/L.us.o.m.scaffold122.85/L.us.o.m.scaffold141.78/L.us.o.m.scaffold28.210/L.us.o.m.scaffold255.9/L.us.o.m.scaffold152.44/L.us.o.m.scaffold307.29/L.us.o.m.scaffold11.69/L.us.o.m.scaffold…	17	down
GO:0009773	BP	GO:0009773	photosynthetic electron transport in photosystem I	0.0107143	28/18356	2.31e-10	7.07e-08	6.8e-08	L.us.o.m.scaffold242.7/L.us.o.m.scaffold23.298/L.us.o.m.scaffold67.15/L.us.o.m.scaffold117.131/L.us.o.m.scaffold16.78/L.us.o.m.scaffold3.576/L.us.o.m.scaffold34.268/L.us.o.m.scaffold6.117/L.us.o.m.scaffold77.189/L.us.o.m.scaffold15.421/L.us.o.m.scaffold72.7/L.us.o.m.scaffold111.98/L.us.o.m.scaffold99.68/L.us.o.m.scaffold251.52/L.us.o.m.scaffold1.4	15	down
GO:0019252	BP	GO:0019252	starch biosynthetic process	0.0107143	40/18356	1.04e-07	2.11e-05	2.03e-05	L.us.o.m.scaffold8.42/L.us.o.m.scaffold2.513/L.us.o.m.scaffold90.158/L.us.o.m.scaffold191.15/L.us.o.m.scaffold167.52/L.us.o.m.scaffold16.281/L.us.o.m.scaffold13.333/L.us.o.m.scaffold68.18/L.us.o.m.scaffold327.27/L.us.o.m.scaffold133.23/L.us.o.m.scaffold12.63/L.us.o.m.scaffold38.176/L.us.o.m.scaffold10.156/L.us.o.m.scaffold170.40/L.us.o.m.scaffold9.357	15	down
GO:0006576	BP	GO:0006576	cellular biogenic amine metabolic process	0.01	76/18356	0.00164712	0.0497187	0.0478189	L.us.o.m.scaffold13.64/L.us.o.m.scaffold7.88/L.us.o.m.scaffold80.139/L.us.o.m.scaffold307.40/L.us.o.m.scaffold57.121/L.us.o.m.scaffold103.60/L.us.o.m.scaffold106.149/L.us.o.m.scaffold122.85/L.us.o.m.scaffold0.42/L.us.o.m.scaffold147.17/L.us.o.m.scaffold59.140/L.us.o.m.scaffold0.452/L.us.o.m.scaffold161.23/L.us.o.m.scaffold132.32	14	down
GO:0032544	BP	GO:0032544	plastid translation	0.00928571	23/18356	1.55e-09	4.22e-07	4.06e-07	L.us.o.m.scaffold233.81/L.us.o.m.scaffold66.149/L.us.o.m.scaffold282.52/L.us.o.m.scaffold36.127/L.us.o.m.scaffold17.59/L.us.o.m.scaffold166.50/L.us.o.m.scaffold6.72/L.us.o.m.scaffold132.89/L.us.o.m.scaffold63.240/L.us.o.m.scaffold63.245/L.us.o.m.scaffold190.65/L.us.o.m.scaffold165.58/L.us.o.m.scaffold267.32	13	down
GO:0010315	BP	GO:0010315	auxin efflux	0.00928571	40/18356	4.78e-06	0.000530812	0.00051053	L.us.o.m.scaffold7.88/L.us.o.m.scaffold14.90/L.us.o.m.scaffold64.122/L.us.o.m.scaffold199.29/L.us.o.m.scaffold165.102/L.us.o.m.scaffold6.262/L.us.o.m.scaffold259.53/L.us.o.m.scaffold83.13/L.us.o.m.scaffold127.67/L.us.o.m.scaffold130.149/L.us.o.m.scaffold72.48/L.us.o.m.scaffold103.112/L.us.o.m.scaffold13.62	13	down
GO:0009309	BP	GO:0009309	amine biosynthetic process	0.00928571	59/18356	0.000411434	0.0177066	0.01703	L.us.o.m.scaffold13.64/L.us.o.m.scaffold80.139/L.us.o.m.scaffold307.40/L.us.o.m.scaffold57.121/L.us.o.m.scaffold103.60/L.us.o.m.scaffold106.149/L.us.o.m.scaffold122.85/L.us.o.m.scaffold0.42/L.us.o.m.scaffold147.17/L.us.o.m.scaffold59.140/L.us.o.m.scaffold0.452/L.us.o.m.scaffold161.23/L.us.o.m.scaffold132.32	13	down
GO:0042401	BP	GO:0042401	cellular biogenic amine biosynthetic process	0.00928571	59/18356	0.000411434	0.0177066	0.01703	L.us.o.m.scaffold13.64/L.us.o.m.scaffold80.139/L.us.o.m.scaffold307.40/L.us.o.m.scaffold57.121/L.us.o.m.scaffold103.60/L.us.o.m.scaffold106.149/L.us.o.m.scaffold122.85/L.us.o.m.scaffold0.42/L.us.o.m.scaffold147.17/L.us.o.m.scaffold59.140/L.us.o.m.scaffold0.452/L.us.o.m.scaffold161.23/L.us.o.m.scaffold132.32	13	down
GO:1901661	BP	GO:1901661	quinone metabolic process	0.00857143	39/18356	2.08e-05	0.00181378	0.00174448	L.us.o.m.scaffold3.335/L.us.o.m.scaffold92.29/L.us.o.m.scaffold67.52/L.us.o.m.scaffold98.147/L.us.o.m.scaffold14.122/L.us.o.m.scaffold189.110/L.us.o.m.scaffold212.8/L.us.o.m.scaffold24.65/L.us.o.m.scaffold28.62/L.us.o.m.scaffold57.147/L.us.o.m.scaffold24.44/L.us.o.m.scaffold57.165	12	down
GO:1901663	BP	GO:1901663	quinone biosynthetic process	0.00857143	39/18356	2.08e-05	0.00181378	0.00174448	L.us.o.m.scaffold3.335/L.us.o.m.scaffold92.29/L.us.o.m.scaffold67.52/L.us.o.m.scaffold98.147/L.us.o.m.scaffold14.122/L.us.o.m.scaffold189.110/L.us.o.m.scaffold212.8/L.us.o.m.scaffold24.65/L.us.o.m.scaffold28.62/L.us.o.m.scaffold57.147/L.us.o.m.scaffold24.44/L.us.o.m.scaffold57.165	12	down
GO:0042181	BP	GO:0042181	ketone biosynthetic process	0.00857143	46/18356	0.000125411	0.00666589	0.0064112	L.us.o.m.scaffold3.335/L.us.o.m.scaffold92.29/L.us.o.m.scaffold67.52/L.us.o.m.scaffold98.147/L.us.o.m.scaffold14.122/L.us.o.m.scaffold189.110/L.us.o.m.scaffold212.8/L.us.o.m.scaffold24.65/L.us.o.m.scaffold28.62/L.us.o.m.scaffold57.147/L.us.o.m.scaffold24.44/L.us.o.m.scaffold57.165	12	down
GO:0009853	BP	GO:0009853	photorespiration	0.00857143	58/18356	0.00122685	0.0405357	0.0389869	L.us.o.m.scaffold14.379/L.us.o.m.scaffold194.88/L.us.o.m.scaffold22.255/L.us.o.m.scaffold145.66/L.us.o.m.scaffold69.23/L.us.o.m.scaffold70.108/L.us.o.m.scaffold34.113/L.us.o.m.scaffold250.2/L.us.o.m.scaffold113.37/L.us.o.m.scaffold278.22/L.us.o.m.scaffold71.151/L.us.o.m.scaffold24.339	12	down
GO:1900865	BP	GO:1900865	chloroplast RNA modification	0.00785714	40/18356	0.000142859	0.0074024	0.00711956	L.us.o.m.scaffold159.44/L.us.o.m.scaffold220.31/L.us.o.m.scaffold18.216/L.us.o.m.scaffold13.57/L.us.o.m.scaffold207.33/L.us.o.m.scaffold141.66/L.us.o.m.scaffold89.89/L.us.o.m.scaffold115.90/L.us.o.m.scaffold66.67/L.us.o.m.scaffold71.57/L.us.o.m.scaffold121.2	11	down
GO:0048826	BP	GO:0048826	cotyledon morphogenesis	0.00785714	43/18356	0.000287524	0.0132641	0.0127573	L.us.o.m.scaffold24.206/L.us.o.m.scaffold38.251/L.us.o.m.scaffold257.57/L.us.o.m.scaffold127.67/L.us.o.m.scaffold72.48/L.us.o.m.scaffold9.270/L.us.o.m.scaffold103.112/L.us.o.m.scaffold115.90/L.us.o.m.scaffold117.92/L.us.o.m.scaffold13.62/L.us.o.m.scaffold282.28	11	down
GO:0010275	BP	GO:0010275	NAD(P)H dehydrogenase complex assembly	0.00714286	14/18356	4.87e-09	1.19e-06	1.14e-06	L.us.o.m.scaffold60.130/L.us.o.m.scaffold67.15/L.us.o.m.scaffold147.51/L.us.o.m.scaffold17.337/L.us.o.m.scaffold34.268/L.us.o.m.scaffold59.99/L.us.o.m.scaffold30.74/L.us.o.m.scaffold34.4/L.us.o.m.scaffold249.52/L.us.o.m.scaffold229.41	10	down
GO:0006949	BP	GO:0006949	syncytium formation	0.00714286	19/18356	3.15e-07	5.5e-05	5.29e-05	L.us.o.m.scaffold31.413/L.us.o.m.scaffold144.22/L.us.o.m.scaffold257.21/L.us.o.m.scaffold191.17/L.us.o.m.scaffold24.247/L.us.o.m.scaffold2.578/L.us.o.m.scaffold57.260/L.us.o.m.scaffold69.220/L.us.o.m.scaffold39.341/L.us.o.m.scaffold96.28	10	down
GO:0006801	BP	GO:0006801	superoxide metabolic process	0.00714286	31/18356	6.47e-05	0.00416136	0.00400236	L.us.o.m.scaffold133.70/L.us.o.m.scaffold2.339/L.us.o.m.scaffold160.35/L.us.o.m.scaffold15.135/L.us.o.m.scaffold52.7/L.us.o.m.scaffold76.116/L.us.o.m.scaffold77.113/L.us.o.m.scaffold29.184/L.us.o.m.scaffold6.395/L.us.o.m.scaffold8.224	10	down
GO:0031425	BP	GO:0031425	chloroplast RNA processing	0.00714286	34/18356	0.000154845	0.00772646	0.00743124	L.us.o.m.scaffold0.200/L.us.o.m.scaffold6.182/L.us.o.m.scaffold219.80/L.us.o.m.scaffold45.68/L.us.o.m.scaffold0.742/L.us.o.m.scaffold141.72/L.us.o.m.scaffold89.89/L.us.o.m.scaffold41.83/L.us.o.m.scaffold66.67/L.us.o.m.scaffold380.3	10	down
GO:0006568	BP	GO:0006568	tryptophan metabolic process	0.00714286	40/18356	0.000657389	0.0258011	0.0248153	L.us.o.m.scaffold7.88/L.us.o.m.scaffold80.139/L.us.o.m.scaffold307.40/L.us.o.m.scaffold103.60/L.us.o.m.scaffold106.149/L.us.o.m.scaffold122.85/L.us.o.m.scaffold147.17/L.us.o.m.scaffold59.140/L.us.o.m.scaffold161.23/L.us.o.m.scaffold132.32	10	down
GO:0006586	BP	GO:0006586	indolalkylamine metabolic process	0.00714286	40/18356	0.000657389	0.0258011	0.0248153	L.us.o.m.scaffold7.88/L.us.o.m.scaffold80.139/L.us.o.m.scaffold307.40/L.us.o.m.scaffold103.60/L.us.o.m.scaffold106.149/L.us.o.m.scaffold122.85/L.us.o.m.scaffold147.17/L.us.o.m.scaffold59.140/L.us.o.m.scaffold161.23/L.us.o.m.scaffold132.32	10	down
GO:0042362	BP	GO:0042362	fat-soluble vitamin biosynthetic process	0.00642857	23/18356	2.6e-05	0.00205324	0.00197479	L.us.o.m.scaffold2.422/L.us.o.m.scaffold8.145/L.us.o.m.scaffold98.147/L.us.o.m.scaffold189.110/L.us.o.m.scaffold212.8/L.us.o.m.scaffold1.7/L.us.o.m.scaffold23.302/L.us.o.m.scaffold349.34/L.us.o.m.scaffold157.123	9	down
GO:0006775	BP	GO:0006775	fat-soluble vitamin metabolic process	0.00642857	25/18356	5.66e-05	0.00373975	0.00359686	L.us.o.m.scaffold2.422/L.us.o.m.scaffold8.145/L.us.o.m.scaffold98.147/L.us.o.m.scaffold189.110/L.us.o.m.scaffold212.8/L.us.o.m.scaffold1.7/L.us.o.m.scaffold23.302/L.us.o.m.scaffold349.34/L.us.o.m.scaffold157.123	9	down
GO:0000162	BP	GO:0000162	tryptophan biosynthetic process	0.00642857	34/18356	0.000777064	0.0279911	0.0269216	L.us.o.m.scaffold80.139/L.us.o.m.scaffold307.40/L.us.o.m.scaffold103.60/L.us.o.m.scaffold106.149/L.us.o.m.scaffold122.85/L.us.o.m.scaffold147.17/L.us.o.m.scaffold59.140/L.us.o.m.scaffold161.23/L.us.o.m.scaffold132.32	9	down
GO:0046219	BP	GO:0046219	indolalkylamine biosynthetic process	0.00642857	34/18356	0.000777064	0.0279911	0.0269216	L.us.o.m.scaffold80.139/L.us.o.m.scaffold307.40/L.us.o.m.scaffold103.60/L.us.o.m.scaffold106.149/L.us.o.m.scaffold122.85/L.us.o.m.scaffold147.17/L.us.o.m.scaffold59.140/L.us.o.m.scaffold161.23/L.us.o.m.scaffold132.32	9	down
GO:0010025	BP	GO:0010025	wax biosynthetic process	0.00642857	36/18356	0.00121451	0.0405357	0.0389869	L.us.o.m.scaffold49.123/L.us.o.m.scaffold210.85/L.us.o.m.scaffold109.139/L.us.o.m.scaffold97.82/L.us.o.m.scaffold63.264/L.us.o.m.scaffold31.305/L.us.o.m.scaffold111.82/L.us.o.m.scaffold75.8/L.us.o.m.scaffold157.79	9	down
GO:0042548	BP	GO:0042548	regulation of photosynthesis, light reaction	0.00642857	37/18356	0.00149777	0.0457756	0.0440265	L.us.o.m.scaffold67.52/L.us.o.m.scaffold38.30/L.us.o.m.scaffold28.196/L.us.o.m.scaffold132.3/L.us.o.m.scaffold14.512/L.us.o.m.scaffold15.421/L.us.o.m.scaffold72.7/L.us.o.m.scaffold24.437/L.us.o.m.scaffold99.68	9	down
GO:0006002	BP	GO:0006002	fructose 6-phosphate metabolic process	0.00571429	13/18356	1.02e-06	0.000146836	0.000141225	L.us.o.m.scaffold242.7/L.us.o.m.scaffold8.42/L.us.o.m.scaffold13.114/L.us.o.m.scaffold117.131/L.us.o.m.scaffold127.15/L.us.o.m.scaffold2.513/L.us.o.m.scaffold16.78/L.us.o.m.scaffold3.576	8	down
GO:0042372	BP	GO:0042372	phylloquinone biosynthetic process	0.00571429	13/18356	1.02e-06	0.000146836	0.000141225	L.us.o.m.scaffold3.335/L.us.o.m.scaffold92.29/L.us.o.m.scaffold67.52/L.us.o.m.scaffold189.110/L.us.o.m.scaffold24.65/L.us.o.m.scaffold57.147/L.us.o.m.scaffold24.44/L.us.o.m.scaffold57.165	8	down
GO:0042374	BP	GO:0042374	phylloquinone metabolic process	0.00571429	13/18356	1.02e-06	0.000146836	0.000141225	L.us.o.m.scaffold3.335/L.us.o.m.scaffold92.29/L.us.o.m.scaffold67.52/L.us.o.m.scaffold189.110/L.us.o.m.scaffold24.65/L.us.o.m.scaffold57.147/L.us.o.m.scaffold24.44/L.us.o.m.scaffold57.165	8	down
GO:0019253	BP	GO:0019253	reductive pentose-phosphate cycle	0.00571429	15/18356	4.44e-06	0.00051724	0.000497477	L.us.o.m.scaffold8.42/L.us.o.m.scaffold198.61/L.us.o.m.scaffold2.513/L.us.o.m.scaffold12.84/L.us.o.m.scaffold0.879/L.us.o.m.scaffold137.50/L.us.o.m.scaffold167.43/L.us.o.m.scaffold13.244	8	down
GO:0019685	BP	GO:0019685	photosynthesis, dark reaction	0.00571429	15/18356	4.44e-06	0.00051724	0.000497477	L.us.o.m.scaffold8.42/L.us.o.m.scaffold198.61/L.us.o.m.scaffold2.513/L.us.o.m.scaffold12.84/L.us.o.m.scaffold0.879/L.us.o.m.scaffold137.50/L.us.o.m.scaffold167.43/L.us.o.m.scaffold13.244	8	down
GO:0042547	BP	GO:0042547	cell wall modification involved in multidimensional cell growth	0.00571429	15/18356	4.44e-06	0.00051724	0.000497477	L.us.o.m.scaffold24.63/L.us.o.m.scaffold57.149/L.us.o.m.scaffold24.87/L.us.o.m.scaffold170.27/L.us.o.m.scaffold10.148/L.us.o.m.scaffold57.222/L.us.o.m.scaffold46.202/L.us.o.m.scaffold57.169	8	down
GO:0015977	BP	GO:0015977	carbon fixation	0.00571429	19/18356	3.96e-05	0.00284428	0.0027356	L.us.o.m.scaffold8.42/L.us.o.m.scaffold198.61/L.us.o.m.scaffold2.513/L.us.o.m.scaffold12.84/L.us.o.m.scaffold0.879/L.us.o.m.scaffold137.50/L.us.o.m.scaffold167.43/L.us.o.m.scaffold13.244	8	down
GO:0010189	BP	GO:0010189	vitamin E biosynthetic process	0.00571429	21/18356	9.27e-05	0.00513946	0.00494308	L.us.o.m.scaffold2.422/L.us.o.m.scaffold8.145/L.us.o.m.scaffold98.147/L.us.o.m.scaffold212.8/L.us.o.m.scaffold1.7/L.us.o.m.scaffold23.302/L.us.o.m.scaffold349.34/L.us.o.m.scaffold157.123	8	down
GO:0010206	BP	GO:0010206	photosystem II repair	0.00571429	21/18356	9.27e-05	0.00513946	0.00494308	L.us.o.m.scaffold169.120/L.us.o.m.scaffold25.99/L.us.o.m.scaffold0.484/L.us.o.m.scaffold40.62/L.us.o.m.scaffold19.249/L.us.o.m.scaffold117.88/L.us.o.m.scaffold60.54/L.us.o.m.scaffold122.66	8	down
GO:0019430	BP	GO:0019430	removal of superoxide radicals	0.00571429	21/18356	9.27e-05	0.00513946	0.00494308	L.us.o.m.scaffold2.339/L.us.o.m.scaffold160.35/L.us.o.m.scaffold15.135/L.us.o.m.scaffold52.7/L.us.o.m.scaffold76.116/L.us.o.m.scaffold29.184/L.us.o.m.scaffold6.395/L.us.o.m.scaffold8.224	8	down
GO:0042360	BP	GO:0042360	vitamin E metabolic process	0.00571429	21/18356	9.27e-05	0.00513946	0.00494308	L.us.o.m.scaffold2.422/L.us.o.m.scaffold8.145/L.us.o.m.scaffold98.147/L.us.o.m.scaffold212.8/L.us.o.m.scaffold1.7/L.us.o.m.scaffold23.302/L.us.o.m.scaffold349.34/L.us.o.m.scaffold157.123	8	down
GO:0071450	BP	GO:0071450	cellular response to oxygen radical	0.00571429	21/18356	9.27e-05	0.00513946	0.00494308	L.us.o.m.scaffold2.339/L.us.o.m.scaffold160.35/L.us.o.m.scaffold15.135/L.us.o.m.scaffold52.7/L.us.o.m.scaffold76.116/L.us.o.m.scaffold29.184/L.us.o.m.scaffold6.395/L.us.o.m.scaffold8.224	8	down
GO:0071451	BP	GO:0071451	cellular response to superoxide	0.00571429	21/18356	9.27e-05	0.00513946	0.00494308	L.us.o.m.scaffold2.339/L.us.o.m.scaffold160.35/L.us.o.m.scaffold15.135/L.us.o.m.scaffold52.7/L.us.o.m.scaffold76.116/L.us.o.m.scaffold29.184/L.us.o.m.scaffold6.395/L.us.o.m.scaffold8.224	8	down
GO:0000303	BP	GO:0000303	response to superoxide	0.00571429	23/18356	0.000194708	0.00915503	0.00880522	L.us.o.m.scaffold2.339/L.us.o.m.scaffold160.35/L.us.o.m.scaffold15.135/L.us.o.m.scaffold52.7/L.us.o.m.scaffold76.116/L.us.o.m.scaffold29.184/L.us.o.m.scaffold6.395/L.us.o.m.scaffold8.224	8	down
GO:0006000	BP	GO:0006000	fructose metabolic process	0.00571429	23/18356	0.000194708	0.00915503	0.00880522	L.us.o.m.scaffold242.7/L.us.o.m.scaffold8.42/L.us.o.m.scaffold13.114/L.us.o.m.scaffold117.131/L.us.o.m.scaffold127.15/L.us.o.m.scaffold2.513/L.us.o.m.scaffold16.78/L.us.o.m.scaffold3.576	8	down
GO:0030091	BP	GO:0030091	protein repair	0.00571429	23/18356	0.000194708	0.00915503	0.00880522	L.us.o.m.scaffold169.120/L.us.o.m.scaffold25.99/L.us.o.m.scaffold0.484/L.us.o.m.scaffold40.62/L.us.o.m.scaffold19.249/L.us.o.m.scaffold117.88/L.us.o.m.scaffold60.54/L.us.o.m.scaffold122.66	8	down
GO:0006740	BP	GO:0006740	NADPH regeneration	0.00571429	26/18356	0.000504797	0.0212798	0.0204667	L.us.o.m.scaffold16.328/L.us.o.m.scaffold90.106/L.us.o.m.scaffold15.421/L.us.o.m.scaffold137.120/L.us.o.m.scaffold72.7/L.us.o.m.scaffold99.68/L.us.o.m.scaffold13.169/L.us.o.m.scaffold2.8	8	down
GO:0000305	BP	GO:0000305	response to oxygen radical	0.00571429	27/18356	0.000669796	0.0258011	0.0248153	L.us.o.m.scaffold2.339/L.us.o.m.scaffold160.35/L.us.o.m.scaffold15.135/L.us.o.m.scaffold52.7/L.us.o.m.scaffold76.116/L.us.o.m.scaffold29.184/L.us.o.m.scaffold6.395/L.us.o.m.scaffold8.224	8	down
GO:0006094	BP	GO:0006094	gluconeogenesis	0.00571429	28/18356	0.000875628	0.0301537	0.0290015	L.us.o.m.scaffold242.7/L.us.o.m.scaffold8.42/L.us.o.m.scaffold117.131/L.us.o.m.scaffold2.513/L.us.o.m.scaffold16.78/L.us.o.m.scaffold3.576/L.us.o.m.scaffold260.18/L.us.o.m.scaffold112.13	8	down
GO:0019319	BP	GO:0019319	hexose biosynthetic process	0.00571429	30/18356	0.00143813	0.0445091	0.0428084	L.us.o.m.scaffold242.7/L.us.o.m.scaffold8.42/L.us.o.m.scaffold117.131/L.us.o.m.scaffold2.513/L.us.o.m.scaffold16.78/L.us.o.m.scaffold3.576/L.us.o.m.scaffold260.18/L.us.o.m.scaffold112.13	8	down
GO:0090322	BP	GO:0090322	regulation of superoxide metabolic process	0.005	15/18356	5.51e-05	0.00373975	0.00359686	L.us.o.m.scaffold133.70/L.us.o.m.scaffold2.339/L.us.o.m.scaffold160.35/L.us.o.m.scaffold52.7/L.us.o.m.scaffold77.113/L.us.o.m.scaffold29.184/L.us.o.m.scaffold8.224	7	down
GO:0010257	BP	GO:0010257	NADH dehydrogenase complex assembly	0.005	17/18356	0.000145323	0.0074024	0.00711956	L.us.o.m.scaffold60.130/L.us.o.m.scaffold67.15/L.us.o.m.scaffold147.51/L.us.o.m.scaffold17.337/L.us.o.m.scaffold34.268/L.us.o.m.scaffold59.99/L.us.o.m.scaffold249.52	7	down
GO:0005986	BP	GO:0005986	sucrose biosynthetic process	0.00428571	10/18356	3.13e-05	0.0023902	0.00229887	L.us.o.m.scaffold242.7/L.us.o.m.scaffold8.42/L.us.o.m.scaffold117.131/L.us.o.m.scaffold2.513/L.us.o.m.scaffold16.78/L.us.o.m.scaffold3.576	6	down
GO:0042793	BP	GO:0042793	plastid transcription	0.00428571	14/18356	0.000342482	0.0155068	0.0149143	L.us.o.m.scaffold36.282/L.us.o.m.scaffold66.11/L.us.o.m.scaffold3.571/L.us.o.m.scaffold33.159/L.us.o.m.scaffold24.410/L.us.o.m.scaffold227.78	6	down
GO:1905177	BP	GO:1905177	tracheary element differentiation	0.00428571	15/18356	0.000534074	0.0221324	0.0212867	L.us.o.m.scaffold54.56/L.us.o.m.scaffold30.262/L.us.o.m.scaffold5.232/L.us.o.m.scaffold4.362/L.us.o.m.scaffold15.281/L.us.o.m.scaffold176.27	6	down
GO:0006268	BP	GO:0006268	DNA unwinding involved in DNA replication	0.00428571	17/18356	0.00115651	0.039273	0.0377724	L.us.o.m.scaffold127.69/L.us.o.m.scaffold15.434/L.us.o.m.scaffold21.233/L.us.o.m.scaffold219.61/L.us.o.m.scaffold41.276/L.us.o.m.scaffold347.12	6	down
GO:0034051	BP	GO:0034051	negative regulation of plant-type hypersensitive response	0.00357143	11/18356	0.000801381	0.0279911	0.0269216	L.us.o.m.scaffold132.93/L.us.o.m.scaffold79.176/L.us.o.m.scaffold2.339/L.us.o.m.scaffold29.184/L.us.o.m.scaffold8.224	5	down
GO:1901403	BP	GO:1901403	positive regulation of tetrapyrrole metabolic process	0.00357143	11/18356	0.000801381	0.0279911	0.0269216	L.us.o.m.scaffold2.422/L.us.o.m.scaffold8.145/L.us.o.m.scaffold175.20/L.us.o.m.scaffold349.34/L.us.o.m.scaffold152.44	5	down
GO:1901465	BP	GO:1901465	positive regulation of tetrapyrrole biosynthetic process	0.00357143	11/18356	0.000801381	0.0279911	0.0269216	L.us.o.m.scaffold2.422/L.us.o.m.scaffold8.145/L.us.o.m.scaffold175.20/L.us.o.m.scaffold349.34/L.us.o.m.scaffold152.44	5	down
GO:0006544	BP	GO:0006544	glycine metabolic process	0.00357143	12/18356	0.00128779	0.0408914	0.039329	L.us.o.m.scaffold69.23/L.us.o.m.scaffold0.930/L.us.o.m.scaffold153.1/L.us.o.m.scaffold250.2/L.us.o.m.scaffold71.151	5	down
GO:0010236	BP	GO:0010236	plastoquinone biosynthetic process	0.00357143	12/18356	0.00128779	0.0408914	0.039329	L.us.o.m.scaffold98.147/L.us.o.m.scaffold14.122/L.us.o.m.scaffold189.110/L.us.o.m.scaffold212.8/L.us.o.m.scaffold28.62	5	down
GO:0010338	BP	GO:0010338	leaf formation	0.00357143	12/18356	0.00128779	0.0408914	0.039329	L.us.o.m.scaffold31.98/L.us.o.m.scaffold127.67/L.us.o.m.scaffold72.48/L.us.o.m.scaffold103.112/L.us.o.m.scaffold13.62	5	down
