# Supplementary material for: Adaptive Response and Transcriptomic Analysis of Flax (Linum usitatissimum L.) Seedlings to Salt Stress
Source: Genes (Basel). 2022 Oct 20;13(10):1904. doi: 10.3390/genes13101904 (PMC9601370; doi:10.3390/genes13101904)
Supplement: Supplementary file 1 [file genes-13-01904-s001.zip › Table S7.xlsx]

## Sheet: Sheet1
Table S7. KEGG pathway enrichment analysis of overlapping genes
	ID	Description	GeneRatio	BgRatio	pvalue	p.adjust	qvalue	geneID	Count	Direction
ko00940	ko00940	Phenylpropanoid biosynthesis	0.0577617	403/12383	7.1e-05	0.00373797	0.00329967	L.us.o.m.scaffold166.144/L.us.o.m.scaffold173.23/L.us.o.m.scaffold23.313/L.us.o.m.scaffold1.14/L.us.o.m.scaffold51.102/L.us.o.m.scaffold146.110/L.us.o.m.scaffold26.184/L.us.o.m.scaffold134.38/L.us.o.m.scaffold220.78/L.us.o.m.scaffold3.457/L.us.o.m.scaffold65.72/L.us.o.m.scaffold31.216/L.us.o.m.scaffold79.163/L.us.o.m.scaffold106.21/L.us.o.m.scaffold169.17/L.us.o.m.scaffold11.150/L.us.o.m.scaffold…	48	up
ko00500	ko00500	Starch and sucrose metabolism	0.0493381	333/12383	0.000114634	0.00402493	0.00355299	L.us.o.m.scaffold13.274/L.us.o.m.scaffold199.51/L.us.o.m.scaffold0.334/L.us.o.m.scaffold93.51/L.us.o.m.scaffold15.278/L.us.o.m.scaffold149.107/L.us.o.m.scaffold209.95/L.us.o.m.scaffold29.52/L.us.o.m.scaffold83.31/L.us.o.m.scaffold24.98/L.us.o.m.scaffold13.271/L.us.o.m.scaffold26.184/L.us.o.m.scaffold152.88/L.us.o.m.scaffold78.34/L.us.o.m.scaffold57.115/L.us.o.m.scaffold22.262/L.us.o.m.scaffold134…	41	up
ko04016	ko04016	MAPK signaling pathway - plant	0.0445247	310/12383	0.000448949	0.0101334	0.00894523	L.us.o.m.scaffold3.520/L.us.o.m.scaffold39.162/L.us.o.m.scaffold94.4/L.us.o.m.scaffold45.3/L.us.o.m.scaffold29.270/L.us.o.m.scaffold136.22/L.us.o.m.scaffold111.100/L.us.o.m.scaffold95.161/L.us.o.m.scaffold2.560/L.us.o.m.scaffold3.259/L.us.o.m.scaffold39.12/L.us.o.m.scaffold41.9/L.us.o.m.scaffold8.456/L.us.o.m.scaffold137.147/L.us.o.m.scaffold15.472/L.us.o.m.scaffold0.765/L.us.o.m.scaffold144.1/L.…	37	up
ko04141	ko04141	Protein processing in endoplasmic reticulum	0.0385078	415/12383	0.229286	0.754733	0.666237	L.us.o.m.scaffold4.165/L.us.o.m.scaffold53.107/L.us.o.m.scaffold8.428/L.us.o.m.scaffold26.208/L.us.o.m.scaffold106.89/L.us.o.m.scaffold101.160/L.us.o.m.scaffold8.563/L.us.o.m.scaffold64.128/L.us.o.m.scaffold106.120/L.us.o.m.scaffold0.728/L.us.o.m.scaffold66.232/L.us.o.m.scaffold72.102/L.us.o.m.scaffold168.107/L.us.o.m.scaffold151.29/L.us.o.m.scaffold144.34/L.us.o.m.scaffold127.73/L.us.o.m.scaffol…	32	up
ko05145	ko05145	Toxoplasmosis	0.0361011	412/12383	0.346829	0.913316	0.806225	L.us.o.m.scaffold4.165/L.us.o.m.scaffold26.390/L.us.o.m.scaffold248.64/L.us.o.m.scaffold69.241/L.us.o.m.scaffold320.6/L.us.o.m.scaffold13.506/L.us.o.m.scaffold2.463/L.us.o.m.scaffold144.34/L.us.o.m.scaffold15.314/L.us.o.m.scaffold8.92/L.us.o.m.scaffold61.69/L.us.o.m.scaffold144.39/L.us.o.m.scaffold46.237/L.us.o.m.scaffold209.32/L.us.o.m.scaffold67.233/L.us.o.m.scaffold16.133/L.us.o.m.scaffold67.1…	30	up
ko04934	ko04934	Cushing syndrome	0.0348977	204/12383	9.66e-05	0.00402493	0.00355299	L.us.o.m.scaffold32.293/L.us.o.m.scaffold132.103/L.us.o.m.scaffold74.14/L.us.o.m.scaffold77.5/L.us.o.m.scaffold208.38/L.us.o.m.scaffold77.6/L.us.o.m.scaffold44.120/L.us.o.m.scaffold236.24/L.us.o.m.scaffold21.5/L.us.o.m.scaffold102.209/L.us.o.m.scaffold3.130/L.us.o.m.scaffold60.61/L.us.o.m.scaffold97.8/L.us.o.m.scaffold201.41/L.us.o.m.scaffold46.276/L.us.o.m.scaffold200.79/L.us.o.m.scaffold98.169/…	29	up
ko05162	ko05162	Measles	0.0348977	384/12383	0.279366	0.826207	0.72933	L.us.o.m.scaffold4.165/L.us.o.m.scaffold26.390/L.us.o.m.scaffold248.64/L.us.o.m.scaffold69.241/L.us.o.m.scaffold320.6/L.us.o.m.scaffold101.184/L.us.o.m.scaffold13.506/L.us.o.m.scaffold2.463/L.us.o.m.scaffold208.38/L.us.o.m.scaffold144.34/L.us.o.m.scaffold64.103/L.us.o.m.scaffold8.92/L.us.o.m.scaffold144.39/L.us.o.m.scaffold46.237/L.us.o.m.scaffold209.32/L.us.o.m.scaffold67.233/L.us.o.m.scaffold67…	29	up
ko04722	ko04722	Neurotrophin signaling pathway	0.0336943	434/12383	0.615397	0.999995	0.88274	L.us.o.m.scaffold32.293/L.us.o.m.scaffold132.103/L.us.o.m.scaffold26.390/L.us.o.m.scaffold248.64/L.us.o.m.scaffold69.241/L.us.o.m.scaffold320.6/L.us.o.m.scaffold8.456/L.us.o.m.scaffold13.506/L.us.o.m.scaffold2.463/L.us.o.m.scaffold208.38/L.us.o.m.scaffold44.120/L.us.o.m.scaffold8.92/L.us.o.m.scaffold12.77/L.us.o.m.scaffold19.68/L.us.o.m.scaffold46.237/L.us.o.m.scaffold209.32/L.us.o.m.scaffold67.2…	28	up
ko04913	ko04913	Ovarian steroidogenesis	0.0312876	157/12383	1.57e-05	0.00123814	0.00109296	L.us.o.m.scaffold74.14/L.us.o.m.scaffold111.100/L.us.o.m.scaffold77.5/L.us.o.m.scaffold77.6/L.us.o.m.scaffold236.24/L.us.o.m.scaffold21.5/L.us.o.m.scaffold102.209/L.us.o.m.scaffold3.130/L.us.o.m.scaffold60.61/L.us.o.m.scaffold97.8/L.us.o.m.scaffold48.376/L.us.o.m.scaffold201.41/L.us.o.m.scaffold200.79/L.us.o.m.scaffold98.169/L.us.o.m.scaffold43.182/L.us.o.m.scaffold122.65/L.us.o.m.scaffold212.44+…	26	up
ko00520	ko00520	Amino sugar and nucleotide sugar metabolism	0.0312876	294/12383	0.0903662	0.476635	0.420747	L.us.o.m.scaffold14.511/L.us.o.m.scaffold15.51/L.us.o.m.scaffold4.90/L.us.o.m.scaffold130.135/L.us.o.m.scaffold300.18/L.us.o.m.scaffold122.27/L.us.o.m.scaffold155.48/L.us.o.m.scaffold57.23/L.us.o.m.scaffold67.272/L.us.o.m.scaffold292.30/L.us.o.m.scaffold82.201/L.us.o.m.scaffold76.17/L.us.o.m.scaffold23.113/L.us.o.m.scaffold132.4/L.us.o.m.scaffold91.140/L.us.o.m.scaffold4.94/L.us.o.m.scaffold288.6…	26	up
ko04144	ko04144	Endocytosis	0.0312876	398/12383	0.587067	0.999995	0.88274	L.us.o.m.scaffold4.165/L.us.o.m.scaffold209.13/L.us.o.m.scaffold38.88/L.us.o.m.scaffold29.107/L.us.o.m.scaffold8.344/L.us.o.m.scaffold169.68/L.us.o.m.scaffold159.123/L.us.o.m.scaffold144.34/L.us.o.m.scaffold247.32/L.us.o.m.scaffold101.189/L.us.o.m.scaffold159.94/L.us.o.m.scaffold144.39/L.us.o.m.scaffold69.213/L.us.o.m.scaffold79.169/L.us.o.m.scaffold219.12/L.us.o.m.scaffold101.51/L.us.o.m.scaffol…	26	up
ko04010	ko04010	MAPK signaling pathway	0.0312876	436/12383	0.764356	0.999995	0.88274	L.us.o.m.scaffold4.165/L.us.o.m.scaffold26.390/L.us.o.m.scaffold248.64/L.us.o.m.scaffold69.241/L.us.o.m.scaffold320.6/L.us.o.m.scaffold13.506/L.us.o.m.scaffold2.463/L.us.o.m.scaffold144.34/L.us.o.m.scaffold94.109/L.us.o.m.scaffold8.92/L.us.o.m.scaffold144.39/L.us.o.m.scaffold46.237/L.us.o.m.scaffold209.32/L.us.o.m.scaffold67.233/L.us.o.m.scaffold67.120/L.us.o.m.scaffold256.1/L.us.o.m.scaffold218.…	26	up
ko04917	ko04917	Prolactin signaling pathway	0.0300842	155/12383	3.59e-05	0.00227147	0.00200513	L.us.o.m.scaffold74.14/L.us.o.m.scaffold77.5/L.us.o.m.scaffold208.38/L.us.o.m.scaffold77.6/L.us.o.m.scaffold236.24/L.us.o.m.scaffold21.5/L.us.o.m.scaffold102.209/L.us.o.m.scaffold3.130/L.us.o.m.scaffold60.61/L.us.o.m.scaffold97.8/L.us.o.m.scaffold201.41/L.us.o.m.scaffold200.79/L.us.o.m.scaffold98.169/L.us.o.m.scaffold43.182/L.us.o.m.scaffold122.65/L.us.o.m.scaffold212.44+L.us.o.m.scaffold212.45/L…	25	up
ko00561	ko00561	Glycerolipid metabolism	0.0300842	170/12383	0.00016722	0.00484921	0.00428062	L.us.o.m.scaffold13.47/L.us.o.m.scaffold29.70/L.us.o.m.scaffold127.74/L.us.o.m.scaffold55.45/L.us.o.m.scaffold59.173/L.us.o.m.scaffold13.103/L.us.o.m.scaffold2.567/L.us.o.m.scaffold4.233/L.us.o.m.scaffold303.27/L.us.o.m.scaffold32.276/L.us.o.m.scaffold156.42/L.us.o.m.scaffold145.48/L.us.o.m.scaffold133.71/L.us.o.m.scaffold239.29/L.us.o.m.scaffold129.42/L.us.o.m.scaffold161.118/L.us.o.m.scaffold57…	25	up
ko00140	ko00140	Steroid hormone biosynthesis	0.0300842	175/12383	0.000264949	0.0064403	0.00568514	L.us.o.m.scaffold74.14/L.us.o.m.scaffold77.5/L.us.o.m.scaffold77.6/L.us.o.m.scaffold103.54/L.us.o.m.scaffold236.24/L.us.o.m.scaffold21.5/L.us.o.m.scaffold102.209/L.us.o.m.scaffold3.130/L.us.o.m.scaffold60.61/L.us.o.m.scaffold97.8/L.us.o.m.scaffold201.41/L.us.o.m.scaffold200.79/L.us.o.m.scaffold98.169/L.us.o.m.scaffold43.182/L.us.o.m.scaffold122.65/L.us.o.m.scaffold212.44+L.us.o.m.scaffold212.45/L…	25	up
ko04621	ko04621	NOD-like receptor signaling pathway	0.0300842	360/12383	0.459426	0.979565	0.864706	L.us.o.m.scaffold31.31/L.us.o.m.scaffold69.241/L.us.o.m.scaffold320.6/L.us.o.m.scaffold13.506/L.us.o.m.scaffold39.175/L.us.o.m.scaffold147.55/L.us.o.m.scaffold69.59/L.us.o.m.scaffold146.26/L.us.o.m.scaffold46.237/L.us.o.m.scaffold209.32/L.us.o.m.scaffold67.233/L.us.o.m.scaffold138.37/L.us.o.m.scaffold101.41/L.us.o.m.scaffold28.141/L.us.o.m.scaffold11.106/L.us.o.m.scaffold57.139/L.us.o.m.scaffold6…	25	up
ko04927	ko04927	Cortisol synthesis and secretion	0.0288809	136/12383	1.1e-05	0.00123814	0.00109296	L.us.o.m.scaffold74.14/L.us.o.m.scaffold77.5/L.us.o.m.scaffold77.6/L.us.o.m.scaffold236.24/L.us.o.m.scaffold21.5/L.us.o.m.scaffold102.209/L.us.o.m.scaffold3.130/L.us.o.m.scaffold60.61/L.us.o.m.scaffold97.8/L.us.o.m.scaffold201.41/L.us.o.m.scaffold200.79/L.us.o.m.scaffold98.169/L.us.o.m.scaffold43.182/L.us.o.m.scaffold122.65/L.us.o.m.scaffold212.44+L.us.o.m.scaffold212.45/L.us.o.m.scaffold1.344/L.…	24	up
ko04064	ko04064	NF-kappa B signaling pathway	0.0288809	339/12383	0.422959	0.954679	0.842738	L.us.o.m.scaffold26.390/L.us.o.m.scaffold248.64/L.us.o.m.scaffold69.241/L.us.o.m.scaffold320.6/L.us.o.m.scaffold13.506/L.us.o.m.scaffold2.463/L.us.o.m.scaffold8.92/L.us.o.m.scaffold136.63/L.us.o.m.scaffold46.237/L.us.o.m.scaffold209.32/L.us.o.m.scaffold67.233/L.us.o.m.scaffold67.120/L.us.o.m.scaffold218.76/L.us.o.m.scaffold101.41/L.us.o.m.scaffold95.205/L.us.o.m.scaffold28.141/L.us.o.m.scaffold95…	24	up
ko05133	ko05133	Pertussis	0.0288809	384/12383	0.672905	0.999995	0.88274	L.us.o.m.scaffold26.390/L.us.o.m.scaffold248.64/L.us.o.m.scaffold69.241/L.us.o.m.scaffold320.6/L.us.o.m.scaffold8.456/L.us.o.m.scaffold13.506/L.us.o.m.scaffold2.463/L.us.o.m.scaffold8.92/L.us.o.m.scaffold12.77/L.us.o.m.scaffold19.68/L.us.o.m.scaffold46.237/L.us.o.m.scaffold209.32/L.us.o.m.scaffold67.233/L.us.o.m.scaffold67.120/L.us.o.m.scaffold218.76/L.us.o.m.scaffold101.41/L.us.o.m.scaffold28.14…	24	up
ko05164	ko05164	Influenza A	0.0276775	319/12383	0.391003	0.924995	0.816535	L.us.o.m.scaffold4.165/L.us.o.m.scaffold69.241/L.us.o.m.scaffold320.6/L.us.o.m.scaffold168.107/L.us.o.m.scaffold13.506/L.us.o.m.scaffold35.11/L.us.o.m.scaffold11.200/L.us.o.m.scaffold208.38/L.us.o.m.scaffold144.34/L.us.o.m.scaffold15.314/L.us.o.m.scaffold144.39/L.us.o.m.scaffold46.237/L.us.o.m.scaffold209.32/L.us.o.m.scaffold67.233/L.us.o.m.scaffold256.1/L.us.o.m.scaffold101.41/L.us.o.m.scaffold2…	23	up
ko00270	ko00270	Cysteine and methionine metabolism	0.0264741	204/12383	0.018578	0.163073	0.143952	L.us.o.m.scaffold91.51/L.us.o.m.scaffold4.422/L.us.o.m.scaffold94.3/L.us.o.m.scaffold2.151/L.us.o.m.scaffold103.189/L.us.o.m.scaffold43.403/L.us.o.m.scaffold136.176/L.us.o.m.scaffold5.150/L.us.o.m.scaffold226.59/L.us.o.m.scaffold30.194/L.us.o.m.scaffold0.765/L.us.o.m.scaffold19.50/L.us.o.m.scaffold136.177/L.us.o.m.scaffold151.4/L.us.o.m.scaffold28.206/L.us.o.m.scaffold239.78/L.us.o.m.scaffold3.52…	22	up
ko00564	ko00564	Glycerophospholipid metabolism	0.0264741	207/12383	0.0215967	0.184448	0.16282	L.us.o.m.scaffold209.13/L.us.o.m.scaffold29.70/L.us.o.m.scaffold29.107/L.us.o.m.scaffold59.173/L.us.o.m.scaffold3.143/L.us.o.m.scaffold8.344/L.us.o.m.scaffold2.567/L.us.o.m.scaffold314.7/L.us.o.m.scaffold4.233/L.us.o.m.scaffold298.12/L.us.o.m.scaffold53.227/L.us.o.m.scaffold318.11/L.us.o.m.scaffold213.15/L.us.o.m.scaffold119.87/L.us.o.m.scaffold56.276/L.us.o.m.scaffold133.50/L.us.o.m.scaffold136.…	22	up
ko04624	ko04624	Toll and Imd signaling pathway	0.0264741	345/12383	0.630893	0.999995	0.88274	L.us.o.m.scaffold26.390/L.us.o.m.scaffold248.64/L.us.o.m.scaffold69.241/L.us.o.m.scaffold320.6/L.us.o.m.scaffold13.506/L.us.o.m.scaffold151.29/L.us.o.m.scaffold2.463/L.us.o.m.scaffold8.92/L.us.o.m.scaffold46.237/L.us.o.m.scaffold209.32/L.us.o.m.scaffold67.233/L.us.o.m.scaffold67.120/L.us.o.m.scaffold218.76/L.us.o.m.scaffold101.41/L.us.o.m.scaffold28.141/L.us.o.m.scaffold11.106/L.us.o.m.scaffold57…	22	up
ko04620	ko04620	Toll-like receptor signaling pathway	0.0264741	348/12383	0.647111	0.999995	0.88274	L.us.o.m.scaffold26.390/L.us.o.m.scaffold248.64/L.us.o.m.scaffold69.241/L.us.o.m.scaffold320.6/L.us.o.m.scaffold13.506/L.us.o.m.scaffold2.463/L.us.o.m.scaffold8.92/L.us.o.m.scaffold64.281/L.us.o.m.scaffold46.237/L.us.o.m.scaffold209.32/L.us.o.m.scaffold67.233/L.us.o.m.scaffold67.120/L.us.o.m.scaffold218.76/L.us.o.m.scaffold101.41/L.us.o.m.scaffold28.141/L.us.o.m.scaffold11.106/L.us.o.m.scaffold57…	22	up
ko05169	ko05169	Epstein-Barr virus infection	0.0264741	411/12383	0.891634	0.999995	0.88274	L.us.o.m.scaffold4.165/L.us.o.m.scaffold26.390/L.us.o.m.scaffold248.64/L.us.o.m.scaffold205.64/L.us.o.m.scaffold115.149/L.us.o.m.scaffold2.463/L.us.o.m.scaffold208.38/L.us.o.m.scaffold144.34/L.us.o.m.scaffold8.92/L.us.o.m.scaffold320.4/L.us.o.m.scaffold136.63/L.us.o.m.scaffold144.39/L.us.o.m.scaffold67.120/L.us.o.m.scaffold256.1/L.us.o.m.scaffold218.76/L.us.o.m.scaffold46.276/L.us.o.m.scaffold95.…	22	up
ko00350	ko00350	Tyrosine metabolism	0.0252708	111/12383	1.29e-05	0.00123814	0.00109296	L.us.o.m.scaffold48.351/L.us.o.m.scaffold103.189/L.us.o.m.scaffold255.17/L.us.o.m.scaffold43.403/L.us.o.m.scaffold60.100/L.us.o.m.scaffold136.176/L.us.o.m.scaffold5.150/L.us.o.m.scaffold209.94/L.us.o.m.scaffold29.51/L.us.o.m.scaffold117.37/L.us.o.m.scaffold327.25/L.us.o.m.scaffold136.177/L.us.o.m.scaffold28.206/L.us.o.m.scaffold60.37/L.us.o.m.scaffold322.35/L.us.o.m.scaffold119.149/L.us.o.m.scaff…	21	up
ko05200	ko05200	Pathways in cancer	0.0252708	271/12383	0.277311	0.826207	0.72933	L.us.o.m.scaffold32.293/L.us.o.m.scaffold132.103/L.us.o.m.scaffold106.195/L.us.o.m.scaffold106.194/L.us.o.m.scaffold205.64/L.us.o.m.scaffold8.456/L.us.o.m.scaffold70.158/L.us.o.m.scaffold115.154/L.us.o.m.scaffold208.38/L.us.o.m.scaffold52.194/L.us.o.m.scaffold162.33/L.us.o.m.scaffold44.120/L.us.o.m.scaffold15.314/L.us.o.m.scaffold320.4/L.us.o.m.scaffold12.77/L.us.o.m.scaffold19.68/L.us.o.m.scaffo…	21	up
ko05418	ko05418	Fluid shear stress and atherosclerosis	0.0252708	308/12383	0.502881	0.999995	0.88274	L.us.o.m.scaffold106.195/L.us.o.m.scaffold106.194/L.us.o.m.scaffold199.50/L.us.o.m.scaffold8.456/L.us.o.m.scaffold70.158/L.us.o.m.scaffold29.27/L.us.o.m.scaffold115.154/L.us.o.m.scaffold12.77/L.us.o.m.scaffold19.68/L.us.o.m.scaffold107.130/L.us.o.m.scaffold146.26/L.us.o.m.scaffold57.240/L.us.o.m.scaffold67.166/L.us.o.m.scaffold162.13/L.us.o.m.scaffold107.129/L.us.o.m.scaffold68.146/L.us.o.m.scaff…	21	up
ko05140	ko05140	Leishmaniasis	0.0252708	325/12383	0.604795	0.999995	0.88274	L.us.o.m.scaffold26.390/L.us.o.m.scaffold248.64/L.us.o.m.scaffold69.241/L.us.o.m.scaffold320.6/L.us.o.m.scaffold13.506/L.us.o.m.scaffold2.463/L.us.o.m.scaffold8.92/L.us.o.m.scaffold46.237/L.us.o.m.scaffold209.32/L.us.o.m.scaffold67.233/L.us.o.m.scaffold67.120/L.us.o.m.scaffold218.76/L.us.o.m.scaffold101.41/L.us.o.m.scaffold28.141/L.us.o.m.scaffold11.106/L.us.o.m.scaffold57.139/L.us.o.m.scaffold67…	21	up
ko05142	ko05142	Chagas disease	0.0252708	354/12383	0.75389	0.999995	0.88274	L.us.o.m.scaffold26.390/L.us.o.m.scaffold248.64/L.us.o.m.scaffold69.241/L.us.o.m.scaffold320.6/L.us.o.m.scaffold13.506/L.us.o.m.scaffold2.463/L.us.o.m.scaffold8.92/L.us.o.m.scaffold46.237/L.us.o.m.scaffold209.32/L.us.o.m.scaffold67.233/L.us.o.m.scaffold67.120/L.us.o.m.scaffold218.76/L.us.o.m.scaffold101.41/L.us.o.m.scaffold28.141/L.us.o.m.scaffold11.106/L.us.o.m.scaffold57.139/L.us.o.m.scaffold67…	21	up
ko04931	ko04931	Insulin resistance	0.0240674	123/12383	0.000188716	0.00496951	0.00438681	L.us.o.m.scaffold3.520/L.us.o.m.scaffold94.4/L.us.o.m.scaffold45.3/L.us.o.m.scaffold2.560/L.us.o.m.scaffold3.259/L.us.o.m.scaffold41.9/L.us.o.m.scaffold29.27/L.us.o.m.scaffold144.1/L.us.o.m.scaffold208.38/L.us.o.m.scaffold52.194/L.us.o.m.scaffold162.33/L.us.o.m.scaffold27.135/L.us.o.m.scaffold76.2/L.us.o.m.scaffold107.130/L.us.o.m.scaffold57.240/L.us.o.m.scaffold162.13/L.us.o.m.scaffold107.129/L.…	20	up
ko04910	ko04910	Insulin signaling pathway	0.0240674	232/12383	0.149061	0.619778	0.547106	L.us.o.m.scaffold4.227/L.us.o.m.scaffold52.273/L.us.o.m.scaffold8.456/L.us.o.m.scaffold29.27/L.us.o.m.scaffold208.38/L.us.o.m.scaffold52.194/L.us.o.m.scaffold162.33/L.us.o.m.scaffold110.187/L.us.o.m.scaffold12.77/L.us.o.m.scaffold19.68/L.us.o.m.scaffold107.130/L.us.o.m.scaffold57.240/L.us.o.m.scaffold162.13/L.us.o.m.scaffold343.2/L.us.o.m.scaffold107.129/L.us.o.m.scaffold308.1/L.us.o.m.scaffold28…	20	up
ko04140	ko04140	Autophagy - animal	0.0240674	237/12383	0.171559	0.653166	0.576579	L.us.o.m.scaffold147.31/L.us.o.m.scaffold59.126/L.us.o.m.scaffold106.120/L.us.o.m.scaffold29.27/L.us.o.m.scaffold80.24/L.us.o.m.scaffold52.194/L.us.o.m.scaffold162.33/L.us.o.m.scaffold18.271/L.us.o.m.scaffold39.175/L.us.o.m.scaffold279.42/L.us.o.m.scaffold30.264/L.us.o.m.scaffold107.130/L.us.o.m.scaffold69.59/L.us.o.m.scaffold57.240/L.us.o.m.scaffold162.13/L.us.o.m.scaffold107.129/L.us.o.m.scaffo…	20	up
ko04714	ko04714	Thermogenesis	0.0240674	348/12383	0.79644	0.999995	0.88274	L.us.o.m.scaffold13.47/L.us.o.m.scaffold127.74/L.us.o.m.scaffold28.240/L.us.o.m.scaffold55.162/L.us.o.m.scaffold29.27/L.us.o.m.scaffold46.130/L.us.o.m.scaffold52.194/L.us.o.m.scaffold162.33/L.us.o.m.scaffold133.71/L.us.o.m.scaffold65.45/L.us.o.m.scaffold107.130/L.us.o.m.scaffold16.295/L.us.o.m.scaffold57.240/L.us.o.m.scaffold162.13/L.us.o.m.scaffold107.129/L.us.o.m.scaffold308.1/L.us.o.m.scaffold…	20	up
ko00592	ko00592	alpha-Linolenic acid metabolism	0.022864	109/12383	0.000105616	0.00402493	0.00355299	L.us.o.m.scaffold60.100/L.us.o.m.scaffold65.74/L.us.o.m.scaffold213.79/L.us.o.m.scaffold149.71/L.us.o.m.scaffold8.318/L.us.o.m.scaffold146.111/L.us.o.m.scaffold67.238/L.us.o.m.scaffold55.122/L.us.o.m.scaffold29.264/L.us.o.m.scaffold95.105/L.us.o.m.scaffold39.154/L.us.o.m.scaffold93.105/L.us.o.m.scaffold14.316/L.us.o.m.scaffold13.172/L.us.o.m.scaffold140.34/L.us.o.m.scaffold88.98/L.us.o.m.scaffold…	19	up
ko00330	ko00330	Arginine and proline metabolism	0.022864	124/12383	0.000584589	0.0122078	0.0107764	L.us.o.m.scaffold55.45/L.us.o.m.scaffold8.3/L.us.o.m.scaffold91.51/L.us.o.m.scaffold94.3/L.us.o.m.scaffold5.150/L.us.o.m.scaffold155.132/L.us.o.m.scaffold226.59/L.us.o.m.scaffold1.313/L.us.o.m.scaffold145.48/L.us.o.m.scaffold291.16/L.us.o.m.scaffold28.206/L.us.o.m.scaffold239.78/L.us.o.m.scaffold71.76/L.us.o.m.scaffold3.521/L.us.o.m.scaffold65.264/L.us.o.m.scaffold2.553/L.us.o.m.scaffold2.202/L.u…	19	up
ko00906	ko00906	Carotenoid biosynthesis	0.0216607	82/12383	6.23e-06	0.00123814	0.00109296	L.us.o.m.scaffold68.143/L.us.o.m.scaffold13.469/L.us.o.m.scaffold154.129/L.us.o.m.scaffold211.70/L.us.o.m.scaffold26.182/L.us.o.m.scaffold9.278/L.us.o.m.scaffold38.244/L.us.o.m.scaffold160.17/L.us.o.m.scaffold52.11/L.us.o.m.scaffold168.31/L.us.o.m.scaffold28.345/L.us.o.m.scaffold160.20/L.us.o.m.scaffold134.36/L.us.o.m.scaffold168.33/L.us.o.m.scaffold160.19/L.us.o.m.scaffold160.15/L.us.o.m.scaffol…	18	up
ko00480	ko00480	Glutathione metabolism	0.0216607	147/12383	0.00953663	0.100453	0.088674	L.us.o.m.scaffold106.195/L.us.o.m.scaffold106.194/L.us.o.m.scaffold94.3/L.us.o.m.scaffold2.151/L.us.o.m.scaffold88.88/L.us.o.m.scaffold70.158/L.us.o.m.scaffold83.38/L.us.o.m.scaffold115.154/L.us.o.m.scaffold322.36/L.us.o.m.scaffold149.62/L.us.o.m.scaffold3.521/L.us.o.m.scaffold98.122/L.us.o.m.scaffold213.38/L.us.o.m.scaffold67.166/L.us.o.m.scaffold48.174/L.us.o.m.scaffold121.14/L.us.o.m.scaffold2…	18	up
ko04212	ko04212	Longevity regulating pathway - worm	0.0216607	173/12383	0.0421422	0.278741	0.246057	L.us.o.m.scaffold111.100/L.us.o.m.scaffold65.24/L.us.o.m.scaffold154.22/L.us.o.m.scaffold48.299/L.us.o.m.scaffold52.194/L.us.o.m.scaffold162.33/L.us.o.m.scaffold39.175/L.us.o.m.scaffold146.69/L.us.o.m.scaffold21.5/L.us.o.m.scaffold69.59/L.us.o.m.scaffold3.130/L.us.o.m.scaffold201.78/L.us.o.m.scaffold48.376/L.us.o.m.scaffold43.182/L.us.o.m.scaffold76.250/L.us.o.m.scaffold146.68/L.us.o.m.scaffold82…	18	up
ko04217	ko04217	Necroptosis	0.0204573	158/12383	0.0361398	0.259549	0.229116	L.us.o.m.scaffold32.293/L.us.o.m.scaffold132.103/L.us.o.m.scaffold31.31/L.us.o.m.scaffold48.299/L.us.o.m.scaffold44.120/L.us.o.m.scaffold14.438/L.us.o.m.scaffold101.190/L.us.o.m.scaffold20.266/L.us.o.m.scaffold39.15/L.us.o.m.scaffold31.169/L.us.o.m.scaffold24.373/L.us.o.m.scaffold66.50/L.us.o.m.scaffold162.97/L.us.o.m.scaffold113.8/L.us.o.m.scaffold68.146/L.us.o.m.scaffold82.24/L.us.o.m.scaffold6…	17	up
ko04138	ko04138	Autophagy - yeast	0.0204573	234/12383	0.40319	0.938513	0.828467	L.us.o.m.scaffold147.31/L.us.o.m.scaffold133.139/L.us.o.m.scaffold59.126/L.us.o.m.scaffold80.24/L.us.o.m.scaffold53.138/L.us.o.m.scaffold18.271/L.us.o.m.scaffold39.175/L.us.o.m.scaffold279.42/L.us.o.m.scaffold69.59/L.us.o.m.scaffold83.220/L.us.o.m.scaffold32.118/L.us.o.m.scaffold52.227/L.us.o.m.scaffold107.129/L.us.o.m.scaffold14.305/L.us.o.m.scaffold76.250/L.us.o.m.scaffold66.97/L.us.o.m.scaffol…	17	up
ko04626	ko04626	Plant-pathogen interaction	0.0192539	329/12383	0.00251816	0.03617	0.0319289	L.us.o.m.scaffold51.183/L.us.o.m.scaffold82.31/L.us.o.m.scaffold205.80/L.us.o.m.scaffold320.22/L.us.o.m.scaffold157.86/L.us.o.m.scaffold11.232/L.us.o.m.scaffold48.292/L.us.o.m.scaffold39.12/L.us.o.m.scaffold8.456/L.us.o.m.scaffold107.62/L.us.o.m.scaffold133.18/L.us.o.m.scaffold83.111/L.us.o.m.scaffold115.10/L.us.o.m.scaffold15.472/L.us.o.m.scaffold54.113/L.us.o.m.scaffold94.2/L.us.o.m.scaffold12.…	36	up
ko00360	ko00360	Phenylalanine metabolism	0.0192539	111/12383	0.00292907	0.0402429	0.0355242	L.us.o.m.scaffold48.351/L.us.o.m.scaffold23.313/L.us.o.m.scaffold1.14/L.us.o.m.scaffold103.189/L.us.o.m.scaffold43.403/L.us.o.m.scaffold136.176/L.us.o.m.scaffold5.150/L.us.o.m.scaffold209.94/L.us.o.m.scaffold29.51/L.us.o.m.scaffold136.177/L.us.o.m.scaffold28.206/L.us.o.m.scaffold119.149/L.us.o.m.scaffold48.12/L.us.o.m.scaffold169.17/L.us.o.m.scaffold3.146/L.us.o.m.scaffold192.86	16	up
ko00052	ko00052	Galactose metabolism	0.0192539	117/12383	0.00497186	0.0624767	0.055151	L.us.o.m.scaffold13.274/L.us.o.m.scaffold165.59/L.us.o.m.scaffold190.64/L.us.o.m.scaffold15.278/L.us.o.m.scaffold15.51/L.us.o.m.scaffold78.34/L.us.o.m.scaffold32.276/L.us.o.m.scaffold32.215/L.us.o.m.scaffold76.17/L.us.o.m.scaffold175.9/L.us.o.m.scaffold106.60/L.us.o.m.scaffold23.113/L.us.o.m.scaffold57.249/L.us.o.m.scaffold31.422/L.us.o.m.scaffold318.35/L.us.o.m.scaffold41.224	16	up
ko04213	ko04213	Longevity regulating pathway - multiple species	0.0192539	130/12383	0.013386	0.128181	0.113151	L.us.o.m.scaffold4.165/L.us.o.m.scaffold315.20/L.us.o.m.scaffold29.27/L.us.o.m.scaffold144.34/L.us.o.m.scaffold52.194/L.us.o.m.scaffold162.33/L.us.o.m.scaffold107.130/L.us.o.m.scaffold144.39/L.us.o.m.scaffold57.240/L.us.o.m.scaffold162.13/L.us.o.m.scaffold41.265/L.us.o.m.scaffold256.1/L.us.o.m.scaffold347.5/L.us.o.m.scaffold107.129/L.us.o.m.scaffold308.1/L.us.o.m.scaffold28.282	16	up
ko00260	ko00260	Glycine, serine and threonine metabolism	0.0192539	177/12383	0.137616	0.617002	0.544656	L.us.o.m.scaffold55.45/L.us.o.m.scaffold48.351/L.us.o.m.scaffold70.208/L.us.o.m.scaffold117.147/L.us.o.m.scaffold169.43/L.us.o.m.scaffold145.48/L.us.o.m.scaffold70.209/L.us.o.m.scaffold287.18/L.us.o.m.scaffold55.170/L.us.o.m.scaffold119.149/L.us.o.m.scaffold0.610/L.us.o.m.scaffold70.207/L.us.o.m.scaffold66.182/L.us.o.m.scaffold34.199/L.us.o.m.scaffold204.84/L.us.o.m.scaffold56.128	16	up
ko04371	ko04371	Apelin signaling pathway	0.0192539	192/12383	0.218277	0.726059	0.640925	L.us.o.m.scaffold199.50/L.us.o.m.scaffold8.456/L.us.o.m.scaffold29.27/L.us.o.m.scaffold52.194/L.us.o.m.scaffold162.33/L.us.o.m.scaffold39.175/L.us.o.m.scaffold12.77/L.us.o.m.scaffold19.68/L.us.o.m.scaffold107.130/L.us.o.m.scaffold69.59/L.us.o.m.scaffold57.240/L.us.o.m.scaffold162.13/L.us.o.m.scaffold107.129/L.us.o.m.scaffold308.1/L.us.o.m.scaffold28.282/L.us.o.m.scaffold76.250	16	up
ko00010	ko00010	Glycolysis / Gluconeogenesis	0.0192539	251/12383	0.621985	0.999995	0.88274	L.us.o.m.scaffold55.45/L.us.o.m.scaffold60.100/L.us.o.m.scaffold47.160/L.us.o.m.scaffold32.276/L.us.o.m.scaffold279.4/L.us.o.m.scaffold145.48/L.us.o.m.scaffold106.60/L.us.o.m.scaffold109.80/L.us.o.m.scaffold23.113/L.us.o.m.scaffold206.43/L.us.o.m.scaffold14.395/L.us.o.m.scaffold77.119/L.us.o.m.scaffold109.79/L.us.o.m.scaffold292.18/L.us.o.m.scaffold150.87/L.us.o.m.scaffold77.117	16	up
ko00071	ko00071	Fatty acid degradation	0.0180505	87/12383	0.000618117	0.0122078	0.0107764	L.us.o.m.scaffold55.45/L.us.o.m.scaffold60.100/L.us.o.m.scaffold65.74/L.us.o.m.scaffold213.79/L.us.o.m.scaffold149.71/L.us.o.m.scaffold8.318/L.us.o.m.scaffold146.111/L.us.o.m.scaffold145.48/L.us.o.m.scaffold55.122/L.us.o.m.scaffold14.178/L.us.o.m.scaffold93.105/L.us.o.m.scaffold16.295/L.us.o.m.scaffold77.119/L.us.o.m.scaffold76.9/L.us.o.m.scaffold77.117	15	up
ko04666	ko04666	Fc gamma R-mediated phagocytosis	0.0180505	140/12383	0.0484592	0.301561	0.266201	L.us.o.m.scaffold209.13/L.us.o.m.scaffold29.107/L.us.o.m.scaffold8.344/L.us.o.m.scaffold159.123/L.us.o.m.scaffold247.32/L.us.o.m.scaffold101.189/L.us.o.m.scaffold52.194/L.us.o.m.scaffold162.33/L.us.o.m.scaffold136.63/L.us.o.m.scaffold34.137/L.us.o.m.scaffold79.169/L.us.o.m.scaffold70.135/L.us.o.m.scaffold20.339/L.us.o.m.scaffold95.205/L.us.o.m.scaffold95.204	15	up
ko00982	ko00982	Drug metabolism - cytochrome P450	0.0168472	108/12383	0.0130529	0.128181	0.113151	L.us.o.m.scaffold106.195/L.us.o.m.scaffold106.194/L.us.o.m.scaffold70.158/L.us.o.m.scaffold115.154/L.us.o.m.scaffold67.166/L.us.o.m.scaffold77.119/L.us.o.m.scaffold101.152/L.us.o.m.scaffold67.226/L.us.o.m.scaffold24.295/L.us.o.m.scaffold227.20/L.us.o.m.scaffold64.136/L.us.o.m.scaffold77.117/L.us.o.m.scaffold6.73/L.us.o.m.scaffold229.2	14	up
ko04211	ko04211	Longevity regulating pathway	0.0168472	124/12383	0.0382061	0.262459	0.231684	L.us.o.m.scaffold147.31/L.us.o.m.scaffold59.126/L.us.o.m.scaffold29.27/L.us.o.m.scaffold52.194/L.us.o.m.scaffold162.33/L.us.o.m.scaffold29.287/L.us.o.m.scaffold287.18/L.us.o.m.scaffold107.130/L.us.o.m.scaffold57.240/L.us.o.m.scaffold162.13/L.us.o.m.scaffold63.184/L.us.o.m.scaffold107.129/L.us.o.m.scaffold308.1/L.us.o.m.scaffold28.282	14	up
ko05231	ko05231	Choline metabolism in cancer	0.0168472	129/12383	0.0505782	0.301561	0.266201	L.us.o.m.scaffold209.13/L.us.o.m.scaffold29.107/L.us.o.m.scaffold59.173/L.us.o.m.scaffold8.344/L.us.o.m.scaffold298.12/L.us.o.m.scaffold159.123/L.us.o.m.scaffold247.32/L.us.o.m.scaffold101.189/L.us.o.m.scaffold52.194/L.us.o.m.scaffold162.33/L.us.o.m.scaffold79.169/L.us.o.m.scaffold136.100/L.us.o.m.scaffold20.339/L.us.o.m.scaffold223.26	14	up
ko04014	ko04014	Ras signaling pathway	0.0168472	154/12383	0.152268	0.624893	0.551621	L.us.o.m.scaffold209.13/L.us.o.m.scaffold29.107/L.us.o.m.scaffold8.344/L.us.o.m.scaffold8.456/L.us.o.m.scaffold106.93/L.us.o.m.scaffold136.63/L.us.o.m.scaffold12.77/L.us.o.m.scaffold19.68/L.us.o.m.scaffold9.288/L.us.o.m.scaffold219.12/L.us.o.m.scaffold249.26/L.us.o.m.scaffold0.220/L.us.o.m.scaffold95.205/L.us.o.m.scaffold95.204	14	up
ko04922	ko04922	Glucagon signaling pathway	0.0168472	187/12383	0.375297	0.922036	0.813923	L.us.o.m.scaffold32.293/L.us.o.m.scaffold132.103/L.us.o.m.scaffold8.456/L.us.o.m.scaffold29.27/L.us.o.m.scaffold44.120/L.us.o.m.scaffold12.77/L.us.o.m.scaffold19.68/L.us.o.m.scaffold107.130/L.us.o.m.scaffold14.395/L.us.o.m.scaffold57.240/L.us.o.m.scaffold162.13/L.us.o.m.scaffold107.129/L.us.o.m.scaffold308.1/L.us.o.m.scaffold28.282	14	up
ko04142	ko04142	Lysosome	0.0168472	218/12383	0.607667	0.999995	0.88274	L.us.o.m.scaffold186.1/L.us.o.m.scaffold101.32/L.us.o.m.scaffold15.432/L.us.o.m.scaffold99.77/L.us.o.m.scaffold192.54/L.us.o.m.scaffold175.9/L.us.o.m.scaffold113.30/L.us.o.m.scaffold64.253/L.us.o.m.scaffold72.132/L.us.o.m.scaffold2.625/L.us.o.m.scaffold115.24/L.us.o.m.scaffold41.224/L.us.o.m.scaffold66.97/L.us.o.m.scaffold36.84	14	up
ko04151	ko04151	PI3K-Akt signaling pathway	0.0168472	241/12383	0.750494	0.999995	0.88274	L.us.o.m.scaffold29.27/L.us.o.m.scaffold208.38/L.us.o.m.scaffold52.194/L.us.o.m.scaffold162.33/L.us.o.m.scaffold136.63/L.us.o.m.scaffold107.130/L.us.o.m.scaffold57.240/L.us.o.m.scaffold162.13/L.us.o.m.scaffold46.276/L.us.o.m.scaffold107.129/L.us.o.m.scaffold95.205/L.us.o.m.scaffold95.204/L.us.o.m.scaffold68.146/L.us.o.m.scaffold121.14	14	up
ko00040	ko00040	Pentose and glucuronate interconversions	0.0168472	261/12383	0.8428	0.999995	0.88274	L.us.o.m.scaffold32.276/L.us.o.m.scaffold0.335/L.us.o.m.scaffold96.189/L.us.o.m.scaffold206.48/L.us.o.m.scaffold91.140/L.us.o.m.scaffold157.101/L.us.o.m.scaffold36.185/L.us.o.m.scaffold3.334/L.us.o.m.scaffold255.16/L.us.o.m.scaffold288.6/L.us.o.m.scaffold43.46/L.us.o.m.scaffold152.89/L.us.o.m.scaffold33.90/L.us.o.m.scaffold43.282	14	up
ko00960	ko00960	Tropane, piperidine and pyridine alkaloid biosynthesis	0.0156438	73/12383	0.00102446	0.019043	0.0168101	L.us.o.m.scaffold144.2/L.us.o.m.scaffold48.351/L.us.o.m.scaffold103.189/L.us.o.m.scaffold43.403/L.us.o.m.scaffold136.176/L.us.o.m.scaffold5.150/L.us.o.m.scaffold2.561/L.us.o.m.scaffold115.147/L.us.o.m.scaffold45.4/L.us.o.m.scaffold136.177/L.us.o.m.scaffold28.206/L.us.o.m.scaffold119.149/L.us.o.m.scaffold48.12	13	up
ko00950	ko00950	Isoquinoline alkaloid biosynthesis	0.0156438	65/12383	0.00114079	0.0200272	0.0176789	L.us.o.m.scaffold48.351/L.us.o.m.scaffold103.189/L.us.o.m.scaffold255.17/L.us.o.m.scaffold43.403/L.us.o.m.scaffold136.176/L.us.o.m.scaffold5.150/L.us.o.m.scaffold136.177/L.us.o.m.scaffold28.206/L.us.o.m.scaffold322.35/L.us.o.m.scaffold119.149/L.us.o.m.scaffold48.12/L.us.o.m.scaffold213.37	12	up
ko00600	ko00600	Sphingolipid metabolism	0.0156438	75/12383	0.00132816	0.0220894	0.0194993	L.us.o.m.scaffold168.35/L.us.o.m.scaffold16.192/L.us.o.m.scaffold70.17/L.us.o.m.scaffold213.73/L.us.o.m.scaffold41.314/L.us.o.m.scaffold34.21/L.us.o.m.scaffold175.9/L.us.o.m.scaffold57.249/L.us.o.m.scaffold232.12/L.us.o.m.scaffold31.422/L.us.o.m.scaffold30.292/L.us.o.m.scaffold187.107/L.us.o.m.scaffold41.224	13	up
ko04072	ko04072	Phospholipase D signaling pathway	0.0156438	108/12383	0.0285309	0.214661	0.189491	L.us.o.m.scaffold209.13/L.us.o.m.scaffold38.88/L.us.o.m.scaffold29.107/L.us.o.m.scaffold59.173/L.us.o.m.scaffold8.344/L.us.o.m.scaffold101.189/L.us.o.m.scaffold136.63/L.us.o.m.scaffold79.169/L.us.o.m.scaffold136.100/L.us.o.m.scaffold20.339/L.us.o.m.scaffold95.205/L.us.o.m.scaffold223.26/L.us.o.m.scaffold95.204	13	up
ko01524	ko01524	Platinum drug resistance	0.0156438	139/12383	0.140583	0.617002	0.544656	L.us.o.m.scaffold106.195/L.us.o.m.scaffold106.194/L.us.o.m.scaffold13.512/L.us.o.m.scaffold137.147/L.us.o.m.scaffold70.158/L.us.o.m.scaffold115.154/L.us.o.m.scaffold13.139/L.us.o.m.scaffold15.314/L.us.o.m.scaffold67.166/L.us.o.m.scaffold275.9/L.us.o.m.scaffold3.584/L.us.o.m.scaffold24.295/L.us.o.m.scaffold227.20	13	up
ko04068	ko04068	FoxO signaling pathway	0.0156438	139/12383	0.140583	0.617002	0.544656	L.us.o.m.scaffold205.64/L.us.o.m.scaffold29.27/L.us.o.m.scaffold39.175/L.us.o.m.scaffold320.4/L.us.o.m.scaffold107.130/L.us.o.m.scaffold69.59/L.us.o.m.scaffold57.240/L.us.o.m.scaffold162.13/L.us.o.m.scaffold46.276/L.us.o.m.scaffold107.129/L.us.o.m.scaffold308.1/L.us.o.m.scaffold28.282/L.us.o.m.scaffold76.250	13	up
ko00380	ko00380	Tryptophan metabolism	0.0156438	171/12383	0.361655	0.921638	0.813571	L.us.o.m.scaffold74.14/L.us.o.m.scaffold55.45/L.us.o.m.scaffold26.182/L.us.o.m.scaffold145.48/L.us.o.m.scaffold21.5/L.us.o.m.scaffold24.120/L.us.o.m.scaffold3.130/L.us.o.m.scaffold247.8/L.us.o.m.scaffold97.8/L.us.o.m.scaffold134.36/L.us.o.m.scaffold212.44+L.us.o.m.scaffold212.45/L.us.o.m.scaffold1.344/L.us.o.m.scaffold23.1	13	up
ko04921	ko04921	Oxytocin signaling pathway	0.0156438	177/12383	0.409399	0.944306	0.833582	L.us.o.m.scaffold32.293/L.us.o.m.scaffold132.103/L.us.o.m.scaffold8.456/L.us.o.m.scaffold29.27/L.us.o.m.scaffold44.120/L.us.o.m.scaffold12.77/L.us.o.m.scaffold19.68/L.us.o.m.scaffold107.130/L.us.o.m.scaffold57.240/L.us.o.m.scaffold162.13/L.us.o.m.scaffold107.129/L.us.o.m.scaffold308.1/L.us.o.m.scaffold28.282	13	up
ko04932	ko04932	Non-alcoholic fatty liver disease	0.0156438	198/12383	0.574035	0.999995	0.88274	L.us.o.m.scaffold106.120/L.us.o.m.scaffold29.27/L.us.o.m.scaffold208.38/L.us.o.m.scaffold29.287/L.us.o.m.scaffold15.314/L.us.o.m.scaffold65.45/L.us.o.m.scaffold107.130/L.us.o.m.scaffold57.240/L.us.o.m.scaffold162.13/L.us.o.m.scaffold107.129/L.us.o.m.scaffold308.1/L.us.o.m.scaffold28.282/L.us.o.m.scaffold2.484	13	up
ko00591	ko00591	Linoleic acid metabolism	0.0144404	71/12383	0.00250649	0.03617	0.0319289	L.us.o.m.scaffold111.100/L.us.o.m.scaffold95.105/L.us.o.m.scaffold21.5/L.us.o.m.scaffold3.130/L.us.o.m.scaffold48.376/L.us.o.m.scaffold13.172/L.us.o.m.scaffold43.182/L.us.o.m.scaffold140.34/L.us.o.m.scaffold88.98/L.us.o.m.scaffold137.117/L.us.o.m.scaffold31.204/L.us.o.m.scaffold34.261	12	up
ko00130	ko00130	Ubiquinone and other terpenoid-quinone biosynthesis	0.0144404	78/12383	0.00553591	0.0624767	0.055151	L.us.o.m.scaffold104.73/L.us.o.m.scaffold23.313/L.us.o.m.scaffold1.14/L.us.o.m.scaffold103.189/L.us.o.m.scaffold43.403/L.us.o.m.scaffold136.176/L.us.o.m.scaffold209.94/L.us.o.m.scaffold29.51/L.us.o.m.scaffold132.49/L.us.o.m.scaffold136.177/L.us.o.m.scaffold48.12/L.us.o.m.scaffold3.146	12	up
ko03320	ko03320	PPAR signaling pathway	0.0144404	82/12383	0.0082708	0.0901232	0.0795558	L.us.o.m.scaffold17.287/L.us.o.m.scaffold65.74/L.us.o.m.scaffold201.35/L.us.o.m.scaffold213.79/L.us.o.m.scaffold149.71/L.us.o.m.scaffold146.111/L.us.o.m.scaffold14.178/L.us.o.m.scaffold93.105/L.us.o.m.scaffold16.295/L.us.o.m.scaffold159.13/L.us.o.m.scaffold159.12/L.us.o.m.scaffold76.9	12	up
ko04750	ko04750	Inflammatory mediator regulation of TRP channels	0.0144404	95/12383	0.0247764	0.200752	0.177213	L.us.o.m.scaffold32.293/L.us.o.m.scaffold132.103/L.us.o.m.scaffold111.100/L.us.o.m.scaffold8.456/L.us.o.m.scaffold44.120/L.us.o.m.scaffold12.77/L.us.o.m.scaffold19.68/L.us.o.m.scaffold21.5/L.us.o.m.scaffold3.130/L.us.o.m.scaffold48.376/L.us.o.m.scaffold43.182/L.us.o.m.scaffold34.261	12	up
ko00410	ko00410	beta-Alanine metabolism	0.0144404	96/12383	0.0266557	0.21058	0.185888	L.us.o.m.scaffold55.45/L.us.o.m.scaffold48.351/L.us.o.m.scaffold94.3/L.us.o.m.scaffold145.48/L.us.o.m.scaffold14.178/L.us.o.m.scaffold71.76/L.us.o.m.scaffold3.521/L.us.o.m.scaffold65.264/L.us.o.m.scaffold103.123/L.us.o.m.scaffold119.149/L.us.o.m.scaffold94.35/L.us.o.m.scaffold72.177	12	up
ko04020	ko04020	Calcium signaling pathway	0.0144404	120/12383	0.107147	0.542176	0.478603	L.us.o.m.scaffold32.293/L.us.o.m.scaffold132.103/L.us.o.m.scaffold8.456/L.us.o.m.scaffold44.120/L.us.o.m.scaffold12.77/L.us.o.m.scaffold19.68/L.us.o.m.scaffold147.55/L.us.o.m.scaffold84.248/L.us.o.m.scaffold138.37/L.us.o.m.scaffold66.50/L.us.o.m.scaffold1.454/L.us.o.m.scaffold61.80	12	up
ko00460	ko00460	Cyanoamino acid metabolism	0.0144404	125/12383	0.133312	0.617002	0.544656	L.us.o.m.scaffold26.184/L.us.o.m.scaffold134.38/L.us.o.m.scaffold220.78/L.us.o.m.scaffold79.163/L.us.o.m.scaffold247.8/L.us.o.m.scaffold6.137/L.us.o.m.scaffold13.174/L.us.o.m.scaffold48.222/L.us.o.m.scaffold24.378/L.us.o.m.scaffold121.14/L.us.o.m.scaffold141.88/L.us.o.m.scaffold13.175	12	up
ko04024	ko04024	cAMP signaling pathway	0.0144404	131/12383	0.168892	0.650854	0.574538	L.us.o.m.scaffold32.293/L.us.o.m.scaffold209.13/L.us.o.m.scaffold132.103/L.us.o.m.scaffold29.107/L.us.o.m.scaffold8.344/L.us.o.m.scaffold65.74/L.us.o.m.scaffold8.456/L.us.o.m.scaffold213.79/L.us.o.m.scaffold146.111/L.us.o.m.scaffold44.120/L.us.o.m.scaffold12.77/L.us.o.m.scaffold19.68	12	up
ko05167	ko05167	Kaposi sarcoma-associated herpesvirus infection	0.0144404	137/12383	0.208654	0.724555	0.639597	L.us.o.m.scaffold8.456/L.us.o.m.scaffold208.38/L.us.o.m.scaffold39.175/L.us.o.m.scaffold15.314/L.us.o.m.scaffold136.63/L.us.o.m.scaffold12.77/L.us.o.m.scaffold19.68/L.us.o.m.scaffold69.59/L.us.o.m.scaffold95.205/L.us.o.m.scaffold95.204/L.us.o.m.scaffold76.250/L.us.o.m.scaffold215.25	12	up
ko00980	ko00980	Metabolism of xenobiotics by cytochrome P450	0.0144404	155/12383	0.346671	0.913316	0.806225	L.us.o.m.scaffold106.195/L.us.o.m.scaffold106.194/L.us.o.m.scaffold70.158/L.us.o.m.scaffold115.154/L.us.o.m.scaffold21.5/L.us.o.m.scaffold3.130/L.us.o.m.scaffold67.166/L.us.o.m.scaffold77.119/L.us.o.m.scaffold212.44+L.us.o.m.scaffold212.45/L.us.o.m.scaffold24.295/L.us.o.m.scaffold227.20/L.us.o.m.scaffold77.117	12	up
ko05204	ko05204	Chemical carcinogenesis - DNA adducts	0.0144404	155/12383	0.346671	0.913316	0.806225	L.us.o.m.scaffold106.195/L.us.o.m.scaffold106.194/L.us.o.m.scaffold70.158/L.us.o.m.scaffold115.154/L.us.o.m.scaffold21.5/L.us.o.m.scaffold3.130/L.us.o.m.scaffold67.166/L.us.o.m.scaffold77.119/L.us.o.m.scaffold212.44+L.us.o.m.scaffold212.45/L.us.o.m.scaffold24.295/L.us.o.m.scaffold227.20/L.us.o.m.scaffold77.117	12	up
ko00630	ko00630	Glyoxylate and dicarboxylate metabolism	0.0144404	163/12383	0.412993	0.945693	0.834806	L.us.o.m.scaffold135.50/L.us.o.m.scaffold106.1/L.us.o.m.scaffold68.105/L.us.o.m.scaffold165.107/L.us.o.m.scaffold55.170/L.us.o.m.scaffold13.415/L.us.o.m.scaffold14.438/L.us.o.m.scaffold0.610/L.us.o.m.scaffold101.190/L.us.o.m.scaffold226.6/L.us.o.m.scaffold31.169/L.us.o.m.scaffold56.128	12	up
ko04218	ko04218	Cellular senescence	0.0144404	217/12383	0.796009	0.999995	0.88274	L.us.o.m.scaffold8.456/L.us.o.m.scaffold12.77/L.us.o.m.scaffold19.68/L.us.o.m.scaffold147.55/L.us.o.m.scaffold138.37/L.us.o.m.scaffold46.276/L.us.o.m.scaffold66.50/L.us.o.m.scaffold1.454/L.us.o.m.scaffold101.39/L.us.o.m.scaffold215.25/L.us.o.m.scaffold64.244/L.us.o.m.scaffold61.80	12	up
ko05203	ko05203	Viral carcinogenesis	0.0144404	256/12383	0.930543	0.999995	0.88274	L.us.o.m.scaffold28.377/L.us.o.m.scaffold179.14/L.us.o.m.scaffold0.562/L.us.o.m.scaffold205.64/L.us.o.m.scaffold320.4/L.us.o.m.scaffold136.63/L.us.o.m.scaffold14.395/L.us.o.m.scaffold46.276/L.us.o.m.scaffold95.205/L.us.o.m.scaffold0.566/L.us.o.m.scaffold95.204/L.us.o.m.scaffold305.8	12	up
ko00230	ko00230	Purine metabolism	0.0144404	322/12383	0.992882	0.999995	0.88274	L.us.o.m.scaffold20.37/L.us.o.m.scaffold55.296/L.us.o.m.scaffold115.149/L.us.o.m.scaffold23.113/L.us.o.m.scaffold14.395/L.us.o.m.scaffold77.91/L.us.o.m.scaffold226.6/L.us.o.m.scaffold102.133/L.us.o.m.scaffold3.141/L.us.o.m.scaffold21.131/L.us.o.m.scaffold132.120/L.us.o.m.scaffold203.57	12	up
ko04712	ko04712	Circadian rhythm - plant	0.0132371	83/12383	0.0224255	0.186485	0.164619	L.us.o.m.scaffold111.105/L.us.o.m.scaffold57.300/L.us.o.m.scaffold36.224/L.us.o.m.scaffold125.60/L.us.o.m.scaffold147.10/L.us.o.m.scaffold157.55/L.us.o.m.scaffold67.219/L.us.o.m.scaffold106.145/L.us.o.m.scaffold59.146/L.us.o.m.scaffold59.40/L.us.o.m.scaffold133.20	11	up
ko00941	ko00941	Flavonoid biosynthesis	0.0132371	115/12383	0.148697	0.619778	0.547106	L.us.o.m.scaffold23.313/L.us.o.m.scaffold1.14/L.us.o.m.scaffold129.138/L.us.o.m.scaffold169.17/L.us.o.m.scaffold230.12/L.us.o.m.scaffold262.30/L.us.o.m.scaffold91.134/L.us.o.m.scaffold3.146/L.us.o.m.scaffold81.105/L.us.o.m.scaffold67.225/L.us.o.m.scaffold230.14	11	up
ko05225	ko05225	Hepatocellular carcinoma	0.0132371	135/12383	0.296406	0.859307	0.758549	L.us.o.m.scaffold106.195/L.us.o.m.scaffold106.194/L.us.o.m.scaffold70.158/L.us.o.m.scaffold115.154/L.us.o.m.scaffold208.38/L.us.o.m.scaffold52.194/L.us.o.m.scaffold162.33/L.us.o.m.scaffold67.166/L.us.o.m.scaffold75.188/L.us.o.m.scaffold24.295/L.us.o.m.scaffold227.20	11	up
ko04146	ko04146	Peroxisome	0.0132371	184/12383	0.697955	0.999995	0.88274	L.us.o.m.scaffold165.3/L.us.o.m.scaffold65.74/L.us.o.m.scaffold213.79/L.us.o.m.scaffold149.71/L.us.o.m.scaffold83.38/L.us.o.m.scaffold146.111/L.us.o.m.scaffold69.203/L.us.o.m.scaffold287.18/L.us.o.m.scaffold93.105/L.us.o.m.scaffold16.295/L.us.o.m.scaffold76.9	11	up
ko04150	ko04150	mTOR signaling pathway	0.0120337	160/12383	0.638478	0.999995	0.88274	L.us.o.m.scaffold205.64/L.us.o.m.scaffold29.27/L.us.o.m.scaffold208.38/L.us.o.m.scaffold52.194/L.us.o.m.scaffold162.33/L.us.o.m.scaffold320.4/L.us.o.m.scaffold107.130/L.us.o.m.scaffold57.240/L.us.o.m.scaffold162.13/L.us.o.m.scaffold107.129	10	up
ko00590	ko00590	Arachidonic acid metabolism	0.0120337	77/12383	0.0324941	0.238794	0.210794	L.us.o.m.scaffold111.100/L.us.o.m.scaffold322.36/L.us.o.m.scaffold21.5/L.us.o.m.scaffold213.38/L.us.o.m.scaffold3.130/L.us.o.m.scaffold48.376/L.us.o.m.scaffold48.174/L.us.o.m.scaffold43.182/L.us.o.m.scaffold121.14/L.us.o.m.scaffold34.261	10	up
ko04920	ko04920	Adipocytokine signaling pathway	0.0120337	83/12383	0.0505096	0.301561	0.266201	L.us.o.m.scaffold29.27/L.us.o.m.scaffold29.287/L.us.o.m.scaffold107.130/L.us.o.m.scaffold16.295/L.us.o.m.scaffold57.240/L.us.o.m.scaffold162.13/L.us.o.m.scaffold107.129/L.us.o.m.scaffold308.1/L.us.o.m.scaffold28.282/L.us.o.m.scaffold76.9	10	up
ko05134	ko05134	Legionellosis	0.0120337	90/12383	0.0787201	0.444206	0.392121	L.us.o.m.scaffold4.165/L.us.o.m.scaffold53.107/L.us.o.m.scaffold66.232/L.us.o.m.scaffold144.34/L.us.o.m.scaffold2.680/L.us.o.m.scaffold15.314/L.us.o.m.scaffold144.39/L.us.o.m.scaffold256.1/L.us.o.m.scaffold69.13/L.us.o.m.scaffold1.406	10	up
ko02010	ko02010	ABC transporters	0.0120337	92/12383	0.0882704	0.476635	0.420747	L.us.o.m.scaffold152.1/L.us.o.m.scaffold13.512/L.us.o.m.scaffold46.311/L.us.o.m.scaffold113.30/L.us.o.m.scaffold27.137/L.us.o.m.scaffold275.9/L.us.o.m.scaffold305.47/L.us.o.m.scaffold17.218/L.us.o.m.scaffold18.251/L.us.o.m.scaffold243.20	10	up
ko00983	ko00983	Drug metabolism - other enzymes	0.0120337	138/12383	0.448233	0.979565	0.864706	L.us.o.m.scaffold106.195/L.us.o.m.scaffold106.194/L.us.o.m.scaffold13.46/L.us.o.m.scaffold70.158/L.us.o.m.scaffold115.154/L.us.o.m.scaffold220.76/L.us.o.m.scaffold103.123/L.us.o.m.scaffold67.166/L.us.o.m.scaffold24.295/L.us.o.m.scaffold227.20	10	up
ko04070	ko04070	Phosphatidylinositol signaling system	0.0120337	166/12383	0.683898	0.999995	0.88274	L.us.o.m.scaffold59.173/L.us.o.m.scaffold8.456/L.us.o.m.scaffold101.189/L.us.o.m.scaffold12.77/L.us.o.m.scaffold19.68/L.us.o.m.scaffold84.248/L.us.o.m.scaffold79.169/L.us.o.m.scaffold136.100/L.us.o.m.scaffold20.339/L.us.o.m.scaffold223.26	10	up
ko04530	ko04530	Tight junction	0.0120337	167/12383	0.691124	0.999995	0.88274	L.us.o.m.scaffold29.27/L.us.o.m.scaffold159.123/L.us.o.m.scaffold247.32/L.us.o.m.scaffold107.130/L.us.o.m.scaffold57.240/L.us.o.m.scaffold162.13/L.us.o.m.scaffold107.129/L.us.o.m.scaffold308.1/L.us.o.m.scaffold196.62/L.us.o.m.scaffold28.282	10	up
ko04071	ko04071	Sphingolipid signaling pathway	0.0120337	197/12383	0.859241	0.999995	0.88274	L.us.o.m.scaffold209.13/L.us.o.m.scaffold29.107/L.us.o.m.scaffold8.344/L.us.o.m.scaffold168.35/L.us.o.m.scaffold16.192/L.us.o.m.scaffold70.17/L.us.o.m.scaffold41.314/L.us.o.m.scaffold34.21/L.us.o.m.scaffold275.9/L.us.o.m.scaffold66.97	10	up
ko04152	ko04152	AMPK signaling pathway	0.0120337	222/12383	0.935208	0.999995	0.88274	L.us.o.m.scaffold29.27/L.us.o.m.scaffold52.194/L.us.o.m.scaffold162.33/L.us.o.m.scaffold29.287/L.us.o.m.scaffold107.130/L.us.o.m.scaffold57.240/L.us.o.m.scaffold162.13/L.us.o.m.scaffold107.129/L.us.o.m.scaffold308.1/L.us.o.m.scaffold28.282	10	up
ko00240	ko00240	Pyrimidine metabolism	0.0120337	239/12383	0.963767	0.999995	0.88274	L.us.o.m.scaffold13.46/L.us.o.m.scaffold115.149/L.us.o.m.scaffold220.76/L.us.o.m.scaffold103.123/L.us.o.m.scaffold77.91/L.us.o.m.scaffold102.133/L.us.o.m.scaffold102.177/L.us.o.m.scaffold77.41/L.us.o.m.scaffold3.141/L.us.o.m.scaffold21.131	10	up
ko04978	ko04978	Mineral absorption	0.0108303	50/12383	0.00548858	0.0624767	0.055151	L.us.o.m.scaffold186.1/L.us.o.m.scaffold190.49/L.us.o.m.scaffold1.493/L.us.o.m.scaffold15.357/L.us.o.m.scaffold20.266/L.us.o.m.scaffold15.356/L.us.o.m.scaffold61.97/L.us.o.m.scaffold162.97/L.us.o.m.scaffold3.584	9	up
ko04918	ko04918	Thyroid hormone synthesis	0.0108303	60/12383	0.0178575	0.163073	0.143952	L.us.o.m.scaffold322.36/L.us.o.m.scaffold149.62/L.us.o.m.scaffold98.122/L.us.o.m.scaffold213.38/L.us.o.m.scaffold161.41/L.us.o.m.scaffold48.174/L.us.o.m.scaffold52.146/L.us.o.m.scaffold168.93/L.us.o.m.scaffold174.51	9	up
ko04727	ko04727	GABAergic synapse	0.0108303	68/12383	0.0371395	0.260802	0.230221	L.us.o.m.scaffold106.72+L.us.o.m.scaffold106.71/L.us.o.m.scaffold99.190/L.us.o.m.scaffold39.175/L.us.o.m.scaffold259.64/L.us.o.m.scaffold69.59/L.us.o.m.scaffold14.438/L.us.o.m.scaffold101.190/L.us.o.m.scaffold31.169/L.us.o.m.scaffold76.250	9	up
ko04726	ko04726	Serotonergic synapse	0.0108303	71/12383	0.0470772	0.301561	0.266201	L.us.o.m.scaffold111.100/L.us.o.m.scaffold21.5/L.us.o.m.scaffold3.130/L.us.o.m.scaffold211.79/L.us.o.m.scaffold48.376/L.us.o.m.scaffold154.124/L.us.o.m.scaffold211.80/L.us.o.m.scaffold43.182/L.us.o.m.scaffold34.261	9	up
ko04912	ko04912	GnRH signaling pathway	0.0108303	79/12383	0.0816599	0.452711	0.399628	L.us.o.m.scaffold32.293/L.us.o.m.scaffold209.13/L.us.o.m.scaffold132.103/L.us.o.m.scaffold29.107/L.us.o.m.scaffold8.344/L.us.o.m.scaffold8.456/L.us.o.m.scaffold44.120/L.us.o.m.scaffold12.77/L.us.o.m.scaffold19.68	9	up
ko04976	ko04976	Bile secretion	0.0108303	86/12383	0.121869	0.574786	0.507389	L.us.o.m.scaffold152.1/L.us.o.m.scaffold13.512/L.us.o.m.scaffold46.311/L.us.o.m.scaffold27.137/L.us.o.m.scaffold275.9/L.us.o.m.scaffold305.47/L.us.o.m.scaffold17.218/L.us.o.m.scaffold18.251/L.us.o.m.scaffold243.20	9	up
ko05226	ko05226	Gastric cancer	0.0108303	94/12383	0.178604	0.665391	0.58737	L.us.o.m.scaffold152.1/L.us.o.m.scaffold46.311/L.us.o.m.scaffold208.38/L.us.o.m.scaffold52.194/L.us.o.m.scaffold162.33/L.us.o.m.scaffold46.276/L.us.o.m.scaffold27.137/L.us.o.m.scaffold305.47/L.us.o.m.scaffold243.20	9	up
ko04210	ko04210	Apoptosis	0.0108303	103/12383	0.253894	0.802305	0.708231	L.us.o.m.scaffold106.120/L.us.o.m.scaffold48.299/L.us.o.m.scaffold15.432/L.us.o.m.scaffold15.314/L.us.o.m.scaffold99.77/L.us.o.m.scaffold82.24/L.us.o.m.scaffold115.24/L.us.o.m.scaffold66.97/L.us.o.m.scaffold36.84	9	up
ko00053	ko00053	Ascorbate and aldarate metabolism	0.0108303	105/12383	0.271909	0.826185	0.729311	L.us.o.m.scaffold55.45/L.us.o.m.scaffold86.30/L.us.o.m.scaffold145.48/L.us.o.m.scaffold91.140/L.us.o.m.scaffold0.362/L.us.o.m.scaffold288.6/L.us.o.m.scaffold152.120/L.us.o.m.scaffold79.53/L.us.o.m.scaffold152.119	9	up
ko00945	ko00945	Stilbenoid, diarylheptanoid and gingerol biosynthesis	0.0108303	116/12383	0.376097	0.922036	0.813923	L.us.o.m.scaffold23.313/L.us.o.m.scaffold1.14/L.us.o.m.scaffold169.17/L.us.o.m.scaffold322.37/L.us.o.m.scaffold230.12/L.us.o.m.scaffold262.30/L.us.o.m.scaffold3.146/L.us.o.m.scaffold67.225/L.us.o.m.scaffold230.14	9	up
ko04915	ko04915	Estrogen signaling pathway	0.0108303	138/12383	0.584697	0.999995	0.88274	L.us.o.m.scaffold4.165/L.us.o.m.scaffold8.456/L.us.o.m.scaffold144.34/L.us.o.m.scaffold12.77/L.us.o.m.scaffold19.68/L.us.o.m.scaffold144.39/L.us.o.m.scaffold256.1/L.us.o.m.scaffold68.146/L.us.o.m.scaffold66.97	9	up
ko05010	ko05010	Alzheimer disease	0.0108303	253/12383	0.989938	0.999995	0.88274	L.us.o.m.scaffold106.120/L.us.o.m.scaffold8.456/L.us.o.m.scaffold208.38/L.us.o.m.scaffold15.314/L.us.o.m.scaffold12.77/L.us.o.m.scaffold19.68/L.us.o.m.scaffold65.45/L.us.o.m.scaffold150.87/L.us.o.m.scaffold2.484	9	up
ko04120	ko04120	Ubiquitin mediated proteolysis	0.0108303	266/12383	0.99413	0.999995	0.88274	L.us.o.m.scaffold8.428/L.us.o.m.scaffold155.88/L.us.o.m.scaffold106.89/L.us.o.m.scaffold205.64/L.us.o.m.scaffold101.184/L.us.o.m.scaffold151.29/L.us.o.m.scaffold64.103/L.us.o.m.scaffold320.4/L.us.o.m.scaffold196.62	9	up
ko03015	ko03015	mRNA surveillance pathway	0.0108303	283/12383	0.997173	0.999995	0.88274	L.us.o.m.scaffold13.44/L.us.o.m.scaffold3.119/L.us.o.m.scaffold65.24/L.us.o.m.scaffold154.22/L.us.o.m.scaffold13.18/L.us.o.m.scaffold146.69/L.us.o.m.scaffold201.78/L.us.o.m.scaffold21.22/L.us.o.m.scaffold146.68	9	up
ko03040	ko03040	Spliceosome	0.0108303	412/12383	0.999995	0.999995	0.88274	L.us.o.m.scaffold4.165/L.us.o.m.scaffold29.117/L.us.o.m.scaffold41.60/L.us.o.m.scaffold144.34/L.us.o.m.scaffold144.39/L.us.o.m.scaffold256.1/L.us.o.m.scaffold88.87/L.us.o.m.scaffold8.126/L.us.o.m.scaffold39.214	9	up
ko04216	ko04216	Ferroptosis	0.00962695	59/12383	0.0423403	0.278741	0.246057	L.us.o.m.scaffold186.1/L.us.o.m.scaffold190.49/L.us.o.m.scaffold16.295/L.us.o.m.scaffold20.266/L.us.o.m.scaffold66.50/L.us.o.m.scaffold162.97/L.us.o.m.scaffold76.9/L.us.o.m.scaffold61.80	8	up
ko04136	ko04136	Autophagy - other	0.00962695	80/12383	0.167071	0.650854	0.574538	L.us.o.m.scaffold147.31/L.us.o.m.scaffold59.126/L.us.o.m.scaffold80.24/L.us.o.m.scaffold18.271/L.us.o.m.scaffold39.175/L.us.o.m.scaffold279.42/L.us.o.m.scaffold69.59/L.us.o.m.scaffold76.250	8	up
ko04710	ko04710	Circadian rhythm	0.00962695	98/12383	0.335915	0.913316	0.806225	L.us.o.m.scaffold5.88/L.us.o.m.scaffold29.27/L.us.o.m.scaffold107.130/L.us.o.m.scaffold57.240/L.us.o.m.scaffold162.13/L.us.o.m.scaffold107.129/L.us.o.m.scaffold308.1/L.us.o.m.scaffold28.282	8	up
ko00900	ko00900	Terpenoid backbone biosynthesis	0.00962695	106/12383	0.418755	0.95199	0.840364	L.us.o.m.scaffold82.150/L.us.o.m.scaffold35.94/L.us.o.m.scaffold59.60/L.us.o.m.scaffold83.118/L.us.o.m.scaffold48.97/L.us.o.m.scaffold157.100/L.us.o.m.scaffold157.23/L.us.o.m.scaffold48.96	8	up
ko04612	ko04612	Antigen processing and presentation	0.00962695	114/12383	0.500937	0.999995	0.88274	L.us.o.m.scaffold4.165/L.us.o.m.scaffold135.169/L.us.o.m.scaffold144.34/L.us.o.m.scaffold144.39/L.us.o.m.scaffold256.1/L.us.o.m.scaffold68.146/L.us.o.m.scaffold115.24/L.us.o.m.scaffold36.84	8	up
ko05205	ko05205	Proteoglycans in cancer	0.00962695	117/12383	0.53091	0.999995	0.88274	L.us.o.m.scaffold32.293/L.us.o.m.scaffold132.103/L.us.o.m.scaffold170.124/L.us.o.m.scaffold52.194/L.us.o.m.scaffold162.33/L.us.o.m.scaffold44.120/L.us.o.m.scaffold115.24/L.us.o.m.scaffold36.84	8	up
ko04728	ko04728	Dopaminergic synapse	0.00962695	145/12383	0.76532	0.999995	0.88274	L.us.o.m.scaffold32.293/L.us.o.m.scaffold132.103/L.us.o.m.scaffold8.456/L.us.o.m.scaffold208.38/L.us.o.m.scaffold44.120/L.us.o.m.scaffold12.77/L.us.o.m.scaffold19.68/L.us.o.m.scaffold39.106	8	up
ko04810	ko04810	Regulation of actin cytoskeleton	0.00962695	150/12383	0.796688	0.999995	0.88274	L.us.o.m.scaffold20.132/L.us.o.m.scaffold159.123/L.us.o.m.scaffold247.32/L.us.o.m.scaffold101.189/L.us.o.m.scaffold34.137/L.us.o.m.scaffold79.169/L.us.o.m.scaffold70.135/L.us.o.m.scaffold20.339	8	up
ko05034	ko05034	Alcoholism	0.00962695	153/12383	0.813944	0.999995	0.88274	L.us.o.m.scaffold179.14/L.us.o.m.scaffold0.562/L.us.o.m.scaffold8.456/L.us.o.m.scaffold12.77/L.us.o.m.scaffold19.68/L.us.o.m.scaffold39.15/L.us.o.m.scaffold0.566/L.us.o.m.scaffold305.8	8	up
ko04110	ko04110	Cell cycle	0.00962695	234/12383	0.990566	0.999995	0.88274	L.us.o.m.scaffold64.119/L.us.o.m.scaffold101.169/L.us.o.m.scaffold205.64/L.us.o.m.scaffold208.38/L.us.o.m.scaffold320.4/L.us.o.m.scaffold46.276/L.us.o.m.scaffold305.4/L.us.o.m.scaffold303.34	8	up
ko04114	ko04114	Oocyte meiosis	0.00962695	253/12383	0.995868	0.999995	0.88274	L.us.o.m.scaffold32.293/L.us.o.m.scaffold132.103/L.us.o.m.scaffold8.456/L.us.o.m.scaffold44.120/L.us.o.m.scaffold12.77/L.us.o.m.scaffold19.68/L.us.o.m.scaffold46.276/L.us.o.m.scaffold303.34	8	up
ko00073	ko00073	Cutin, suberine and wax biosynthesis	0.00842359	62/12383	0.120266	0.574786	0.507389	L.us.o.m.scaffold31.298/L.us.o.m.scaffold14.502/L.us.o.m.scaffold88.140/L.us.o.m.scaffold119.176/L.us.o.m.scaffold88.141/L.us.o.m.scaffold24.373/L.us.o.m.scaffold113.8	7	up
ko05410	ko05410	Hypertrophic cardiomyopathy	0.00842359	65/12383	0.144073	0.619778	0.547106	L.us.o.m.scaffold29.27/L.us.o.m.scaffold107.130/L.us.o.m.scaffold57.240/L.us.o.m.scaffold162.13/L.us.o.m.scaffold107.129/L.us.o.m.scaffold308.1/L.us.o.m.scaffold28.282	7	up
ko04916	ko04916	Melanogenesis	0.00842359	67/12383	0.161099	0.646223	0.57045	L.us.o.m.scaffold32.293/L.us.o.m.scaffold132.103/L.us.o.m.scaffold8.456/L.us.o.m.scaffold208.38/L.us.o.m.scaffold44.120/L.us.o.m.scaffold12.77/L.us.o.m.scaffold19.68	7	up
ko01040	ko01040	Biosynthesis of unsaturated fatty acids	0.00842359	69/12383	0.178982	0.665391	0.58737	L.us.o.m.scaffold65.74/L.us.o.m.scaffold213.79/L.us.o.m.scaffold149.71/L.us.o.m.scaffold146.111/L.us.o.m.scaffold3.651/L.us.o.m.scaffold93.105/L.us.o.m.scaffold3.658	7	up
ko00905	ko00905	Brassinosteroid biosynthesis	0.00842359	72/12383	0.207273	0.724555	0.639597	L.us.o.m.scaffold269.5/L.us.o.m.scaffold21.5/L.us.o.m.scaffold3.130/L.us.o.m.scaffold31.237/L.us.o.m.scaffold70.120/L.us.o.m.scaffold98.169/L.us.o.m.scaffold212.44+L.us.o.m.scaffold212.45	7	up
ko00280	ko00280	Valine, leucine and isoleucine degradation	0.00842359	86/12383	0.355486	0.917855	0.810232	L.us.o.m.scaffold55.45/L.us.o.m.scaffold149.71/L.us.o.m.scaffold145.48/L.us.o.m.scaffold205.67/L.us.o.m.scaffold14.178/L.us.o.m.scaffold93.105/L.us.o.m.scaffold320.7	7	up
ko00400	ko00400	Phenylalanine, tyrosine and tryptophan biosynthesis	0.00842359	88/12383	0.377827	0.922036	0.813923	L.us.o.m.scaffold103.189/L.us.o.m.scaffold43.403/L.us.o.m.scaffold136.176/L.us.o.m.scaffold5.150/L.us.o.m.scaffold136.177/L.us.o.m.scaffold28.206/L.us.o.m.scaffold48.12	7	up
ko00310	ko00310	Lysine degradation	0.00842359	95/12383	0.455987	0.979565	0.864706	L.us.o.m.scaffold55.45/L.us.o.m.scaffold145.48/L.us.o.m.scaffold287.18/L.us.o.m.scaffold69.2/L.us.o.m.scaffold63.184/L.us.o.m.scaffold54.109/L.us.o.m.scaffold71.106	7	up
ko00250	ko00250	Alanine, aspartate and glutamate metabolism	0.00842359	100/12383	0.51061	0.999995	0.88274	L.us.o.m.scaffold139.137/L.us.o.m.scaffold5.150/L.us.o.m.scaffold28.206/L.us.o.m.scaffold94.8/L.us.o.m.scaffold14.438/L.us.o.m.scaffold101.190/L.us.o.m.scaffold31.169	7	up
ko00860	ko00860	Porphyrin metabolism	0.00842359	103/12383	0.542464	0.999995	0.88274	L.us.o.m.scaffold2.89/L.us.o.m.scaffold5.339/L.us.o.m.scaffold3.312/L.us.o.m.scaffold3.353/L.us.o.m.scaffold40.33/L.us.o.m.scaffold25.86/L.us.o.m.scaffold34.198	7	up
ko04139	ko04139	Mitophagy - yeast	0.00842359	105/12383	0.563215	0.999995	0.88274	L.us.o.m.scaffold31.31/L.us.o.m.scaffold101.189/L.us.o.m.scaffold39.175/L.us.o.m.scaffold69.59/L.us.o.m.scaffold79.169/L.us.o.m.scaffold20.339/L.us.o.m.scaffold76.250	7	up
ko00680	ko00680	Methane metabolism	0.00842359	112/12383	0.632181	0.999995	0.88274	L.us.o.m.scaffold13.103/L.us.o.m.scaffold106.1/L.us.o.m.scaffold107.115/L.us.o.m.scaffold169.43/L.us.o.m.scaffold77.119/L.us.o.m.scaffold66.182/L.us.o.m.scaffold77.117	7	up
ko00051	ko00051	Fructose and mannose metabolism	0.00842359	118/12383	0.686069	0.999995	0.88274	L.us.o.m.scaffold13.103/L.us.o.m.scaffold32.276/L.us.o.m.scaffold82.201/L.us.o.m.scaffold157.101/L.us.o.m.scaffold36.185/L.us.o.m.scaffold162.36/L.us.o.m.scaffold53.40	7	up
ko00020	ko00020	Citrate cycle (TCA cycle)	0.00842359	122/12383	0.719056	0.999995	0.88274	L.us.o.m.scaffold83.38/L.us.o.m.scaffold165.107/L.us.o.m.scaffold65.45/L.us.o.m.scaffold109.80/L.us.o.m.scaffold206.43/L.us.o.m.scaffold109.79/L.us.o.m.scaffold2.484	7	up
ko03060	ko03060	Protein export	0.00842359	128/12383	0.763977	0.999995	0.88274	L.us.o.m.scaffold91.79/L.us.o.m.scaffold226.79/L.us.o.m.scaffold40.20/L.us.o.m.scaffold161.41/L.us.o.m.scaffold52.146/L.us.o.m.scaffold168.93/L.us.o.m.scaffold174.51	7	up
ko04723	ko04723	Retrograde endocannabinoid signaling	0.00842359	128/12383	0.763977	0.999995	0.88274	L.us.o.m.scaffold13.47/L.us.o.m.scaffold127.74/L.us.o.m.scaffold106.72+L.us.o.m.scaffold106.71/L.us.o.m.scaffold99.190/L.us.o.m.scaffold133.71/L.us.o.m.scaffold259.64/L.us.o.m.scaffold75.188	7	up
ko05206	ko05206	MicroRNAs in cancer	0.00842359	128/12383	0.763977	0.999995	0.88274	L.us.o.m.scaffold152.1/L.us.o.m.scaffold170.124/L.us.o.m.scaffold46.311/L.us.o.m.scaffold27.137/L.us.o.m.scaffold275.9/L.us.o.m.scaffold305.47/L.us.o.m.scaffold243.20	7	up
ko00562	ko00562	Inositol phosphate metabolism	0.00842359	135/12383	0.80951	0.999995	0.88274	L.us.o.m.scaffold101.189/L.us.o.m.scaffold84.248/L.us.o.m.scaffold79.169/L.us.o.m.scaffold133.50/L.us.o.m.scaffold20.339/L.us.o.m.scaffold83.134/L.us.o.m.scaffold79.53	7	up
ko00620	ko00620	Pyruvate metabolism	0.00842359	174/12383	0.952061	0.999995	0.88274	L.us.o.m.scaffold55.45/L.us.o.m.scaffold107.115/L.us.o.m.scaffold145.48/L.us.o.m.scaffold109.80/L.us.o.m.scaffold206.43/L.us.o.m.scaffold14.395/L.us.o.m.scaffold109.79	7	up
ko05165	ko05165	Human papillomavirus infection	0.00842359	200/12383	0.983399	0.999995	0.88274	L.us.o.m.scaffold208.38/L.us.o.m.scaffold52.194/L.us.o.m.scaffold162.33/L.us.o.m.scaffold14.395/L.us.o.m.scaffold46.276/L.us.o.m.scaffold29.271/L.us.o.m.scaffold121.14	7	up
ko05166	ko05166	Human T-cell leukemia virus 1 infection	0.00842359	229/12383	0.995405	0.999995	0.88274	L.us.o.m.scaffold208.38/L.us.o.m.scaffold77.91/L.us.o.m.scaffold102.133/L.us.o.m.scaffold8.287/L.us.o.m.scaffold66.50/L.us.o.m.scaffold215.25/L.us.o.m.scaffold61.80	7	up
ko03013	ko03013	Nucleocytoplasmic transport	0.00842359	338/12383	0.999981	0.999995	0.88274	L.us.o.m.scaffold35.11/L.us.o.m.scaffold11.200/L.us.o.m.scaffold2.680/L.us.o.m.scaffold42.135/L.us.o.m.scaffold38.188/L.us.o.m.scaffold209.63/L.us.o.m.scaffold29.58	7	up
ko00401	ko00401	Novobiocin biosynthesis	0.00722022	14/12383	0.000168802	0.00484921	0.00428062	L.us.o.m.scaffold103.189/L.us.o.m.scaffold43.403/L.us.o.m.scaffold136.176/L.us.o.m.scaffold136.177/L.us.o.m.scaffold28.206/L.us.o.m.scaffold48.12	6	up
ko00943	ko00943	Isoflavonoid biosynthesis	0.00722022	25/12383	0.00527035	0.0624767	0.055151	L.us.o.m.scaffold21.5/L.us.o.m.scaffold3.130/L.us.o.m.scaffold116.74/L.us.o.m.scaffold98.169/L.us.o.m.scaffold111.4/L.us.o.m.scaffold212.44+L.us.o.m.scaffold212.45	6	up
ko04012	ko04012	ErbB signaling pathway	0.00722022	32/12383	0.018092	0.163073	0.143952	L.us.o.m.scaffold32.293/L.us.o.m.scaffold132.103/L.us.o.m.scaffold208.38/L.us.o.m.scaffold52.194/L.us.o.m.scaffold162.33/L.us.o.m.scaffold44.120	6	up
ko00909	ko00909	Sesquiterpenoid and triterpenoid biosynthesis	0.00722022	40/12383	0.0488456	0.301561	0.266201	L.us.o.m.scaffold35.94/L.us.o.m.scaffold109.49/L.us.o.m.scaffold96.17/L.us.o.m.scaffold206.69/L.us.o.m.scaffold43.182/L.us.o.m.scaffold34.261	6	up
ko04971	ko04971	Gastric acid secretion	0.00722022	47/12383	0.0926503	0.479959	0.423681	L.us.o.m.scaffold32.293/L.us.o.m.scaffold132.103/L.us.o.m.scaffold8.456/L.us.o.m.scaffold44.120/L.us.o.m.scaffold12.77/L.us.o.m.scaffold19.68	6	up
ko04740	ko04740	Olfactory transduction	0.00722022	49/12383	0.108092	0.542176	0.478603	L.us.o.m.scaffold32.293/L.us.o.m.scaffold132.103/L.us.o.m.scaffold8.456/L.us.o.m.scaffold44.120/L.us.o.m.scaffold12.77/L.us.o.m.scaffold19.68	6	up
ko00908	ko00908	Zeatin biosynthesis	0.00722022	50/12383	0.116279	0.565294	0.49901	L.us.o.m.scaffold72.82/L.us.o.m.scaffold211.79/L.us.o.m.scaffold154.124/L.us.o.m.scaffold211.80/L.us.o.m.scaffold137.85/L.us.o.m.scaffold13.210	6	up
ko04745	ko04745	Phototransduction - fly	0.00722022	55/12383	0.161556	0.646223	0.57045	L.us.o.m.scaffold32.293/L.us.o.m.scaffold132.103/L.us.o.m.scaffold8.456/L.us.o.m.scaffold44.120/L.us.o.m.scaffold12.77/L.us.o.m.scaffold19.68	6	up
ko04713	ko04713	Circadian entrainment	0.00722022	58/12383	0.191842	0.688886	0.608111	L.us.o.m.scaffold32.293/L.us.o.m.scaffold132.103/L.us.o.m.scaffold8.456/L.us.o.m.scaffold44.120/L.us.o.m.scaffold12.77/L.us.o.m.scaffold19.68	6	up
ko04925	ko04925	Aldosterone synthesis and secretion	0.00722022	62/12383	0.235209	0.758431	0.669501	L.us.o.m.scaffold32.293/L.us.o.m.scaffold132.103/L.us.o.m.scaffold8.456/L.us.o.m.scaffold44.120/L.us.o.m.scaffold12.77/L.us.o.m.scaffold19.68	6	up
ko00904	ko00904	Diterpenoid biosynthesis	0.00722022	69/12383	0.31695	0.902308	0.796508	L.us.o.m.scaffold45.215/L.us.o.m.scaffold24.12/L.us.o.m.scaffold258.46/L.us.o.m.scaffold57.213/L.us.o.m.scaffold31.411/L.us.o.m.scaffold65.158	6	up
ko05214	ko05214	Glioma	0.00722022	71/12383	0.341144	0.913316	0.806225	L.us.o.m.scaffold32.293/L.us.o.m.scaffold132.103/L.us.o.m.scaffold8.456/L.us.o.m.scaffold44.120/L.us.o.m.scaffold12.77/L.us.o.m.scaffold19.68	6	up
ko04724	ko04724	Glutamatergic synapse	0.00722022	79/12383	0.438717	0.972148	0.858159	L.us.o.m.scaffold209.13/L.us.o.m.scaffold29.107/L.us.o.m.scaffold8.344/L.us.o.m.scaffold14.438/L.us.o.m.scaffold101.190/L.us.o.m.scaffold31.169	6	up
ko00910	ko00910	Nitrogen metabolism	0.00722022	84/12383	0.498498	0.999995	0.88274	L.us.o.m.scaffold135.50/L.us.o.m.scaffold94.8/L.us.o.m.scaffold14.438/L.us.o.m.scaffold101.190/L.us.o.m.scaffold247.8/L.us.o.m.scaffold31.169	6	up
ko04137	ko04137	Mitophagy - animal	0.00722022	85/12383	0.510205	0.999995	0.88274	L.us.o.m.scaffold80.24/L.us.o.m.scaffold39.175/L.us.o.m.scaffold279.42/L.us.o.m.scaffold69.59/L.us.o.m.scaffold98.59/L.us.o.m.scaffold76.250	6	up
ko05031	ko05031	Amphetamine addiction	0.00722022	88/12383	0.544678	0.999995	0.88274	L.us.o.m.scaffold32.293/L.us.o.m.scaffold132.103/L.us.o.m.scaffold8.456/L.us.o.m.scaffold44.120/L.us.o.m.scaffold12.77/L.us.o.m.scaffold19.68	6	up
ko04720	ko04720	Long-term potentiation	0.00722022	95/12383	0.620519	0.999995	0.88274	L.us.o.m.scaffold32.293/L.us.o.m.scaffold132.103/L.us.o.m.scaffold8.456/L.us.o.m.scaffold44.120/L.us.o.m.scaffold12.77/L.us.o.m.scaffold19.68	6	up
ko04360	ko04360	Axon guidance	0.00722022	96/12383	0.630752	0.999995	0.88274	L.us.o.m.scaffold32.293/L.us.o.m.scaffold132.103/L.us.o.m.scaffold208.38/L.us.o.m.scaffold44.120/L.us.o.m.scaffold34.137/L.us.o.m.scaffold70.135	6	up
ko00510	ko00510	N-Glycan biosynthesis	0.00722022	97/12383	0.640821	0.999995	0.88274	L.us.o.m.scaffold168.97/L.us.o.m.scaffold183.84/L.us.o.m.scaffold288.5/L.us.o.m.scaffold146.51/L.us.o.m.scaffold88.99/L.us.o.m.scaffold65.11	6	up
ko04066	ko04066	HIF-1 signaling pathway	0.00722022	106/12383	0.723737	0.999995	0.88274	L.us.o.m.scaffold32.293/L.us.o.m.scaffold132.103/L.us.o.m.scaffold52.194/L.us.o.m.scaffold162.33/L.us.o.m.scaffold44.120/L.us.o.m.scaffold150.87	6	up
ko04011	ko04011	MAPK signaling pathway - yeast	0.00722022	126/12383	0.857444	0.999995	0.88274	L.us.o.m.scaffold3.172/L.us.o.m.scaffold101.189/L.us.o.m.scaffold11.317/L.us.o.m.scaffold79.169/L.us.o.m.scaffold20.339/L.us.o.m.scaffold196.62	6	up
ko04721	ko04721	Synaptic vesicle cycle	0.00722022	126/12383	0.857444	0.999995	0.88274	L.us.o.m.scaffold38.88/L.us.o.m.scaffold106.72+L.us.o.m.scaffold106.71/L.us.o.m.scaffold99.190/L.us.o.m.scaffold259.64/L.us.o.m.scaffold24.385/L.us.o.m.scaffold227.51	6	up
ko00830	ko00830	Retinol metabolism	0.00722022	134/12383	0.893432	0.999995	0.88274	L.us.o.m.scaffold21.5/L.us.o.m.scaffold3.130/L.us.o.m.scaffold77.119/L.us.o.m.scaffold212.44+L.us.o.m.scaffold212.45/L.us.o.m.scaffold77.117/L.us.o.m.scaffold2.174	6	up
ko04261	ko04261	Adrenergic signaling in cardiomyocytes	0.00722022	140/12383	0.915064	0.999995	0.88274	L.us.o.m.scaffold32.293/L.us.o.m.scaffold132.103/L.us.o.m.scaffold8.456/L.us.o.m.scaffold44.120/L.us.o.m.scaffold12.77/L.us.o.m.scaffold19.68	6	up
ko00710	ko00710	Carbon fixation in photosynthetic organisms	0.00722022	147/12383	0.935384	0.999995	0.88274	L.us.o.m.scaffold5.150/L.us.o.m.scaffold107.115/L.us.o.m.scaffold109.80/L.us.o.m.scaffold206.43/L.us.o.m.scaffold109.79/L.us.o.m.scaffold150.87	6	up
ko05012	ko05012	Parkinson disease	0.00722022	169/12383	0.974087	0.999995	0.88274	L.us.o.m.scaffold8.428/L.us.o.m.scaffold15.314/L.us.o.m.scaffold65.45/L.us.o.m.scaffold66.50/L.us.o.m.scaffold2.484/L.us.o.m.scaffold61.80	6	up
ko04022	ko04022	cGMP-PKG signaling pathway	0.00722022	173/12383	0.978227	0.999995	0.88274	L.us.o.m.scaffold199.50/L.us.o.m.scaffold8.456/L.us.o.m.scaffold12.77/L.us.o.m.scaffold19.68/L.us.o.m.scaffold66.50/L.us.o.m.scaffold61.80	6	up
ko05168	ko05168	Herpes simplex virus 1 infection	0.00722022	173/12383	0.978227	0.999995	0.88274	L.us.o.m.scaffold29.117/L.us.o.m.scaffold350.7/L.us.o.m.scaffold205.64/L.us.o.m.scaffold15.314/L.us.o.m.scaffold320.4/L.us.o.m.scaffold46.276	6	up
ko05016	ko05016	Huntington disease	0.00722022	259/12383	0.999665	0.999995	0.88274	L.us.o.m.scaffold115.149/L.us.o.m.scaffold15.314/L.us.o.m.scaffold65.45/L.us.o.m.scaffold66.50/L.us.o.m.scaffold2.484/L.us.o.m.scaffold61.80	6	up
ko03018	ko03018	RNA degradation	0.00722022	261/12383	0.999698	0.999995	0.88274	L.us.o.m.scaffold65.24/L.us.o.m.scaffold154.22/L.us.o.m.scaffold146.69/L.us.o.m.scaffold201.78/L.us.o.m.scaffold147.56/L.us.o.m.scaffold146.68	6	up
ko04911	ko04911	Insulin secretion	0.00601685	15/12383	0.00229077	0.03617	0.0319289	L.us.o.m.scaffold32.293/L.us.o.m.scaffold132.103/L.us.o.m.scaffold44.120/L.us.o.m.scaffold24.385/L.us.o.m.scaffold227.51	5	up
ko00902	ko00902	Monoterpenoid biosynthesis	0.00601685	18/12383	0.00552345	0.0624767	0.055151	L.us.o.m.scaffold132.68/L.us.o.m.scaffold239.35/L.us.o.m.scaffold132.67/L.us.o.m.scaffold163.13/L.us.o.m.scaffold239.34	5	up
ko00966	ko00966	Glucosinolate biosynthesis	0.00601685	36/12383	0.0905003	0.476635	0.420747	L.us.o.m.scaffold74.14/L.us.o.m.scaffold24.120/L.us.o.m.scaffold97.8/L.us.o.m.scaffold1.344/L.us.o.m.scaffold23.1	5	up
ko00565	ko00565	Ether lipid metabolism	0.00601685	48/12383	0.217863	0.726059	0.640925	L.us.o.m.scaffold209.13/L.us.o.m.scaffold29.107/L.us.o.m.scaffold8.344/L.us.o.m.scaffold133.50/L.us.o.m.scaffold83.134	5	up
ko00920	ko00920	Sulfur metabolism	0.00601685	52/12383	0.268875	0.824898	0.728175	L.us.o.m.scaffold4.422/L.us.o.m.scaffold29.2/L.us.o.m.scaffold3.472/L.us.o.m.scaffold15.314/L.us.o.m.scaffold167.3	5	up
ko04214	ko04214	Apoptosis - fly	0.00601685	56/12383	0.322132	0.908872	0.802302	L.us.o.m.scaffold31.31/L.us.o.m.scaffold48.299/L.us.o.m.scaffold15.314/L.us.o.m.scaffold8.287/L.us.o.m.scaffold82.24	5	up
ko00220	ko00220	Arginine biosynthesis	0.00601685	76/12383	0.58407	0.999995	0.88274	L.us.o.m.scaffold5.150/L.us.o.m.scaffold28.206/L.us.o.m.scaffold14.438/L.us.o.m.scaffold101.190/L.us.o.m.scaffold31.169	5	up
ko05322	ko05322	Systemic lupus erythematosus	0.00601685	82/12383	0.651846	0.999995	0.88274	L.us.o.m.scaffold179.14/L.us.o.m.scaffold0.562/L.us.o.m.scaffold39.15/L.us.o.m.scaffold0.566/L.us.o.m.scaffold305.8	5	up
ko00061	ko00061	Fatty acid biosynthesis	0.00601685	85/12383	0.682971	0.999995	0.88274	L.us.o.m.scaffold89.21/L.us.o.m.scaffold16.295/L.us.o.m.scaffold1.133/L.us.o.m.scaffold23.140/L.us.o.m.scaffold76.9	5	up
ko00030	ko00030	Pentose phosphate pathway	0.00601685	98/12383	0.795525	0.999995	0.88274	L.us.o.m.scaffold88.88/L.us.o.m.scaffold56.234/L.us.o.m.scaffold0.560/L.us.o.m.scaffold23.113/L.us.o.m.scaffold189.60	5	up
ko02024	ko02024	Quorum sensing	0.00601685	121/12383	0.915616	0.999995	0.88274	L.us.o.m.scaffold16.295/L.us.o.m.scaffold133.50/L.us.o.m.scaffold3.334/L.us.o.m.scaffold83.134/L.us.o.m.scaffold76.9	5	up
ko03440	ko03440	Homologous recombination	0.00601685	135/12383	0.953392	0.999995	0.88274	L.us.o.m.scaffold154.150/L.us.o.m.scaffold77.91/L.us.o.m.scaffold170.4/L.us.o.m.scaffold102.133/L.us.o.m.scaffold121.14	5	up
ko03420	ko03420	Nucleotide excision repair	0.00601685	145/12383	0.97013	0.999995	0.88274	L.us.o.m.scaffold265.7/L.us.o.m.scaffold77.91/L.us.o.m.scaffold170.4/L.us.o.m.scaffold102.133/L.us.o.m.scaffold65.20	5	up
ko04113	ko04113	Meiosis - yeast	0.00601685	176/12383	0.993132	0.999995	0.88274	L.us.o.m.scaffold52.227/L.us.o.m.scaffold107.129/L.us.o.m.scaffold19.58/L.us.o.m.scaffold303.34/L.us.o.m.scaffold30.186	5	up
ko00190	ko00190	Oxidative phosphorylation	0.00601685	261/12383	0.999925	0.999995	0.88274	L.us.o.m.scaffold41.328/L.us.o.m.scaffold6.319/L.us.o.m.scaffold65.45/L.us.o.m.scaffold21.157/L.us.o.m.scaffold2.484	5	up
ko00643	ko00643	Styrene degradation	0.00481348	28/12383	0.114766	0.565294	0.49901	L.us.o.m.scaffold117.37/L.us.o.m.scaffold327.25/L.us.o.m.scaffold60.37/L.us.o.m.scaffold247.8	4	up
ko04974	ko04974	Protein digestion and absorption	0.00481348	30/12383	0.138635	0.617002	0.544656	L.us.o.m.scaffold24.178/L.us.o.m.scaffold3.289/L.us.o.m.scaffold121.14/L.us.o.m.scaffold52.117	4	up
ko04923	ko04923	Regulation of lipolysis in adipocytes	0.00481348	32/12383	0.164291	0.648948	0.572855	L.us.o.m.scaffold13.47/L.us.o.m.scaffold127.74/L.us.o.m.scaffold133.71/L.us.o.m.scaffold75.188	4	up
ko04979	ko04979	Cholesterol metabolism	0.00481348	34/12383	0.191488	0.688886	0.608111	L.us.o.m.scaffold192.54/L.us.o.m.scaffold8.287/L.us.o.m.scaffold66.50/L.us.o.m.scaffold61.80	4	up
ko05222	ko05222	Small cell lung cancer	0.00481348	34/12383	0.191488	0.688886	0.608111	L.us.o.m.scaffold205.64/L.us.o.m.scaffold15.314/L.us.o.m.scaffold320.4/L.us.o.m.scaffold46.276	4	up
ko02020	ko02020	Two-component system	0.00481348	37/12383	0.234612	0.758431	0.669501	L.us.o.m.scaffold15.314/L.us.o.m.scaffold14.438/L.us.o.m.scaffold101.190/L.us.o.m.scaffold31.169	4	up
ko00511	ko00511	Other glycan degradation	0.00481348	39/12383	0.264538	0.81955	0.723453	L.us.o.m.scaffold17.288/L.us.o.m.scaffold175.9/L.us.o.m.scaffold232.12/L.us.o.m.scaffold41.224	4	up
ko05146	ko05146	Amoebiasis	0.00481348	39/12383	0.264538	0.81955	0.723453	L.us.o.m.scaffold35.11/L.us.o.m.scaffold11.200/L.us.o.m.scaffold219.12/L.us.o.m.scaffold121.14	4	up
ko00740	ko00740	Riboflavin metabolism	0.00481348	40/12383	0.27976	0.826207	0.72933	L.us.o.m.scaffold14.10/L.us.o.m.scaffold147.53/L.us.o.m.scaffold39.354/L.us.o.m.scaffold59.97	4	up
ko04659	ko04659	Th17 cell differentiation	0.00481348	42/12383	0.310569	0.892179	0.787566	L.us.o.m.scaffold136.63/L.us.o.m.scaffold95.205/L.us.o.m.scaffold95.204/L.us.o.m.scaffold68.146	4	up
ko00531	ko00531	Glycosaminoglycan degradation	0.00481348	45/12383	0.357266	0.917855	0.810232	L.us.o.m.scaffold101.32/L.us.o.m.scaffold175.9/L.us.o.m.scaffold64.253/L.us.o.m.scaffold41.224	4	up
ko04611	ko04611	Platelet activation	0.00481348	45/12383	0.357266	0.917855	0.810232	L.us.o.m.scaffold136.63/L.us.o.m.scaffold95.205/L.us.o.m.scaffold95.204/L.us.o.m.scaffold121.14	4	up
ko00760	ko00760	Nicotinate and nicotinamide metabolism	0.00481348	48/12383	0.403917	0.938513	0.828467	L.us.o.m.scaffold34.93/L.us.o.m.scaffold122.13/L.us.o.m.scaffold10.39/L.us.o.m.scaffold46.274	4	up
ko04970	ko04970	Salivary secretion	0.00481348	51/12383	0.449898	0.979565	0.864706	L.us.o.m.scaffold8.456/L.us.o.m.scaffold12.77/L.us.o.m.scaffold19.68/L.us.o.m.scaffold140.27	4	up
ko05020	ko05020	Prion disease	0.00481348	52/12383	0.464983	0.979565	0.864706	L.us.o.m.scaffold161.41/L.us.o.m.scaffold52.146/L.us.o.m.scaffold168.93/L.us.o.m.scaffold174.51	4	up
ko04340	ko04340	Hedgehog signaling pathway	0.00481348	54/12383	0.494688	0.999995	0.88274	L.us.o.m.scaffold2.557/L.us.o.m.scaffold208.38/L.us.o.m.scaffold51.194/L.us.o.m.scaffold72.130	4	up
ko04115	ko04115	p53 signaling pathway	0.00481348	57/12383	0.537863	0.999995	0.88274	L.us.o.m.scaffold101.184/L.us.o.m.scaffold64.103/L.us.o.m.scaffold15.314/L.us.o.m.scaffold46.276	4	up
ko04660	ko04660	T cell receptor signaling pathway	0.00481348	57/12383	0.537863	0.999995	0.88274	L.us.o.m.scaffold208.38/L.us.o.m.scaffold136.63/L.us.o.m.scaffold95.205/L.us.o.m.scaffold95.204	4	up
ko04662	ko04662	B cell receptor signaling pathway	0.00481348	62/12383	0.605382	0.999995	0.88274	L.us.o.m.scaffold208.38/L.us.o.m.scaffold136.63/L.us.o.m.scaffold95.205/L.us.o.m.scaffold95.204	4	up
ko05210	ko05210	Colorectal cancer	0.00481348	63/12383	0.618143	0.999995	0.88274	L.us.o.m.scaffold208.38/L.us.o.m.scaffold52.194/L.us.o.m.scaffold162.33/L.us.o.m.scaffold15.314	4	up
ko04350	ko04350	TGF-beta signaling pathway	0.00481348	64/12383	0.630644	0.999995	0.88274	L.us.o.m.scaffold64.119/L.us.o.m.scaffold101.169/L.us.o.m.scaffold52.194/L.us.o.m.scaffold162.33	4	up
ko01523	ko01523	Antifolate resistance	0.00481348	65/12383	0.642878	0.999995	0.88274	L.us.o.m.scaffold13.512/L.us.o.m.scaffold275.9/L.us.o.m.scaffold17.218/L.us.o.m.scaffold18.251	4	up
ko04341	ko04341	Hedgehog signaling pathway - fly	0.00481348	77/12383	0.76838	0.999995	0.88274	L.us.o.m.scaffold2.557/L.us.o.m.scaffold208.38/L.us.o.m.scaffold51.194/L.us.o.m.scaffold72.130	4	up
ko03410	ko03410	Base excision repair	0.00481348	79/12383	0.785518	0.999995	0.88274	L.us.o.m.scaffold48.299/L.us.o.m.scaffold77.91/L.us.o.m.scaffold102.133/L.us.o.m.scaffold82.24	4	up
ko04015	ko04015	Rap1 signaling pathway	0.00481348	80/12383	0.793701	0.999995	0.88274	L.us.o.m.scaffold8.456/L.us.o.m.scaffold20.132/L.us.o.m.scaffold12.77/L.us.o.m.scaffold19.68	4	up
ko04919	ko04919	Thyroid hormone signaling pathway	0.00481348	81/12383	0.80163	0.999995	0.88274	L.us.o.m.scaffold208.38/L.us.o.m.scaffold84.248/L.us.o.m.scaffold133.50/L.us.o.m.scaffold83.134	4	up
ko03430	ko03430	Mismatch repair	0.00481348	102/12383	0.918069	0.999995	0.88274	L.us.o.m.scaffold77.91/L.us.o.m.scaffold170.4/L.us.o.m.scaffold102.133/L.us.o.m.scaffold65.20	4	up
ko00970	ko00970	Aminoacyl-tRNA biosynthesis	0.00481348	112/12383	0.948057	0.999995	0.88274	L.us.o.m.scaffold152.118/L.us.o.m.scaffold67.129/L.us.o.m.scaffold34.198/L.us.o.m.scaffold15.174	4	up
ko03030	ko03030	DNA replication	0.00481348	117/12383	0.958929	0.999995	0.88274	L.us.o.m.scaffold77.91/L.us.o.m.scaffold170.4/L.us.o.m.scaffold102.133/L.us.o.m.scaffold65.20	4	up
ko04310	ko04310	Wnt signaling pathway	0.00481348	155/12383	0.993894	0.999995	0.88274	L.us.o.m.scaffold32.293/L.us.o.m.scaffold132.103/L.us.o.m.scaffold208.38/L.us.o.m.scaffold44.120	4	up
ko05340	ko05340	Primary immunodeficiency	0.00361011	8/12383	0.0130647	0.128181	0.113151	L.us.o.m.scaffold136.63/L.us.o.m.scaffold95.205/L.us.o.m.scaffold95.204	3	up
ko05033	ko05033	Nicotine addiction	0.00361011	14/12383	0.0628961	0.368058	0.324902	L.us.o.m.scaffold106.72+L.us.o.m.scaffold106.71/L.us.o.m.scaffold99.190/L.us.o.m.scaffold259.64	3	up
ko05032	ko05032	Morphine addiction	0.00361011	20/12383	0.146968	0.619778	0.547106	L.us.o.m.scaffold106.72+L.us.o.m.scaffold106.71/L.us.o.m.scaffold99.190/L.us.o.m.scaffold259.64	3	up
ko04725	ko04725	Cholinergic synapse	0.00361011	23/12383	0.197783	0.70224	0.619898	L.us.o.m.scaffold32.293/L.us.o.m.scaffold132.103/L.us.o.m.scaffold44.120	3	up
ko04658	ko04658	Th1 and Th2 cell differentiation	0.00361011	33/12383	0.383177	0.922036	0.813923	L.us.o.m.scaffold136.63/L.us.o.m.scaffold95.205/L.us.o.m.scaffold95.204	3	up
ko04664	ko04664	Fc epsilon RI signaling pathway	0.00361011	37/12383	0.456284	0.979565	0.864706	L.us.o.m.scaffold136.63/L.us.o.m.scaffold95.205/L.us.o.m.scaffold95.204	3	up
ko04744	ko04744	Phototransduction	0.00361011	40/12383	0.508632	0.999995	0.88274	L.us.o.m.scaffold8.456/L.us.o.m.scaffold12.77/L.us.o.m.scaffold19.68	3	up
ko04657	ko04657	IL-17 signaling pathway	0.00361011	44/12383	0.574059	0.999995	0.88274	L.us.o.m.scaffold29.117/L.us.o.m.scaffold208.38/L.us.o.m.scaffold68.146	3	up
ko01521	ko01521	EGFR tyrosine kinase inhibitor resistance	0.00361011	45/12383	0.589545	0.999995	0.88274	L.us.o.m.scaffold208.38/L.us.o.m.scaffold52.194/L.us.o.m.scaffold162.33	3	up
ko05224	ko05224	Breast cancer	0.00361011	45/12383	0.589545	0.999995	0.88274	L.us.o.m.scaffold208.38/L.us.o.m.scaffold52.194/L.us.o.m.scaffold162.33	3	up
ko00514	ko00514	Other types of O-glycan biosynthesis	0.00361011	50/12383	0.661358	0.999995	0.88274	L.us.o.m.scaffold68.101/L.us.o.m.scaffold13.411/L.us.o.m.scaffold72.90	3	up
ko04062	ko04062	Chemokine signaling pathway	0.00361011	52/12383	0.687406	0.999995	0.88274	L.us.o.m.scaffold159.123/L.us.o.m.scaffold208.38/L.us.o.m.scaffold247.32	3	up
ko04650	ko04650	Natural killer cell mediated cytotoxicity	0.00361011	55/12383	0.723615	0.999995	0.88274	L.us.o.m.scaffold136.63/L.us.o.m.scaffold95.205/L.us.o.m.scaffold95.204	3	up
ko05215	ko05215	Prostate cancer	0.00361011	59/12383	0.766691	0.999995	0.88274	L.us.o.m.scaffold208.38/L.us.o.m.scaffold46.276/L.us.o.m.scaffold68.146	3	up
ko05161	ko05161	Hepatitis B	0.00361011	60/12383	0.776564	0.999995	0.88274	L.us.o.m.scaffold28.377/L.us.o.m.scaffold15.314/L.us.o.m.scaffold46.276	3	up
ko04380	ko04380	Osteoclast differentiation	0.00361011	65/12383	0.820886	0.999995	0.88274	L.us.o.m.scaffold136.63/L.us.o.m.scaffold95.205/L.us.o.m.scaffold95.204	3	up
ko04924	ko04924	Renin secretion	0.00361011	66/12383	0.828792	0.999995	0.88274	L.us.o.m.scaffold8.456/L.us.o.m.scaffold12.77/L.us.o.m.scaffold19.68	3	up
ko05132	ko05132	Salmonella infection	0.00361011	67/12383	0.836398	0.999995	0.88274	L.us.o.m.scaffold20.132/L.us.o.m.scaffold159.123/L.us.o.m.scaffold247.32	3	up
ko05100	ko05100	Bacterial invasion of epithelial cells	0.00361011	72/12383	0.870193	0.999995	0.88274	L.us.o.m.scaffold38.88/L.us.o.m.scaffold159.123/L.us.o.m.scaffold247.32	3	up
ko00640	ko00640	Propanoate metabolism	0.00361011	74/12383	0.881886	0.999995	0.88274	L.us.o.m.scaffold205.67/L.us.o.m.scaffold14.178/L.us.o.m.scaffold320.7	3	up
ko04270	ko04270	Vascular smooth muscle contraction	0.00361011	74/12383	0.881886	0.999995	0.88274	L.us.o.m.scaffold8.456/L.us.o.m.scaffold12.77/L.us.o.m.scaffold19.68	3	up
ko05131	ko05131	Shigellosis	0.00361011	78/12383	0.902492	0.999995	0.88274	L.us.o.m.scaffold20.132/L.us.o.m.scaffold159.123/L.us.o.m.scaffold247.32	3	up
ko05110	ko05110	Vibrio cholerae infection	0.00361011	84/12383	0.927354	0.999995	0.88274	L.us.o.m.scaffold77.4/L.us.o.m.scaffold348.31/L.us.o.m.scaffold36.293	3	up
ko04013	ko04013	MAPK signaling pathway - fly	0.00361011	133/12383	0.994729	0.999995	0.88274	L.us.o.m.scaffold199.50/L.us.o.m.scaffold20.132/L.us.o.m.scaffold151.29	3	up
ko04145	ko04145	Phagosome	0.00361011	158/12383	0.998752	0.999995	0.88274	L.us.o.m.scaffold219.12/L.us.o.m.scaffold115.24/L.us.o.m.scaffold36.84	3	up
ko03008	ko03008	Ribosome biogenesis in eukaryotes	0.00361011	198/12383	0.999886	0.999995	0.88274	L.us.o.m.scaffold226.6/L.us.o.m.scaffold3.160/L.us.o.m.scaffold73.7	3	up
ko04111	ko04111	Cell cycle - yeast	0.00361011	209/12383	0.999942	0.999995	0.88274	L.us.o.m.scaffold8.229/L.us.o.m.scaffold303.34/L.us.o.m.scaffold83.52	3	up
ko00534	ko00534	Glycosaminoglycan biosynthesis - heparan sulfate / heparin	0.00240674	13/12383	0.215585	0.726059	0.640925	L.us.o.m.scaffold130.132/L.us.o.m.scaffold5.77	2	up
ko00604	ko00604	Glycosphingolipid biosynthesis - ganglio series	0.00240674	13/12383	0.215585	0.726059	0.640925	L.us.o.m.scaffold175.9/L.us.o.m.scaffold41.224	2	up
ko00440	ko00440	Phosphonate and phosphinate metabolism	0.00240674	14/12383	0.241033	0.769359	0.679148	L.us.o.m.scaffold3.143/L.us.o.m.scaffold53.227	2	up
ko00626	ko00626	Naphthalene degradation	0.00240674	16/12383	0.292161	0.854843	0.754608	L.us.o.m.scaffold77.119/L.us.o.m.scaffold77.117	2	up
ko05221	ko05221	Acute myeloid leukemia	0.00240674	18/12383	0.34281	0.913316	0.806225	L.us.o.m.scaffold52.194/L.us.o.m.scaffold162.33	2	up
ko04320	ko04320	Dorso-ventral axis formation	0.00240674	20/12383	0.392245	0.924995	0.816535	L.us.o.m.scaffold95.206/L.us.o.m.scaffold129.7	2	up
ko04622	ko04622	RIG-I-like receptor signaling pathway	0.00240674	22/12383	0.439928	0.972148	0.858159	L.us.o.m.scaffold28.377/L.us.o.m.scaffold13.103	2	up
ko00300	ko00300	Lysine biosynthesis	0.00240674	23/12383	0.462989	0.979565	0.864706	L.us.o.m.scaffold62.27/L.us.o.m.scaffold54.109	2	up
ko04614	ko04614	Renin-angiotensin system	0.00240674	24/12383	0.485482	0.999995	0.88274	L.us.o.m.scaffold2.625/L.us.o.m.scaffold52.117	2	up
ko00603	ko00603	Glycosphingolipid biosynthesis - globo and isoglobo series	0.00240674	27/12383	0.549302	0.999995	0.88274	L.us.o.m.scaffold57.249/L.us.o.m.scaffold31.422	2	up
ko00901	ko00901	Indole alkaloid biosynthesis	0.00240674	28/12383	0.569302	0.999995	0.88274	L.us.o.m.scaffold107.84/L.us.o.m.scaffold13.22	2	up
ko00750	ko00750	Vitamin B6 metabolism	0.00240674	30/12383	0.607348	0.999995	0.88274	L.us.o.m.scaffold318.11/L.us.o.m.scaffold213.15	2	up
ko01522	ko01522	Endocrine resistance	0.00240674	31/12383	0.625391	0.999995	0.88274	L.us.o.m.scaffold52.194/L.us.o.m.scaffold162.33	2	up
ko00625	ko00625	Chloroalkane and chloroalkene degradation	0.00240674	38/12383	0.733955	0.999995	0.88274	L.us.o.m.scaffold77.119/L.us.o.m.scaffold77.117	2	up
ko00340	ko00340	Histidine metabolism	0.00240674	40/12383	0.759611	0.999995	0.88274	L.us.o.m.scaffold55.45/L.us.o.m.scaffold145.48	2	up
ko04933	ko04933	AGE-RAGE signaling pathway in diabetic complications	0.00240674	43/12383	0.794068	0.999995	0.88274	L.us.o.m.scaffold84.248/L.us.o.m.scaffold121.14	2	up
ko05160	ko05160	Hepatitis C	0.00240674	53/12383	0.879356	0.999995	0.88274	L.us.o.m.scaffold155.88/L.us.o.m.scaffold208.38	2	up
ko05212	ko05212	Pancreatic cancer	0.00240674	55/12383	0.891916	0.999995	0.88274	L.us.o.m.scaffold52.194/L.us.o.m.scaffold162.33	2	up
ko04520	ko04520	Adherens junction	0.00240674	56/12383	0.89773	0.999995	0.88274	L.us.o.m.scaffold159.123/L.us.o.m.scaffold247.32	2	up
ko00720	ko00720	Carbon fixation pathways in prokaryotes	0.00240674	60/12383	0.918191	0.999995	0.88274	L.us.o.m.scaffold107.115/L.us.o.m.scaffold83.38	2	up
ko00790	ko00790	Folate biosynthesis	0.00240674	62/12383	0.926915	0.999995	0.88274	L.us.o.m.scaffold14.10/L.us.o.m.scaffold32.276	2	up
ko00062	ko00062	Fatty acid elongation	0.00240674	64/12383	0.934756	0.999995	0.88274	L.us.o.m.scaffold44.95/L.us.o.m.scaffold1.209	2	up
ko05323	ko05323	Rheumatoid arthritis	0.00240674	65/12383	0.938371	0.999995	0.88274	L.us.o.m.scaffold115.24/L.us.o.m.scaffold36.84	2	up
ko04510	ko04510	Focal adhesion	0.00240674	67/12383	0.945038	0.999995	0.88274	L.us.o.m.scaffold208.38/L.us.o.m.scaffold121.14	2	up
ko05130	ko05130	Pathogenic Escherichia coli infection	0.00240674	68/12383	0.948109	0.999995	0.88274	L.us.o.m.scaffold159.123/L.us.o.m.scaffold247.32	2	up
ko00100	ko00100	Steroid biosynthesis	0.00240674	70/12383	0.953766	0.999995	0.88274	L.us.o.m.scaffold109.49/L.us.o.m.scaffold206.69	2	up
ko05230	ko05230	Central carbon metabolism in cancer	0.00240674	79/12383	0.972689	0.999995	0.88274	L.us.o.m.scaffold88.88/L.us.o.m.scaffold14.395	2	up
ko04962	ko04962	Vasopressin-regulated water reabsorption	0.00240674	82/12383	0.977137	0.999995	0.88274	L.us.o.m.scaffold219.12/L.us.o.m.scaffold10.325	2	up
ko04914	ko04914	Progesterone-mediated oocyte maturation	0.00240674	87/12383	0.983038	0.999995	0.88274	L.us.o.m.scaffold46.276/L.us.o.m.scaffold68.146	2	up
ko03020	ko03020	RNA polymerase	0.00240674	92/12383	0.987448	0.999995	0.88274	L.us.o.m.scaffold115.149/L.us.o.m.scaffold3.141	2	up
ko05202	ko05202	Transcriptional misregulation in cancer	0.00240674	94/12383	0.98888	0.999995	0.88274	L.us.o.m.scaffold14.256/L.us.o.m.scaffold236.9	2	up
ko03022	ko03022	Basal transcription factors	0.00240674	97/12383	0.990734	0.999995	0.88274	L.us.o.m.scaffold350.7/L.us.o.m.scaffold5.73	2	up
ko03460	ko03460	Fanconi anemia pathway	0.00240674	110/12383	0.995832	0.999995	0.88274	L.us.o.m.scaffold265.7/L.us.o.m.scaffold170.4	2	up
ko00944	ko00944	Flavone and flavonol biosynthesis	0.00120337	6/12383	0.340902	0.913316	0.806225	L.us.o.m.scaffold91.134	1	up
ko05111	ko05111	Biofilm formation - Vibrio cholerae	0.00120337	6/12383	0.340902	0.913316	0.806225	L.us.o.m.scaffold4.422	1	up
ko00785	ko00785	Lipoic acid metabolism	0.00120337	7/12383	0.385154	0.922036	0.813923	L.us.o.m.scaffold171.36	1	up
ko04080	ko04080	Neuroactive ligand-receptor interaction	0.00120337	7/12383	0.385154	0.922036	0.813923	L.us.o.m.scaffold8.287	1	up
ko04215	ko04215	Apoptosis - multiple species	0.00120337	7/12383	0.385154	0.922036	0.813923	L.us.o.m.scaffold15.314	1	up
ko04512	ko04512	ECM-receptor interaction	0.00120337	7/12383	0.385154	0.922036	0.813923	L.us.o.m.scaffold121.14	1	up
ko00532	ko00532	Glycosaminoglycan biosynthesis - chondroitin sulfate / dermatan sulfate	0.00120337	8/12383	0.426439	0.955707	0.843645	L.us.o.m.scaffold5.77	1	up
ko00942	ko00942	Anthocyanin biosynthesis	0.00120337	12/12383	0.565681	0.999995	0.88274	L.us.o.m.scaffold102.202	1	up
ko05217	ko05217	Basal cell carcinoma	0.00120337	12/12383	0.565681	0.999995	0.88274	L.us.o.m.scaffold208.38	1	up
ko04630	ko04630	JAK-STAT signaling pathway	0.00120337	13/12383	0.594855	0.999995	0.88274	L.us.o.m.scaffold155.88	1	up
ko04977	ko04977	Vitamin digestion and absorption	0.00120337	13/12383	0.594855	0.999995	0.88274	L.us.o.m.scaffold275.9	1	up
ko00930	ko00930	Caprolactam degradation	0.00120337	14/12383	0.622072	0.999995	0.88274	L.us.o.m.scaffold32.276	1	up
ko04711	ko04711	Circadian rhythm - fly	0.00120337	15/12383	0.647463	0.999995	0.88274	L.us.o.m.scaffold208.38	1	up
ko00430	ko00430	Taurine and hypotaurine metabolism	0.00120337	19/12383	0.733091	0.999995	0.88274	L.us.o.m.scaffold121.14	1	up
ko00627	ko00627	Aminobenzoate degradation	0.00120337	21/12383	0.767765	0.999995	0.88274	L.us.o.m.scaffold247.8	1	up
ko04973	ko04973	Carbohydrate digestion and absorption	0.00120337	21/12383	0.767765	0.999995	0.88274	L.us.o.m.scaffold1.249	1	up
ko04926	ko04926	Relaxin signaling pathway	0.00120337	23/12383	0.79794	0.999995	0.88274	L.us.o.m.scaffold121.14	1	up
ko00521	ko00521	Streptomycin biosynthesis	0.00120337	24/12383	0.811525	0.999995	0.88274	L.us.o.m.scaffold23.113	1	up
ko04550	ko04550	Signaling pathways regulating pluripotency of stem cells	0.00120337	24/12383	0.811525	0.999995	0.88274	L.us.o.m.scaffold208.38	1	up
ko04668	ko04668	TNF signaling pathway	0.00120337	26/12383	0.836019	0.999995	0.88274	L.us.o.m.scaffold31.31	1	up
ko05416	ko05416	Viral myocarditis	0.00120337	30/12383	0.875881	0.999995	0.88274	L.us.o.m.scaffold15.314	1	up
ko05213	ko05213	Endometrial cancer	0.00120337	32/12383	0.892019	0.999995	0.88274	L.us.o.m.scaffold208.38	1	up
ko00650	ko00650	Butanoate metabolism	0.00120337	38/12383	0.928909	0.999995	0.88274	L.us.o.m.scaffold226.6	1	up
ko04930	ko04930	Type II diabetes mellitus	0.00120337	41/12383	0.942322	0.999995	0.88274	L.us.o.m.scaffold14.395	1	up
ko00730	ko00730	Thiamine metabolism	0.00120337	45/12383	0.956358	0.999995	0.88274	L.us.o.m.scaffold157.100	1	up
ko00290	ko00290	Valine, leucine and isoleucine biosynthesis	0.00120337	48/12383	0.964596	0.999995	0.88274	L.us.o.m.scaffold117.147	1	up
ko05014	ko05014	Amyotrophic lateral sclerosis	0.00120337	58/12383	0.982379	0.999995	0.88274	L.us.o.m.scaffold15.314	1	up
ko00770	ko00770	Pantothenate and CoA biosynthesis	0.00120337	70/12383	0.992378	0.999995	0.88274	L.us.o.m.scaffold103.123	1	up
ko04961	ko04961	Endocrine and other factor-regulated calcium reabsorption	0.00120337	72/12383	0.993372	0.999995	0.88274	L.us.o.m.scaffold38.88	1	up
ko04390	ko04390	Hippo signaling pathway	0.00120337	90/12383	0.998118	0.999995	0.88274	L.us.o.m.scaffold208.38	1	up
ko04130	ko04130	SNARE interactions in vesicular transport	0.00120337	94/12383	0.998577	0.999995	0.88274	L.us.o.m.scaffold48.33	1	up
ko03050	ko03050	Proteasome	0.00120337	106/12383	0.999386	0.999995	0.88274	L.us.o.m.scaffold139.115	1	up
ko00195	ko00195	Photosynthesis	0.0526316	115/12383	1.37e-22	2.18e-20	2.06e-20	L.us.o.m.scaffold87.17/L.us.o.m.scaffold29.54/L.us.o.m.scaffold124.60/L.us.o.m.scaffold17.278/L.us.o.m.scaffold45.116/L.us.o.m.scaffold0.76/L.us.o.m.scaffold0.420/L.us.o.m.scaffold209.68/L.us.o.m.scaffold235.11/L.us.o.m.scaffold249.41/L.us.o.m.scaffold257.17/L.us.o.m.scaffold24.255/L.us.o.m.scaffold138.56/L.us.o.m.scaffold22.264/L.us.o.m.scaffold0.484/L.us.o.m.scaffold32.38/L.us.o.m.scaffold343.2…	44	down
ko00500	ko00500	Starch and sucrose metabolism	0.0478469	333/12383	0.000265015	0.0093933	0.00886482	L.us.o.m.scaffold48.307/L.us.o.m.scaffold220.81/L.us.o.m.scaffold10.347/L.us.o.m.scaffold41.294/L.us.o.m.scaffold90.158/L.us.o.m.scaffold191.15/L.us.o.m.scaffold8.542/L.us.o.m.scaffold118.111/L.us.o.m.scaffold199.78/L.us.o.m.scaffold325.5/L.us.o.m.scaffold84.171/L.us.o.m.scaffold200.54/L.us.o.m.scaffold16.281/L.us.o.m.scaffold24.384/L.us.o.m.scaffold227.50/L.us.o.m.scaffold31.310/L.us.o.m.scaffol…	40	down
ko00230	ko00230	Purine metabolism	0.0454545	322/12383	0.000529854	0.0140853	0.0132928	L.us.o.m.scaffold16.39/L.us.o.m.scaffold6.182/L.us.o.m.scaffold236.57/L.us.o.m.scaffold3.538/L.us.o.m.scaffold41.294/L.us.o.m.scaffold2.563/L.us.o.m.scaffold10.89/L.us.o.m.scaffold99.92/L.us.o.m.scaffold68.192/L.us.o.m.scaffold234.10/L.us.o.m.scaffold200.23/L.us.o.m.scaffold243.31/L.us.o.m.scaffold141.72/L.us.o.m.scaffold71.121/L.us.o.m.scaffold253.68/L.us.o.m.scaffold17.115/L.us.o.m.scaffold15.4…	38	down
ko00710	ko00710	Carbon fixation in photosynthetic organisms	0.041866	147/12383	3.1e-11	3.3e-09	3.11e-09	L.us.o.m.scaffold242.7/L.us.o.m.scaffold208.2/L.us.o.m.scaffold8.42/L.us.o.m.scaffold14.379/L.us.o.m.scaffold117.131/L.us.o.m.scaffold2.513/L.us.o.m.scaffold12.84/L.us.o.m.scaffold33.201/L.us.o.m.scaffold82.194/L.us.o.m.scaffold32.23/L.us.o.m.scaffold22.255/L.us.o.m.scaffold48.126/L.us.o.m.scaffold70.108/L.us.o.m.scaffold16.78/L.us.o.m.scaffold34.113/L.us.o.m.scaffold3.576/L.us.o.m.scaffold31.225…	35	down
ko00260	ko00260	Glycine, serine and threonine metabolism	0.0370813	177/12383	8.09e-07	6.45e-05	6.09e-05	L.us.o.m.scaffold200.90/L.us.o.m.scaffold95.62/L.us.o.m.scaffold194.88/L.us.o.m.scaffold69.23/L.us.o.m.scaffold70.108/L.us.o.m.scaffold2.325/L.us.o.m.scaffold34.113/L.us.o.m.scaffold29.159/L.us.o.m.scaffold0.930/L.us.o.m.scaffold233.75/L.us.o.m.scaffold75.152/L.us.o.m.scaffold153.1/L.us.o.m.scaffold250.2/L.us.o.m.scaffold113.37/L.us.o.m.scaffold115.170/L.us.o.m.scaffold71.151/L.us.o.m.scaffold262…	31	down
ko00196	ko00196	Photosynthesis - antenna proteins	0.0334928	37/12383	7.54e-26	2.4e-23	2.27e-23	L.us.o.m.scaffold96.37/L.us.o.m.scaffold155.112/L.us.o.m.scaffold258.36/L.us.o.m.scaffold155.111/L.us.o.m.scaffold23.299/L.us.o.m.scaffold144.139/L.us.o.m.scaffold258.38/L.us.o.m.scaffold21.67/L.us.o.m.scaffold117.91/L.us.o.m.scaffold1.5/L.us.o.m.scaffold255.71/L.us.o.m.scaffold70.32/L.us.o.m.scaffold34.37/L.us.o.m.scaffold169.123/L.us.o.m.scaffold2.473/L.us.o.m.scaffold14.298/L.us.o.m.scaffold19…	28	down
ko00630	ko00630	Glyoxylate and dicarboxylate metabolism	0.0334928	163/12383	4.05e-06	0.000258211	0.000243684	L.us.o.m.scaffold83.51/L.us.o.m.scaffold197.47/L.us.o.m.scaffold14.379/L.us.o.m.scaffold95.62/L.us.o.m.scaffold194.88/L.us.o.m.scaffold82.194/L.us.o.m.scaffold22.255/L.us.o.m.scaffold199.71/L.us.o.m.scaffold48.126/L.us.o.m.scaffold145.66/L.us.o.m.scaffold69.23/L.us.o.m.scaffold70.108/L.us.o.m.scaffold43.349/L.us.o.m.scaffold2.325/L.us.o.m.scaffold34.113/L.us.o.m.scaffold0.930/L.us.o.m.scaffold233…	28	down
ko00010	ko00010	Glycolysis / Gluconeogenesis	0.0334928	251/12383	0.00600498	0.112682	0.106342	L.us.o.m.scaffold4.64/L.us.o.m.scaffold242.7/L.us.o.m.scaffold208.2/L.us.o.m.scaffold117.131/L.us.o.m.scaffold124.72/L.us.o.m.scaffold98.5/L.us.o.m.scaffold16.5/L.us.o.m.scaffold122.42/L.us.o.m.scaffold16.78/L.us.o.m.scaffold3.576/L.us.o.m.scaffold260.18/L.us.o.m.scaffold146.17/L.us.o.m.scaffold68.192/L.us.o.m.scaffold137.50/L.us.o.m.scaffold112.13/L.us.o.m.scaffold255.5/L.us.o.m.scaffold194.59/L…	28	down
ko00040	ko00040	Pentose and glucuronate interconversions	0.0322967	261/12383	0.0176229	0.244422	0.23067	L.us.o.m.scaffold4.64/L.us.o.m.scaffold68.27/L.us.o.m.scaffold122.42/L.us.o.m.scaffold24.63/L.us.o.m.scaffold149.81/L.us.o.m.scaffold89.66/L.us.o.m.scaffold145.89/L.us.o.m.scaffold57.149/L.us.o.m.scaffold101.181/L.us.o.m.scaffold32.139/L.us.o.m.scaffold152.12/L.us.o.m.scaffold275.20/L.us.o.m.scaffold82.259/L.us.o.m.scaffold64.106/L.us.o.m.scaffold25.14/L.us.o.m.scaffold170.27/L.us.o.m.scaffold10.…	27	down
ko00520	ko00520	Amino sugar and nucleotide sugar metabolism	0.0287081	294/12383	0.192631	0.960144	0.906125	L.us.o.m.scaffold248.41/L.us.o.m.scaffold59.124/L.us.o.m.scaffold90.158/L.us.o.m.scaffold51.61/L.us.o.m.scaffold148.84/L.us.o.m.scaffold77.214/L.us.o.m.scaffold8.2/L.us.o.m.scaffold147.33/L.us.o.m.scaffold16.281/L.us.o.m.scaffold149.13/L.us.o.m.scaffold199.29/L.us.o.m.scaffold165.102/L.us.o.m.scaffold83.13/L.us.o.m.scaffold13.333/L.us.o.m.scaffold68.18/L.us.o.m.scaffold110.64/L.us.o.m.scaffold170…	24	down
ko04621	ko04621	NOD-like receptor signaling pathway	0.0287081	360/12383	0.556862	1	0.943739	L.us.o.m.scaffold3.335/L.us.o.m.scaffold17.362/L.us.o.m.scaffold60.103/L.us.o.m.scaffold29.179/L.us.o.m.scaffold39.74/L.us.o.m.scaffold220.49/L.us.o.m.scaffold41.228/L.us.o.m.scaffold130.155/L.us.o.m.scaffold13.74/L.us.o.m.scaffold63.98/L.us.o.m.scaffold148.76/L.us.o.m.scaffold182.12/L.us.o.m.scaffold81.72/L.us.o.m.scaffold210.50/L.us.o.m.scaffold129.114/L.us.o.m.scaffold57.297/L.us.o.m.scaffold1…	24	down
ko04722	ko04722	Neurotrophin signaling pathway	0.0251196	434/12383	0.961998	1	0.943739	L.us.o.m.scaffold29.179/L.us.o.m.scaffold39.74/L.us.o.m.scaffold13.74/L.us.o.m.scaffold63.98/L.us.o.m.scaffold148.76/L.us.o.m.scaffold182.12/L.us.o.m.scaffold81.72/L.us.o.m.scaffold210.50/L.us.o.m.scaffold9.115/L.us.o.m.scaffold129.114/L.us.o.m.scaffold57.297/L.us.o.m.scaffold127.55/L.us.o.m.scaffold82.228/L.us.o.m.scaffold27.77/L.us.o.m.scaffold0.683/L.us.o.m.scaffold212.2/L.us.o.m.scaffold48.89…	21	down
ko00830	ko00830	Retinol metabolism	0.0239234	134/12383	0.000646508	0.0158643	0.0149718	L.us.o.m.scaffold110.130/L.us.o.m.scaffold220.81/L.us.o.m.scaffold124.72/L.us.o.m.scaffold43.116/L.us.o.m.scaffold98.5/L.us.o.m.scaffold60.99/L.us.o.m.scaffold103.22/L.us.o.m.scaffold255.5/L.us.o.m.scaffold344.31/L.us.o.m.scaffold179.23/L.us.o.m.scaffold4.176/L.us.o.m.scaffold13.368/L.us.o.m.scaffold50.85/L.us.o.m.scaffold52.295/L.us.o.m.scaffold220.80/L.us.o.m.scaffold68.54/L.us.o.m.scaffold2.10…	20	down
ko04152	ko04152	AMPK signaling pathway	0.0239234	222/12383	0.114253	0.759306	0.716587	L.us.o.m.scaffold242.7/L.us.o.m.scaffold208.2/L.us.o.m.scaffold13.114/L.us.o.m.scaffold117.131/L.us.o.m.scaffold127.15/L.us.o.m.scaffold38.30/L.us.o.m.scaffold16.78/L.us.o.m.scaffold28.196/L.us.o.m.scaffold3.576/L.us.o.m.scaffold70.55/L.us.o.m.scaffold118.99/L.us.o.m.scaffold100.115/L.us.o.m.scaffold194.59/L.us.o.m.scaffold61.132/L.us.o.m.scaffold16.333/L.us.o.m.scaffold90.102/L.us.o.m.scaffold67…	20	down
ko00860	ko00860	Porphyrin metabolism	0.0227273	103/12383	5.16e-05	0.00272841	0.00257491	L.us.o.m.scaffold69.215/L.us.o.m.scaffold94.23/L.us.o.m.scaffold36.101/L.us.o.m.scaffold2.298/L.us.o.m.scaffold316.4/L.us.o.m.scaffold92.20/L.us.o.m.scaffold3.502/L.us.o.m.scaffold117.60/L.us.o.m.scaffold39.336/L.us.o.m.scaffold103.47/L.us.o.m.scaffold46.161/L.us.o.m.scaffold72.111/L.us.o.m.scaffold248.38/L.us.o.m.scaffold1.7/L.us.o.m.scaffold23.302/L.us.o.m.scaffold56.177/L.us.o.m.scaffold10.214…	19	down
ko02024	ko02024	Quorum sensing	0.0227273	121/12383	0.00046026	0.0140155	0.013227	L.us.o.m.scaffold0.577/L.us.o.m.scaffold52.147/L.us.o.m.scaffold49.123/L.us.o.m.scaffold149.81/L.us.o.m.scaffold89.66/L.us.o.m.scaffold106.149/L.us.o.m.scaffold101.181/L.us.o.m.scaffold32.139/L.us.o.m.scaffold275.20/L.us.o.m.scaffold64.106/L.us.o.m.scaffold25.14/L.us.o.m.scaffold170.27/L.us.o.m.scaffold10.148/L.us.o.m.scaffold70.73/L.us.o.m.scaffold29.355/L.us.o.m.scaffold133.3/L.us.o.m.scaffold2…	19	down
ko00240	ko00240	Pyrimidine metabolism	0.0227273	239/12383	0.261729	1	0.943739	L.us.o.m.scaffold6.182/L.us.o.m.scaffold41.294/L.us.o.m.scaffold99.92/L.us.o.m.scaffold79.139/L.us.o.m.scaffold131.103/L.us.o.m.scaffold243.31/L.us.o.m.scaffold141.72/L.us.o.m.scaffold71.121/L.us.o.m.scaffold15.448/L.us.o.m.scaffold43.215/L.us.o.m.scaffold232.27/L.us.o.m.scaffold126.2/L.us.o.m.scaffold39.197/L.us.o.m.scaffold15.48/L.us.o.m.scaffold117.76/L.us.o.m.scaffold27.16/L.us.o.m.scaffold14…	19	down
ko00940	ko00940	Phenylpropanoid biosynthesis	0.0227273	403/12383	0.966089	1	0.943739	L.us.o.m.scaffold48.307/L.us.o.m.scaffold118.113/L.us.o.m.scaffold220.81/L.us.o.m.scaffold84.172/L.us.o.m.scaffold28.132/L.us.o.m.scaffold102.142/L.us.o.m.scaffold166.113/L.us.o.m.scaffold146.108/L.us.o.m.scaffold73.200/L.us.o.m.scaffold37.16/L.us.o.m.scaffold69.89/L.us.o.m.scaffold132.150/L.us.o.m.scaffold65.69/L.us.o.m.scaffold3.452/L.us.o.m.scaffold95.170/L.us.o.m.scaffold249.46/L.us.o.m.scaff…	19	down
ko05145	ko05145	Toxoplasmosis	0.0227273	412/12383	0.973841	1	0.943739	L.us.o.m.scaffold29.179/L.us.o.m.scaffold39.74/L.us.o.m.scaffold13.74/L.us.o.m.scaffold63.98/L.us.o.m.scaffold148.76/L.us.o.m.scaffold182.12/L.us.o.m.scaffold81.72/L.us.o.m.scaffold210.50/L.us.o.m.scaffold118.114/L.us.o.m.scaffold129.114/L.us.o.m.scaffold57.297/L.us.o.m.scaffold127.55/L.us.o.m.scaffold294.2/L.us.o.m.scaffold82.228/L.us.o.m.scaffold248.47/L.us.o.m.scaffold48.89/L.us.o.m.scaffold48…	19	down
ko00030	ko00030	Pentose phosphate pathway	0.0215311	98/12383	8.55e-05	0.00341074	0.00321885	L.us.o.m.scaffold242.7/L.us.o.m.scaffold208.2/L.us.o.m.scaffold117.131/L.us.o.m.scaffold12.84/L.us.o.m.scaffold33.201/L.us.o.m.scaffold16.328/L.us.o.m.scaffold16.78/L.us.o.m.scaffold3.576/L.us.o.m.scaffold90.106/L.us.o.m.scaffold260.18/L.us.o.m.scaffold112.13/L.us.o.m.scaffold167.43/L.us.o.m.scaffold194.59/L.us.o.m.scaffold2.190/L.us.o.m.scaffold13.333/L.us.o.m.scaffold137.10/L.us.o.m.scaffold68.…	18	down
ko00680	ko00680	Methane metabolism	0.0215311	112/12383	0.000483294	0.0140155	0.013227	L.us.o.m.scaffold242.7/L.us.o.m.scaffold208.2/L.us.o.m.scaffold117.131/L.us.o.m.scaffold124.72/L.us.o.m.scaffold98.5/L.us.o.m.scaffold69.23/L.us.o.m.scaffold16.78/L.us.o.m.scaffold3.576/L.us.o.m.scaffold260.18/L.us.o.m.scaffold250.2/L.us.o.m.scaffold112.13/L.us.o.m.scaffold255.5/L.us.o.m.scaffold71.151/L.us.o.m.scaffold194.59/L.us.o.m.scaffold2.190/L.us.o.m.scaffold251.33/L.us.o.m.scaffold170.59/…	18	down
ko04624	ko04624	Toll and Imd signaling pathway	0.0215311	345/12383	0.900039	1	0.943739	L.us.o.m.scaffold29.179/L.us.o.m.scaffold39.74/L.us.o.m.scaffold13.74/L.us.o.m.scaffold63.98/L.us.o.m.scaffold148.76/L.us.o.m.scaffold182.12/L.us.o.m.scaffold81.72/L.us.o.m.scaffold210.50/L.us.o.m.scaffold129.114/L.us.o.m.scaffold57.297/L.us.o.m.scaffold127.55/L.us.o.m.scaffold82.228/L.us.o.m.scaffold48.89/L.us.o.m.scaffold48.69/L.us.o.m.scaffold123.17/L.us.o.m.scaffold24.111/L.us.o.m.scaffold104…	18	down
ko04620	ko04620	Toll-like receptor signaling pathway	0.0215311	348/12383	0.907197	1	0.943739	L.us.o.m.scaffold29.179/L.us.o.m.scaffold39.74/L.us.o.m.scaffold13.74/L.us.o.m.scaffold63.98/L.us.o.m.scaffold148.76/L.us.o.m.scaffold182.12/L.us.o.m.scaffold81.72/L.us.o.m.scaffold210.50/L.us.o.m.scaffold9.115/L.us.o.m.scaffold129.114/L.us.o.m.scaffold57.297/L.us.o.m.scaffold127.55/L.us.o.m.scaffold82.228/L.us.o.m.scaffold27.77/L.us.o.m.scaffold48.89/L.us.o.m.scaffold48.69/L.us.o.m.scaffold123.1…	18	down
ko05133	ko05133	Pertussis	0.0215311	384/12383	0.964809	1	0.943739	L.us.o.m.scaffold29.179/L.us.o.m.scaffold39.74/L.us.o.m.scaffold13.74/L.us.o.m.scaffold63.98/L.us.o.m.scaffold148.76/L.us.o.m.scaffold182.12/L.us.o.m.scaffold81.72/L.us.o.m.scaffold210.50/L.us.o.m.scaffold129.114/L.us.o.m.scaffold57.297/L.us.o.m.scaffold127.55/L.us.o.m.scaffold82.228/L.us.o.m.scaffold212.2/L.us.o.m.scaffold48.89/L.us.o.m.scaffold98.141/L.us.o.m.scaffold48.69/L.us.o.m.scaffold123.…	18	down
ko04010	ko04010	MAPK signaling pathway	0.0215311	436/12383	0.993098	1	0.943739	L.us.o.m.scaffold29.179/L.us.o.m.scaffold39.74/L.us.o.m.scaffold13.74/L.us.o.m.scaffold63.98/L.us.o.m.scaffold148.76/L.us.o.m.scaffold182.12/L.us.o.m.scaffold81.72/L.us.o.m.scaffold210.50/L.us.o.m.scaffold9.115/L.us.o.m.scaffold129.114/L.us.o.m.scaffold57.297/L.us.o.m.scaffold127.55/L.us.o.m.scaffold82.228/L.us.o.m.scaffold27.77/L.us.o.m.scaffold48.89/L.us.o.m.scaffold48.69/L.us.o.m.scaffold123.1…	18	down
ko05164	ko05164	Influenza A	0.0203349	319/12383	0.875031	1	0.943739	L.us.o.m.scaffold29.179/L.us.o.m.scaffold39.74/L.us.o.m.scaffold13.74/L.us.o.m.scaffold63.98/L.us.o.m.scaffold148.76/L.us.o.m.scaffold182.12/L.us.o.m.scaffold81.72/L.us.o.m.scaffold210.50/L.us.o.m.scaffold0.238/L.us.o.m.scaffold129.114/L.us.o.m.scaffold57.297/L.us.o.m.scaffold127.55/L.us.o.m.scaffold82.228/L.us.o.m.scaffold248.44/L.us.o.m.scaffold48.89/L.us.o.m.scaffold48.69/L.us.o.m.scaffold24.1…	17	down
ko00620	ko00620	Pyruvate metabolism	0.0191388	174/12383	0.128524	0.770746	0.727382	L.us.o.m.scaffold14.379/L.us.o.m.scaffold22.255/L.us.o.m.scaffold109.112/L.us.o.m.scaffold132.38/L.us.o.m.scaffold10.258/L.us.o.m.scaffold146.17/L.us.o.m.scaffold68.192/L.us.o.m.scaffold206.7/L.us.o.m.scaffold1.9/L.us.o.m.scaffold2.8/L.us.o.m.scaffold163.65/L.us.o.m.scaffold13.507/L.us.o.m.scaffold206.5/L.us.o.m.scaffold13.132/L.us.o.m.scaffold44.128/L.us.o.m.scaffold3.332	16	down
ko00270	ko00270	Cysteine and methionine metabolism	0.0191388	204/12383	0.302967	1	0.943739	L.us.o.m.scaffold14.379/L.us.o.m.scaffold57.121/L.us.o.m.scaffold103.183/L.us.o.m.scaffold22.255/L.us.o.m.scaffold29.159/L.us.o.m.scaffold75.152/L.us.o.m.scaffold43.397/L.us.o.m.scaffold77.113/L.us.o.m.scaffold39.40/L.us.o.m.scaffold1.9/L.us.o.m.scaffold0.42/L.us.o.m.scaffold67.217/L.us.o.m.scaffold0.452/L.us.o.m.scaffold44.128/L.us.o.m.scaffold113.4/L.us.o.m.scaffold357.30	16	down
ko04138	ko04138	Autophagy - yeast	0.0191388	234/12383	0.516604	1	0.943739	L.us.o.m.scaffold79.173/L.us.o.m.scaffold361.10/L.us.o.m.scaffold52.76/L.us.o.m.scaffold361.11/L.us.o.m.scaffold73.242/L.us.o.m.scaffold107.147/L.us.o.m.scaffold130.44/L.us.o.m.scaffold130.43/L.us.o.m.scaffold65.193/L.us.o.m.scaffold6.367/L.us.o.m.scaffold234.29/L.us.o.m.scaffold50.218/L.us.o.m.scaffold26.250/L.us.o.m.scaffold31.365/L.us.o.m.scaffold161.97/L.us.o.m.scaffold63.209	16	down
ko05418	ko05418	Fluid shear stress and atherosclerosis	0.0191388	308/12383	0.891853	1	0.943739	L.us.o.m.scaffold17.362/L.us.o.m.scaffold60.103/L.us.o.m.scaffold220.49/L.us.o.m.scaffold41.228/L.us.o.m.scaffold130.155/L.us.o.m.scaffold65.243/L.us.o.m.scaffold9.115/L.us.o.m.scaffold159.29/L.us.o.m.scaffold27.77/L.us.o.m.scaffold212.2/L.us.o.m.scaffold43.347/L.us.o.m.scaffold67.22/L.us.o.m.scaffold98.141/L.us.o.m.scaffold24.167/L.us.o.m.scaffold115.23/L.us.o.m.scaffold154.117	16	down
ko05140	ko05140	Leishmaniasis	0.0191388	325/12383	0.931028	1	0.943739	L.us.o.m.scaffold29.179/L.us.o.m.scaffold39.74/L.us.o.m.scaffold13.74/L.us.o.m.scaffold63.98/L.us.o.m.scaffold148.76/L.us.o.m.scaffold182.12/L.us.o.m.scaffold81.72/L.us.o.m.scaffold210.50/L.us.o.m.scaffold129.114/L.us.o.m.scaffold57.297/L.us.o.m.scaffold127.55/L.us.o.m.scaffold82.228/L.us.o.m.scaffold48.89/L.us.o.m.scaffold48.69/L.us.o.m.scaffold123.17/L.us.o.m.scaffold24.111	16	down
ko04064	ko04064	NF-kappa B signaling pathway	0.0191388	339/12383	0.953594	1	0.943739	L.us.o.m.scaffold29.179/L.us.o.m.scaffold39.74/L.us.o.m.scaffold13.74/L.us.o.m.scaffold63.98/L.us.o.m.scaffold148.76/L.us.o.m.scaffold182.12/L.us.o.m.scaffold81.72/L.us.o.m.scaffold210.50/L.us.o.m.scaffold129.114/L.us.o.m.scaffold57.297/L.us.o.m.scaffold127.55/L.us.o.m.scaffold82.228/L.us.o.m.scaffold48.89/L.us.o.m.scaffold48.69/L.us.o.m.scaffold123.17/L.us.o.m.scaffold24.111	16	down
ko05142	ko05142	Chagas disease	0.0191388	354/12383	0.970378	1	0.943739	L.us.o.m.scaffold29.179/L.us.o.m.scaffold39.74/L.us.o.m.scaffold13.74/L.us.o.m.scaffold63.98/L.us.o.m.scaffold148.76/L.us.o.m.scaffold182.12/L.us.o.m.scaffold81.72/L.us.o.m.scaffold210.50/L.us.o.m.scaffold129.114/L.us.o.m.scaffold57.297/L.us.o.m.scaffold127.55/L.us.o.m.scaffold82.228/L.us.o.m.scaffold48.89/L.us.o.m.scaffold48.69/L.us.o.m.scaffold123.17/L.us.o.m.scaffold24.111	16	down
ko05162	ko05162	Measles	0.0191388	384/12383	0.988743	1	0.943739	L.us.o.m.scaffold29.179/L.us.o.m.scaffold39.74/L.us.o.m.scaffold13.74/L.us.o.m.scaffold63.98/L.us.o.m.scaffold148.76/L.us.o.m.scaffold182.12/L.us.o.m.scaffold81.72/L.us.o.m.scaffold210.50/L.us.o.m.scaffold129.114/L.us.o.m.scaffold57.297/L.us.o.m.scaffold127.55/L.us.o.m.scaffold82.228/L.us.o.m.scaffold48.89/L.us.o.m.scaffold48.69/L.us.o.m.scaffold123.17/L.us.o.m.scaffold24.111	16	down
ko00051	ko00051	Fructose and mannose metabolism	0.0179426	118/12383	0.0130018	0.207378	0.195711	L.us.o.m.scaffold242.7/L.us.o.m.scaffold208.2/L.us.o.m.scaffold68.27/L.us.o.m.scaffold13.114/L.us.o.m.scaffold117.131/L.us.o.m.scaffold127.15/L.us.o.m.scaffold16.78/L.us.o.m.scaffold3.576/L.us.o.m.scaffold8.2/L.us.o.m.scaffold260.18/L.us.o.m.scaffold112.13/L.us.o.m.scaffold194.59/L.us.o.m.scaffold2.190/L.us.o.m.scaffold4.37/L.us.o.m.scaffold30.124	15	down
ko00380	ko00380	Tryptophan metabolism	0.0179426	171/12383	0.179716	0.951616	0.898077	L.us.o.m.scaffold39.64/L.us.o.m.scaffold220.81/L.us.o.m.scaffold80.139/L.us.o.m.scaffold98.9/L.us.o.m.scaffold146.17/L.us.o.m.scaffold122.85/L.us.o.m.scaffold344.31/L.us.o.m.scaffold124.75/L.us.o.m.scaffold13.132/L.us.o.m.scaffold50.85/L.us.o.m.scaffold98.3/L.us.o.m.scaffold220.80/L.us.o.m.scaffold3.332/L.us.o.m.scaffold169.114/L.us.o.m.scaffold98.166	15	down
ko04071	ko04071	Sphingolipid signaling pathway	0.0179426	197/12383	0.352495	1	0.943739	L.us.o.m.scaffold361.10/L.us.o.m.scaffold70.55/L.us.o.m.scaffold361.11/L.us.o.m.scaffold9.115/L.us.o.m.scaffold111.36/L.us.o.m.scaffold61.132/L.us.o.m.scaffold130.44/L.us.o.m.scaffold96.100+L.us.o.m.scaffold96.102/L.us.o.m.scaffold75.47/L.us.o.m.scaffold27.77/L.us.o.m.scaffold26.250/L.us.o.m.scaffold31.365/L.us.o.m.scaffold101.91/L.us.o.m.scaffold63.209/L.us.o.m.scaffold72.69	15	down
ko04910	ko04910	Insulin signaling pathway	0.0179426	232/12383	0.607641	1	0.943739	L.us.o.m.scaffold242.7/L.us.o.m.scaffold208.2/L.us.o.m.scaffold117.131/L.us.o.m.scaffold20.17/L.us.o.m.scaffold16.78/L.us.o.m.scaffold3.576/L.us.o.m.scaffold24.384/L.us.o.m.scaffold227.50/L.us.o.m.scaffold194.59/L.us.o.m.scaffold16.333/L.us.o.m.scaffold90.102/L.us.o.m.scaffold212.2/L.us.o.m.scaffold67.22/L.us.o.m.scaffold98.141/L.us.o.m.scaffold4.37	15	down
ko03030	ko03030	DNA replication	0.0167464	117/12383	0.0258882	0.305864	0.288656	L.us.o.m.scaffold71.121/L.us.o.m.scaffold127.69/L.us.o.m.scaffold15.434/L.us.o.m.scaffold126.2/L.us.o.m.scaffold99.18/L.us.o.m.scaffold21.233/L.us.o.m.scaffold219.61/L.us.o.m.scaffold15.359/L.us.o.m.scaffold1.491/L.us.o.m.scaffold41.276/L.us.o.m.scaffold6.311/L.us.o.m.scaffold110.16/L.us.o.m.scaffold347.12/L.us.o.m.scaffold130.107	14	down
ko04212	ko04212	Longevity regulating pathway - worm	0.0167464	173/12383	0.279264	1	0.943739	L.us.o.m.scaffold80.126/L.us.o.m.scaffold187.17/L.us.o.m.scaffold38.30/L.us.o.m.scaffold67.50/L.us.o.m.scaffold28.196/L.us.o.m.scaffold278.41/L.us.o.m.scaffold182.27/L.us.o.m.scaffold103.215/L.us.o.m.scaffold15.135/L.us.o.m.scaffold76.116/L.us.o.m.scaffold100.115/L.us.o.m.scaffold135.119/L.us.o.m.scaffold6.395/L.us.o.m.scaffold13.328	14	down
ko00140	ko00140	Steroid hormone biosynthesis	0.0167464	175/12383	0.293679	1	0.943739	L.us.o.m.scaffold220.81/L.us.o.m.scaffold80.139/L.us.o.m.scaffold187.72/L.us.o.m.scaffold103.215/L.us.o.m.scaffold38.17/L.us.o.m.scaffold122.85/L.us.o.m.scaffold344.31/L.us.o.m.scaffold50.85/L.us.o.m.scaffold220.80/L.us.o.m.scaffold48.42/L.us.o.m.scaffold68.48/L.us.o.m.scaffold13.328/L.us.o.m.scaffold169.114/L.us.o.m.scaffold98.166	14	down
ko00250	ko00250	Alanine, aspartate and glutamate metabolism	0.0155502	100/12383	0.016773	0.243209	0.229526	L.us.o.m.scaffold83.51/L.us.o.m.scaffold199.71/L.us.o.m.scaffold70.108/L.us.o.m.scaffold34.113/L.us.o.m.scaffold29.159/L.us.o.m.scaffold250.2/L.us.o.m.scaffold113.37/L.us.o.m.scaffold39.40/L.us.o.m.scaffold131.103/L.us.o.m.scaffold24.339/L.us.o.m.scaffold172.5/L.us.o.m.scaffold133.3/L.us.o.m.scaffold96.101	13	down
ko00970	ko00970	Aminoacyl-tRNA biosynthesis	0.0155502	112/12383	0.0384811	0.409182	0.386161	L.us.o.m.scaffold109.98/L.us.o.m.scaffold133.36/L.us.o.m.scaffold34.290/L.us.o.m.scaffold5.269/L.us.o.m.scaffold67.34/L.us.o.m.scaffold152.98/L.us.o.m.scaffold199.114/L.us.o.m.scaffold84.155/L.us.o.m.scaffold199.41/L.us.o.m.scaffold133.4/L.us.o.m.scaffold0.342/L.us.o.m.scaffold162.132/L.us.o.m.scaffold206.21	13	down
ko00330	ko00330	Arginine and proline metabolism	0.0155502	124/12383	0.0751037	0.57043	0.538337	L.us.o.m.scaffold100.114/L.us.o.m.scaffold39.64/L.us.o.m.scaffold57.121/L.us.o.m.scaffold137.41/L.us.o.m.scaffold301.11/L.us.o.m.scaffold82.137/L.us.o.m.scaffold146.17/L.us.o.m.scaffold48.180/L.us.o.m.scaffold0.42/L.us.o.m.scaffold0.452/L.us.o.m.scaffold13.132/L.us.o.m.scaffold175.3/L.us.o.m.scaffold3.332	13	down
ko00561	ko00561	Glycerolipid metabolism	0.0155502	170/12383	0.361824	1	0.943739	L.us.o.m.scaffold4.64/L.us.o.m.scaffold194.88/L.us.o.m.scaffold143.42/L.us.o.m.scaffold122.42/L.us.o.m.scaffold146.17/L.us.o.m.scaffold208.61/L.us.o.m.scaffold84.232/L.us.o.m.scaffold83.137/L.us.o.m.scaffold294.37/L.us.o.m.scaffold48.122/L.us.o.m.scaffold13.132/L.us.o.m.scaffold82.199/L.us.o.m.scaffold3.332	13	down
ko04146	ko04146	Peroxisome	0.0155502	184/12383	0.474174	1	0.943739	L.us.o.m.scaffold197.47/L.us.o.m.scaffold145.66/L.us.o.m.scaffold43.349/L.us.o.m.scaffold49.123/L.us.o.m.scaffold15.135/L.us.o.m.scaffold250.2/L.us.o.m.scaffold118.99/L.us.o.m.scaffold76.116/L.us.o.m.scaffold189.106/L.us.o.m.scaffold6.395/L.us.o.m.scaffold135.65/L.us.o.m.scaffold43.40/L.us.o.m.scaffold361.24	13	down
ko04934	ko04934	Cushing syndrome	0.0155502	204/12383	0.626607	1	0.943739	L.us.o.m.scaffold80.139/L.us.o.m.scaffold187.72/L.us.o.m.scaffold103.215/L.us.o.m.scaffold38.17/L.us.o.m.scaffold122.85/L.us.o.m.scaffold344.31/L.us.o.m.scaffold50.85/L.us.o.m.scaffold48.42/L.us.o.m.scaffold48.211/L.us.o.m.scaffold68.48/L.us.o.m.scaffold13.328/L.us.o.m.scaffold169.114/L.us.o.m.scaffold98.166	13	down
ko04142	ko04142	Lysosome	0.0155502	218/12383	0.718786	1	0.943739	L.us.o.m.scaffold361.10/L.us.o.m.scaffold55.254/L.us.o.m.scaffold71.75/L.us.o.m.scaffold361.11/L.us.o.m.scaffold111.36/L.us.o.m.scaffold20.78/L.us.o.m.scaffold130.44/L.us.o.m.scaffold75.47/L.us.o.m.scaffold64.66/L.us.o.m.scaffold26.250/L.us.o.m.scaffold31.365/L.us.o.m.scaffold115.23/L.us.o.m.scaffold63.209	13	down
ko00062	ko00062	Fatty acid elongation	0.0143541	64/12383	0.00104247	0.0237535	0.0224171	L.us.o.m.scaffold50.92/L.us.o.m.scaffold4.162/L.us.o.m.scaffold4.368/L.us.o.m.scaffold0.393/L.us.o.m.scaffold97.82/L.us.o.m.scaffold52.303/L.us.o.m.scaffold63.264/L.us.o.m.scaffold50.75/L.us.o.m.scaffold31.305/L.us.o.m.scaffold111.82/L.us.o.m.scaffold75.8/L.us.o.m.scaffold54.95	12	down
ko03440	ko03440	Homologous recombination	0.0143541	135/12383	0.20044	0.968793	0.914288	L.us.o.m.scaffold239.58/L.us.o.m.scaffold71.121/L.us.o.m.scaffold36.152/L.us.o.m.scaffold72.2/L.us.o.m.scaffold199.45/L.us.o.m.scaffold8.543/L.us.o.m.scaffold317.10/L.us.o.m.scaffold41.276/L.us.o.m.scaffold6.311/L.us.o.m.scaffold110.16/L.us.o.m.scaffold347.12/L.us.o.m.scaffold130.107	12	down
ko04927	ko04927	Cortisol synthesis and secretion	0.0143541	136/12383	0.207358	0.972753	0.918025	L.us.o.m.scaffold80.139/L.us.o.m.scaffold187.72/L.us.o.m.scaffold103.215/L.us.o.m.scaffold38.17/L.us.o.m.scaffold122.85/L.us.o.m.scaffold344.31/L.us.o.m.scaffold50.85/L.us.o.m.scaffold48.42/L.us.o.m.scaffold68.48/L.us.o.m.scaffold13.328/L.us.o.m.scaffold169.114/L.us.o.m.scaffold98.166	12	down
ko04915	ko04915	Estrogen signaling pathway	0.0143541	138/12383	0.221498	1	0.943739	L.us.o.m.scaffold361.10/L.us.o.m.scaffold361.11/L.us.o.m.scaffold111.36/L.us.o.m.scaffold130.44/L.us.o.m.scaffold59.253/L.us.o.m.scaffold75.47/L.us.o.m.scaffold113.116/L.us.o.m.scaffold26.250/L.us.o.m.scaffold212.2/L.us.o.m.scaffold98.141/L.us.o.m.scaffold31.365/L.us.o.m.scaffold63.209	12	down
ko04917	ko04917	Prolactin signaling pathway	0.0143541	155/12383	0.354313	1	0.943739	L.us.o.m.scaffold80.139/L.us.o.m.scaffold187.72/L.us.o.m.scaffold103.215/L.us.o.m.scaffold38.17/L.us.o.m.scaffold122.85/L.us.o.m.scaffold344.31/L.us.o.m.scaffold50.85/L.us.o.m.scaffold48.42/L.us.o.m.scaffold68.48/L.us.o.m.scaffold13.328/L.us.o.m.scaffold169.114/L.us.o.m.scaffold98.166	12	down
ko04913	ko04913	Ovarian steroidogenesis	0.0143541	157/12383	0.370918	1	0.943739	L.us.o.m.scaffold80.139/L.us.o.m.scaffold187.72/L.us.o.m.scaffold103.215/L.us.o.m.scaffold38.17/L.us.o.m.scaffold122.85/L.us.o.m.scaffold344.31/L.us.o.m.scaffold50.85/L.us.o.m.scaffold48.42/L.us.o.m.scaffold68.48/L.us.o.m.scaffold13.328/L.us.o.m.scaffold169.114/L.us.o.m.scaffold98.166	12	down
ko04218	ko04218	Cellular senescence	0.0143541	217/12383	0.802515	1	0.943739	L.us.o.m.scaffold3.335/L.us.o.m.scaffold3.109/L.us.o.m.scaffold14.187/L.us.o.m.scaffold69.250/L.us.o.m.scaffold199.45/L.us.o.m.scaffold127.154/L.us.o.m.scaffold212.2/L.us.o.m.scaffold74.111/L.us.o.m.scaffold98.141/L.us.o.m.scaffold55.27/L.us.o.m.scaffold104.89/L.us.o.m.scaffold5.191	12	down
ko04110	ko04110	Cell cycle	0.0143541	234/12383	0.873762	1	0.943739	L.us.o.m.scaffold127.69/L.us.o.m.scaffold15.434/L.us.o.m.scaffold76.206/L.us.o.m.scaffold82.52/L.us.o.m.scaffold21.233/L.us.o.m.scaffold127.154/L.us.o.m.scaffold0.683/L.us.o.m.scaffold13.133/L.us.o.m.scaffold219.61/L.us.o.m.scaffold55.27/L.us.o.m.scaffold2.574/L.us.o.m.scaffold20.126	12	down
ko04114	ko04114	Oocyte meiosis	0.0143541	253/12383	0.927383	1	0.943739	L.us.o.m.scaffold70.55/L.us.o.m.scaffold61.132/L.us.o.m.scaffold76.206/L.us.o.m.scaffold82.52/L.us.o.m.scaffold127.154/L.us.o.m.scaffold0.683/L.us.o.m.scaffold212.2/L.us.o.m.scaffold98.141/L.us.o.m.scaffold101.91/L.us.o.m.scaffold104.89/L.us.o.m.scaffold5.191/L.us.o.m.scaffold20.126	12	down
ko04016	ko04016	MAPK signaling pathway - plant	0.0143541	310/12383	0.989588	1	0.943739	L.us.o.m.scaffold192.78/L.us.o.m.scaffold16.28/L.us.o.m.scaffold20.17/L.us.o.m.scaffold111.77/L.us.o.m.scaffold272.55/L.us.o.m.scaffold258.35/L.us.o.m.scaffold15.48/L.us.o.m.scaffold116.67/L.us.o.m.scaffold212.2/L.us.o.m.scaffold98.141/L.us.o.m.scaffold30.282/L.us.o.m.scaffold75.12	12	down
ko03013	ko03013	Nucleocytoplasmic transport	0.0143541	338/12383	0.996477	1	0.943739	L.us.o.m.scaffold140.81/L.us.o.m.scaffold0.686/L.us.o.m.scaffold12.227/L.us.o.m.scaffold43.167/L.us.o.m.scaffold26.87/L.us.o.m.scaffold77.85/L.us.o.m.scaffold71.136/L.us.o.m.scaffold233.93/L.us.o.m.scaffold69.16/L.us.o.m.scaffold110.66/L.us.o.m.scaffold27.14/L.us.o.m.scaffold154.117	12	down
ko05169	ko05169	Epstein-Barr virus infection	0.0143541	411/12383	0.999847	1	0.943739	L.us.o.m.scaffold99.92/L.us.o.m.scaffold243.31/L.us.o.m.scaffold15.448/L.us.o.m.scaffold43.215/L.us.o.m.scaffold232.27/L.us.o.m.scaffold39.197/L.us.o.m.scaffold0.683/L.us.o.m.scaffold27.16/L.us.o.m.scaffold55.27/L.us.o.m.scaffold123.17/L.us.o.m.scaffold65.214/L.us.o.m.scaffold165.101	12	down
ko05130	ko05130	Pathogenic Escherichia coli infection	0.0131579	68/12383	0.00551604	0.109976	0.103789	L.us.o.m.scaffold168.124/L.us.o.m.scaffold183.111/L.us.o.m.scaffold103.216/L.us.o.m.scaffold2.150/L.us.o.m.scaffold18.26/L.us.o.m.scaffold53.87/L.us.o.m.scaffold290.33/L.us.o.m.scaffold108.8/L.us.o.m.scaffold77.169/L.us.o.m.scaffold44.186/L.us.o.m.scaffold322.28	11	down
ko00130	ko00130	Ubiquinone and other terpenoid-quinone biosynthesis	0.0131579	78/12383	0.0152158	0.231135	0.218131	L.us.o.m.scaffold3.335/L.us.o.m.scaffold92.29/L.us.o.m.scaffold67.52/L.us.o.m.scaffold98.147/L.us.o.m.scaffold189.110/L.us.o.m.scaffold212.8/L.us.o.m.scaffold24.65/L.us.o.m.scaffold57.147/L.us.o.m.scaffold157.123/L.us.o.m.scaffold24.44/L.us.o.m.scaffold57.165	11	down
ko00350	ko00350	Tyrosine metabolism	0.0131579	111/12383	0.128665	0.770746	0.727382	L.us.o.m.scaffold200.90/L.us.o.m.scaffold124.72/L.us.o.m.scaffold98.5/L.us.o.m.scaffold98.9/L.us.o.m.scaffold65.162/L.us.o.m.scaffold9.258/L.us.o.m.scaffold255.5/L.us.o.m.scaffold38.261/L.us.o.m.scaffold57.236/L.us.o.m.scaffold30.260/L.us.o.m.scaffold170.59	11	down
ko00980	ko00980	Metabolism of xenobiotics by cytochrome P450	0.0131579	155/12383	0.477167	1	0.943739	L.us.o.m.scaffold220.81/L.us.o.m.scaffold124.72/L.us.o.m.scaffold98.5/L.us.o.m.scaffold255.5/L.us.o.m.scaffold344.31/L.us.o.m.scaffold50.85/L.us.o.m.scaffold220.80/L.us.o.m.scaffold43.347/L.us.o.m.scaffold170.59/L.us.o.m.scaffold169.114/L.us.o.m.scaffold98.166	11	down
ko05204	ko05204	Chemical carcinogenesis - DNA adducts	0.0131579	155/12383	0.477167	1	0.943739	L.us.o.m.scaffold220.81/L.us.o.m.scaffold124.72/L.us.o.m.scaffold98.5/L.us.o.m.scaffold255.5/L.us.o.m.scaffold344.31/L.us.o.m.scaffold50.85/L.us.o.m.scaffold220.80/L.us.o.m.scaffold43.347/L.us.o.m.scaffold170.59/L.us.o.m.scaffold169.114/L.us.o.m.scaffold98.166	11	down
ko04113	ko04113	Meiosis - yeast	0.0131579	176/12383	0.648794	1	0.943739	L.us.o.m.scaffold70.55/L.us.o.m.scaffold61.132/L.us.o.m.scaffold127.69/L.us.o.m.scaffold15.434/L.us.o.m.scaffold76.206/L.us.o.m.scaffold82.52/L.us.o.m.scaffold21.233/L.us.o.m.scaffold13.133/L.us.o.m.scaffold219.61/L.us.o.m.scaffold101.91/L.us.o.m.scaffold20.126	11	down
ko04140	ko04140	Autophagy - animal	0.0131579	237/12383	0.93146	1	0.943739	L.us.o.m.scaffold361.10/L.us.o.m.scaffold361.11/L.us.o.m.scaffold111.36/L.us.o.m.scaffold130.44/L.us.o.m.scaffold75.47/L.us.o.m.scaffold234.29/L.us.o.m.scaffold26.250/L.us.o.m.scaffold67.22/L.us.o.m.scaffold31.365/L.us.o.m.scaffold115.23/L.us.o.m.scaffold63.209	11	down
ko05016	ko05016	Huntington disease	0.0131579	259/12383	0.967048	1	0.943739	L.us.o.m.scaffold3.335/L.us.o.m.scaffold15.135/L.us.o.m.scaffold76.116/L.us.o.m.scaffold243.31/L.us.o.m.scaffold43.215/L.us.o.m.scaffold6.395/L.us.o.m.scaffold69.250/L.us.o.m.scaffold39.197/L.us.o.m.scaffold27.16/L.us.o.m.scaffold65.214/L.us.o.m.scaffold165.101	11	down
ko00400	ko00400	Phenylalanine, tyrosine and tryptophan biosynthesis	0.0119617	88/12383	0.0720846	0.57043	0.538337	L.us.o.m.scaffold307.40/L.us.o.m.scaffold82.9/L.us.o.m.scaffold103.60/L.us.o.m.scaffold106.149/L.us.o.m.scaffold84.165/L.us.o.m.scaffold239.4/L.us.o.m.scaffold77.248/L.us.o.m.scaffold220.73/L.us.o.m.scaffold159.2/L.us.o.m.scaffold132.32	10	down
ko03020	ko03020	RNA polymerase	0.0119617	92/12383	0.0909904	0.645021	0.608731	L.us.o.m.scaffold99.92/L.us.o.m.scaffold243.31/L.us.o.m.scaffold15.448/L.us.o.m.scaffold43.215/L.us.o.m.scaffold232.27/L.us.o.m.scaffold39.197/L.us.o.m.scaffold27.16/L.us.o.m.scaffold142.12/L.us.o.m.scaffold65.214/L.us.o.m.scaffold165.101	10	down
ko00410	ko00410	beta-Alanine metabolism	0.0119617	96/12383	0.112595	0.759306	0.716587	L.us.o.m.scaffold100.114/L.us.o.m.scaffold200.90/L.us.o.m.scaffold57.121/L.us.o.m.scaffold146.17/L.us.o.m.scaffold118.99/L.us.o.m.scaffold133.3/L.us.o.m.scaffold13.132/L.us.o.m.scaffold175.3/L.us.o.m.scaffold30.260/L.us.o.m.scaffold3.332	10	down
ko04210	ko04210	Apoptosis	0.0119617	103/12383	0.156688	0.876903	0.827567	L.us.o.m.scaffold361.10/L.us.o.m.scaffold361.11/L.us.o.m.scaffold111.36/L.us.o.m.scaffold77.169/L.us.o.m.scaffold130.44/L.us.o.m.scaffold75.47/L.us.o.m.scaffold26.250/L.us.o.m.scaffold31.365/L.us.o.m.scaffold115.23/L.us.o.m.scaffold63.209	10	down
ko00592	ko00592	alpha-Linolenic acid metabolism	0.0119617	109/12383	0.20031	0.968793	0.914288	L.us.o.m.scaffold196.112/L.us.o.m.scaffold136.18/L.us.o.m.scaffold13.173/L.us.o.m.scaffold77.125/L.us.o.m.scaffold16.216/L.us.o.m.scaffold95.157/L.us.o.m.scaffold150.71/L.us.o.m.scaffold198.43/L.us.o.m.scaffold80.110/L.us.o.m.scaffold10.168	10	down
ko00564	ko00564	Glycerophospholipid metabolism	0.0119617	207/12383	0.899507	1	0.943739	L.us.o.m.scaffold13.64/L.us.o.m.scaffold29.124/L.us.o.m.scaffold143.42/L.us.o.m.scaffold83.10/L.us.o.m.scaffold208.61/L.us.o.m.scaffold83.137/L.us.o.m.scaffold294.37/L.us.o.m.scaffold96.100+L.us.o.m.scaffold96.102/L.us.o.m.scaffold32.141/L.us.o.m.scaffold250.12	10	down
ko04111	ko04111	Cell cycle - yeast	0.0119617	209/12383	0.905589	1	0.943739	L.us.o.m.scaffold77.85/L.us.o.m.scaffold127.69/L.us.o.m.scaffold15.434/L.us.o.m.scaffold76.206/L.us.o.m.scaffold82.52/L.us.o.m.scaffold21.233/L.us.o.m.scaffold13.133/L.us.o.m.scaffold219.61/L.us.o.m.scaffold2.574/L.us.o.m.scaffold20.126	10	down
ko02026	ko02026	Biofilm formation - Escherichia coli	0.0107656	28/12383	5.99e-05	0.00272841	0.00257491	L.us.o.m.scaffold90.158/L.us.o.m.scaffold191.15/L.us.o.m.scaffold118.111/L.us.o.m.scaffold84.171/L.us.o.m.scaffold16.281/L.us.o.m.scaffold24.384/L.us.o.m.scaffold227.50/L.us.o.m.scaffold327.27/L.us.o.m.scaffold170.40	9	down
ko00591	ko00591	Linoleic acid metabolism	0.0107656	71/12383	0.0485871	0.456126	0.430464	L.us.o.m.scaffold196.112/L.us.o.m.scaffold220.81/L.us.o.m.scaffold103.215/L.us.o.m.scaffold13.173/L.us.o.m.scaffold150.71/L.us.o.m.scaffold220.80/L.us.o.m.scaffold198.43/L.us.o.m.scaffold13.328/L.us.o.m.scaffold80.110	9	down
ko05322	ko05322	Systemic lupus erythematosus	0.0107656	82/12383	0.10053	0.697157	0.657934	L.us.o.m.scaffold10.242/L.us.o.m.scaffold137.127/L.us.o.m.scaffold36.121/L.us.o.m.scaffold212.2/L.us.o.m.scaffold107.75/L.us.o.m.scaffold155.101/L.us.o.m.scaffold98.141/L.us.o.m.scaffold258.28/L.us.o.m.scaffold107.77	9	down
ko00061	ko00061	Fatty acid biosynthesis	0.0107656	85/12383	0.118723	0.770746	0.727382	L.us.o.m.scaffold109.112/L.us.o.m.scaffold49.123/L.us.o.m.scaffold50.105/L.us.o.m.scaffold206.7/L.us.o.m.scaffold4.384/L.us.o.m.scaffold206.5/L.us.o.m.scaffold15.61/L.us.o.m.scaffold3.664/L.us.o.m.scaffold160.118	9	down
ko00053	ko00053	Ascorbate and aldarate metabolism	0.0107656	105/12383	0.277653	1	0.943739	L.us.o.m.scaffold77.214/L.us.o.m.scaffold3.208/L.us.o.m.scaffold146.17/L.us.o.m.scaffold133.31/L.us.o.m.scaffold22.258/L.us.o.m.scaffold22.33/L.us.o.m.scaffold83.117/L.us.o.m.scaffold13.132/L.us.o.m.scaffold3.332	9	down
ko03420	ko03420	Nucleotide excision repair	0.0107656	145/12383	0.651551	1	0.943739	L.us.o.m.scaffold69.132/L.us.o.m.scaffold39.244/L.us.o.m.scaffold136.72/L.us.o.m.scaffold71.121/L.us.o.m.scaffold126.2/L.us.o.m.scaffold41.276/L.us.o.m.scaffold6.311/L.us.o.m.scaffold347.12/L.us.o.m.scaffold130.107	9	down
ko00480	ko00480	Glutathione metabolism	0.0107656	147/12383	0.667616	1	0.943739	L.us.o.m.scaffold16.328/L.us.o.m.scaffold57.121/L.us.o.m.scaffold90.106/L.us.o.m.scaffold243.31/L.us.o.m.scaffold133.31/L.us.o.m.scaffold22.33/L.us.o.m.scaffold76.37/L.us.o.m.scaffold83.117/L.us.o.m.scaffold43.347	9	down
ko05034	ko05034	Alcoholism	0.0107656	153/12383	0.713101	1	0.943739	L.us.o.m.scaffold98.9/L.us.o.m.scaffold137.127/L.us.o.m.scaffold36.121/L.us.o.m.scaffold212.2/L.us.o.m.scaffold107.75/L.us.o.m.scaffold155.101/L.us.o.m.scaffold98.141/L.us.o.m.scaffold258.28/L.us.o.m.scaffold107.77	9	down
ko04145	ko04145	Phagosome	0.0107656	158/12383	0.747777	1	0.943739	L.us.o.m.scaffold2.150/L.us.o.m.scaffold36.197/L.us.o.m.scaffold18.26/L.us.o.m.scaffold9.115/L.us.o.m.scaffold108.8/L.us.o.m.scaffold77.169/L.us.o.m.scaffold27.77/L.us.o.m.scaffold115.23/L.us.o.m.scaffold322.28	9	down
ko04217	ko04217	Necroptosis	0.0107656	158/12383	0.747777	1	0.943739	L.us.o.m.scaffold83.51/L.us.o.m.scaffold3.335/L.us.o.m.scaffold199.71/L.us.o.m.scaffold24.384/L.us.o.m.scaffold227.50/L.us.o.m.scaffold190.68/L.us.o.m.scaffold69.250/L.us.o.m.scaffold212.2/L.us.o.m.scaffold98.141	9	down
ko04530	ko04530	Tight junction	0.0107656	167/12383	0.802659	1	0.943739	L.us.o.m.scaffold9.115/L.us.o.m.scaffold77.169/L.us.o.m.scaffold168.90/L.us.o.m.scaffold2.132/L.us.o.m.scaffold16.333/L.us.o.m.scaffold90.102/L.us.o.m.scaffold27.77/L.us.o.m.scaffold67.22/L.us.o.m.scaffold87.68	9	down
ko04922	ko04922	Glucagon signaling pathway	0.0107656	187/12383	0.89197	1	0.943739	L.us.o.m.scaffold68.192/L.us.o.m.scaffold24.384/L.us.o.m.scaffold227.50/L.us.o.m.scaffold16.333/L.us.o.m.scaffold90.102/L.us.o.m.scaffold13.507/L.us.o.m.scaffold212.2/L.us.o.m.scaffold67.22/L.us.o.m.scaffold98.141	9	down
ko05166	ko05166	Human T-cell leukemia virus 1 infection	0.0107656	229/12383	0.975459	1	0.943739	L.us.o.m.scaffold3.335/L.us.o.m.scaffold0.238/L.us.o.m.scaffold71.121/L.us.o.m.scaffold69.250/L.us.o.m.scaffold76.206/L.us.o.m.scaffold126.2/L.us.o.m.scaffold82.52/L.us.o.m.scaffold127.154/L.us.o.m.scaffold20.126	9	down
ko05203	ko05203	Viral carcinogenesis	0.0107656	256/12383	0.991654	1	0.943739	L.us.o.m.scaffold68.192/L.us.o.m.scaffold9.115/L.us.o.m.scaffold13.507/L.us.o.m.scaffold27.77/L.us.o.m.scaffold0.683/L.us.o.m.scaffold155.101/L.us.o.m.scaffold55.27/L.us.o.m.scaffold258.28/L.us.o.m.scaffold20.126	9	down
ko04626	ko04626	Plant-pathogen interaction	0.0107656	329/12383	0.999686	1	0.943739	L.us.o.m.scaffold137.41/L.us.o.m.scaffold80.134/L.us.o.m.scaffold118.114/L.us.o.m.scaffold294.2/L.us.o.m.scaffold258.35/L.us.o.m.scaffold248.47/L.us.o.m.scaffold212.2/L.us.o.m.scaffold98.141/L.us.o.m.scaffold72.53	9	down
ko04714	ko04714	Thermogenesis	0.0107656	348/12383	0.999876	1	0.943739	L.us.o.m.scaffold20.17/L.us.o.m.scaffold197.14/L.us.o.m.scaffold49.123/L.us.o.m.scaffold16.333/L.us.o.m.scaffold90.102/L.us.o.m.scaffold30.30/L.us.o.m.scaffold48.122/L.us.o.m.scaffold67.22/L.us.o.m.scaffold82.199	9	down
ko00220	ko00220	Arginine biosynthesis	0.00956938	76/12383	0.139457	0.808853	0.763346	L.us.o.m.scaffold83.51/L.us.o.m.scaffold199.71/L.us.o.m.scaffold70.108/L.us.o.m.scaffold34.113/L.us.o.m.scaffold137.41/L.us.o.m.scaffold113.37/L.us.o.m.scaffold24.339/L.us.o.m.scaffold172.5	8	down
ko00910	ko00910	Nitrogen metabolism	0.00956938	84/12383	0.205344	0.972753	0.918025	L.us.o.m.scaffold83.51/L.us.o.m.scaffold199.71/L.us.o.m.scaffold14.295/L.us.o.m.scaffold22.133/L.us.o.m.scaffold52.158/L.us.o.m.scaffold64.104/L.us.o.m.scaffold34.321/L.us.o.m.scaffold67.68	8	down
ko00071	ko00071	Fatty acid degradation	0.00956938	87/12383	0.232778	1	0.943739	L.us.o.m.scaffold124.72/L.us.o.m.scaffold98.5/L.us.o.m.scaffold49.123/L.us.o.m.scaffold146.17/L.us.o.m.scaffold255.5/L.us.o.m.scaffold13.132/L.us.o.m.scaffold170.59/L.us.o.m.scaffold3.332	8	down
ko00052	ko00052	Galactose metabolism	0.00956938	117/12383	0.537872	1	0.943739	L.us.o.m.scaffold55.254/L.us.o.m.scaffold200.54/L.us.o.m.scaffold31.310/L.us.o.m.scaffold84.232/L.us.o.m.scaffold13.333/L.us.o.m.scaffold20.78/L.us.o.m.scaffold68.18/L.us.o.m.scaffold4.37	8	down
ko00460	ko00460	Cyanoamino acid metabolism	0.00956938	125/12383	0.61402	1	0.943739	L.us.o.m.scaffold48.307/L.us.o.m.scaffold220.81/L.us.o.m.scaffold69.23/L.us.o.m.scaffold71.151/L.us.o.m.scaffold38.17/L.us.o.m.scaffold38.14/L.us.o.m.scaffold38.16/L.us.o.m.scaffold220.80	8	down
ko04213	ko04213	Longevity regulating pathway - multiple species	0.00956938	130/12383	0.658095	1	0.943739	L.us.o.m.scaffold15.135/L.us.o.m.scaffold76.116/L.us.o.m.scaffold84.250/L.us.o.m.scaffold6.395/L.us.o.m.scaffold16.333/L.us.o.m.scaffold90.102/L.us.o.m.scaffold84.249/L.us.o.m.scaffold67.22	8	down
ko04151	ko04151	PI3K-Akt signaling pathway	0.00956938	241/12383	0.99344	1	0.943739	L.us.o.m.scaffold20.17/L.us.o.m.scaffold70.55/L.us.o.m.scaffold9.115/L.us.o.m.scaffold61.132/L.us.o.m.scaffold27.77/L.us.o.m.scaffold0.683/L.us.o.m.scaffold67.22/L.us.o.m.scaffold101.91	8	down
ko03018	ko03018	RNA degradation	0.00956938	261/12383	0.997314	1	0.943739	L.us.o.m.scaffold6.182/L.us.o.m.scaffold29.36/L.us.o.m.scaffold67.50/L.us.o.m.scaffold0.686/L.us.o.m.scaffold182.27/L.us.o.m.scaffold141.72/L.us.o.m.scaffold171.26/L.us.o.m.scaffold229.28	8	down
ko04112	ko04112	Cell cycle - Caulobacter	0.00837321	37/12383	0.0107953	0.191317	0.180553	L.us.o.m.scaffold80.126/L.us.o.m.scaffold350.8/L.us.o.m.scaffold187.17/L.us.o.m.scaffold4.392/L.us.o.m.scaffold278.41/L.us.o.m.scaffold135.119/L.us.o.m.scaffold162.46	7	down
ko00625	ko00625	Chloroalkane and chloroalkene degradation	0.00837321	38/12383	0.0124827	0.207378	0.195711	L.us.o.m.scaffold124.72/L.us.o.m.scaffold98.5/L.us.o.m.scaffold146.17/L.us.o.m.scaffold255.5/L.us.o.m.scaffold13.132/L.us.o.m.scaffold170.59/L.us.o.m.scaffold3.332	7	down
ko00073	ko00073	Cutin, suberine and wax biosynthesis	0.00837321	62/12383	0.123066	0.770746	0.727382	L.us.o.m.scaffold200.12/L.us.o.m.scaffold20.70/L.us.o.m.scaffold55.262/L.us.o.m.scaffold37.16/L.us.o.m.scaffold208.63/L.us.o.m.scaffold44.194/L.us.o.m.scaffold143.38	7	down
ko01040	ko01040	Biosynthesis of unsaturated fatty acids	0.00837321	69/12383	0.182758	0.951616	0.898077	L.us.o.m.scaffold4.162/L.us.o.m.scaffold38.30/L.us.o.m.scaffold28.196/L.us.o.m.scaffold100.115/L.us.o.m.scaffold52.303/L.us.o.m.scaffold50.75/L.us.o.m.scaffold3.656	7	down
ko03410	ko03410	Base excision repair	0.00837321	79/12383	0.283916	1	0.943739	L.us.o.m.scaffold155.10/L.us.o.m.scaffold71.121/L.us.o.m.scaffold219.65/L.us.o.m.scaffold126.2/L.us.o.m.scaffold113.54/L.us.o.m.scaffold307.43/L.us.o.m.scaffold24.327	7	down
ko00906	ko00906	Carotenoid biosynthesis	0.00837321	82/12383	0.316667	1	0.943739	L.us.o.m.scaffold66.126/L.us.o.m.scaffold35.74/L.us.o.m.scaffold196.12/L.us.o.m.scaffold66.115/L.us.o.m.scaffold9.41/L.us.o.m.scaffold60.263/L.us.o.m.scaffold4.501	7	down
ko04976	ko04976	Bile secretion	0.00837321	86/12383	0.361249	1	0.943739	L.us.o.m.scaffold32.45/L.us.o.m.scaffold64.122/L.us.o.m.scaffold96.205/L.us.o.m.scaffold259.53/L.us.o.m.scaffold135.137/L.us.o.m.scaffold39.21/L.us.o.m.scaffold72.69	7	down
ko03430	ko03430	Mismatch repair	0.00837321	102/12383	0.538435	1	0.943739	L.us.o.m.scaffold71.121/L.us.o.m.scaffold47.152/L.us.o.m.scaffold41.276/L.us.o.m.scaffold6.311/L.us.o.m.scaffold110.16/L.us.o.m.scaffold347.12/L.us.o.m.scaffold130.107	7	down
ko00982	ko00982	Drug metabolism - cytochrome P450	0.00837321	108/12383	0.599969	1	0.943739	L.us.o.m.scaffold220.81/L.us.o.m.scaffold124.72/L.us.o.m.scaffold98.5/L.us.o.m.scaffold255.5/L.us.o.m.scaffold220.80/L.us.o.m.scaffold43.347/L.us.o.m.scaffold170.59	7	down
ko03460	ko03460	Fanconi anemia pathway	0.00837321	110/12383	0.619515	1	0.943739	L.us.o.m.scaffold211.96/L.us.o.m.scaffold232.64/L.us.o.m.scaffold41.276/L.us.o.m.scaffold47.271/L.us.o.m.scaffold6.311/L.us.o.m.scaffold347.12/L.us.o.m.scaffold130.107	7	down
ko04011	ko04011	MAPK signaling pathway - yeast	0.00837321	126/12383	0.755179	1	0.943739	L.us.o.m.scaffold28.101/L.us.o.m.scaffold77.85/L.us.o.m.scaffold8.553/L.us.o.m.scaffold55.95/L.us.o.m.scaffold0.683/L.us.o.m.scaffold32.141/L.us.o.m.scaffold17.254	7	down
ko05231	ko05231	Choline metabolism in cancer	0.00837321	129/12383	0.776274	1	0.943739	L.us.o.m.scaffold28.101/L.us.o.m.scaffold9.115/L.us.o.m.scaffold243.17/L.us.o.m.scaffold96.100+L.us.o.m.scaffold96.102/L.us.o.m.scaffold27.77/L.us.o.m.scaffold17.254/L.us.o.m.scaffold250.12	7	down
ko04068	ko04068	FoxO signaling pathway	0.00837321	139/12383	0.836853	1	0.943739	L.us.o.m.scaffold15.135/L.us.o.m.scaffold76.116/L.us.o.m.scaffold6.395/L.us.o.m.scaffold16.333/L.us.o.m.scaffold90.102/L.us.o.m.scaffold127.154/L.us.o.m.scaffold67.22	7	down
ko04371	ko04371	Apelin signaling pathway	0.00837321	192/12383	0.977867	1	0.943739	L.us.o.m.scaffold20.17/L.us.o.m.scaffold65.243/L.us.o.m.scaffold16.333/L.us.o.m.scaffold90.102/L.us.o.m.scaffold212.2/L.us.o.m.scaffold67.22/L.us.o.m.scaffold98.141	7	down
ko04120	ko04120	Ubiquitin mediated proteolysis	0.00837321	266/12383	0.999272	1	0.943739	L.us.o.m.scaffold71.121/L.us.o.m.scaffold76.206/L.us.o.m.scaffold82.52/L.us.o.m.scaffold2.574/L.us.o.m.scaffold104.89/L.us.o.m.scaffold5.191/L.us.o.m.scaffold20.126	7	down
ko00340	ko00340	Histidine metabolism	0.00717703	40/12383	0.0500451	0.456126	0.430464	L.us.o.m.scaffold57.309/L.us.o.m.scaffold146.17/L.us.o.m.scaffold59.29/L.us.o.m.scaffold13.132/L.us.o.m.scaffold161.23/L.us.o.m.scaffold3.332	6	down
ko00670	ko00670	One carbon pool by folate	0.00717703	40/12383	0.0500451	0.456126	0.430464	L.us.o.m.scaffold69.23/L.us.o.m.scaffold115.170/L.us.o.m.scaffold199.114/L.us.o.m.scaffold71.151/L.us.o.m.scaffold133.4/L.us.o.m.scaffold12.4	6	down
ko00730	ko00730	Thiamine metabolism	0.00717703	45/12383	0.0802871	0.595619	0.562108	L.us.o.m.scaffold220.67/L.us.o.m.scaffold159.7/L.us.o.m.scaffold30.364/L.us.o.m.scaffold41.69/L.us.o.m.scaffold138.143/L.us.o.m.scaffold94.91	6	down
ko00900	ko00900	Terpenoid backbone biosynthesis	0.00717703	106/12383	0.72912	1	0.943739	L.us.o.m.scaffold30.364/L.us.o.m.scaffold1.7/L.us.o.m.scaffold23.302/L.us.o.m.scaffold0.238/L.us.o.m.scaffold48.240/L.us.o.m.scaffold82.82	6	down
ko00360	ko00360	Phenylalanine metabolism	0.00717703	111/12383	0.768635	1	0.943739	L.us.o.m.scaffold39.64/L.us.o.m.scaffold200.90/L.us.o.m.scaffold98.9/L.us.o.m.scaffold9.258/L.us.o.m.scaffold38.261/L.us.o.m.scaffold30.260	6	down
ko00941	ko00941	Flavonoid biosynthesis	0.00717703	115/12383	0.797035	1	0.943739	L.us.o.m.scaffold73.200/L.us.o.m.scaffold37.16/L.us.o.m.scaffold67.6/L.us.o.m.scaffold34.260/L.us.o.m.scaffold5.14/L.us.o.m.scaffold347.6	6	down
ko00945	ko00945	Stilbenoid, diarylheptanoid and gingerol biosynthesis	0.00717703	116/12383	0.803699	1	0.943739	L.us.o.m.scaffold136.180/L.us.o.m.scaffold73.200/L.us.o.m.scaffold37.16/L.us.o.m.scaffold136.183/L.us.o.m.scaffold48.28/L.us.o.m.scaffold5.14	6	down
ko05205	ko05205	Proteoglycans in cancer	0.00717703	117/12383	0.810193	1	0.943739	L.us.o.m.scaffold20.17/L.us.o.m.scaffold9.115/L.us.o.m.scaffold27.77/L.us.o.m.scaffold70.171/L.us.o.m.scaffold34.171/L.us.o.m.scaffold115.23	6	down
ko04020	ko04020	Calcium signaling pathway	0.00717703	120/12383	0.828665	1	0.943739	L.us.o.m.scaffold3.335/L.us.o.m.scaffold69.250/L.us.o.m.scaffold46.69/L.us.o.m.scaffold212.2/L.us.o.m.scaffold74.111/L.us.o.m.scaffold98.141	6	down
ko00020	ko00020	Citrate cycle (TCA cycle)	0.00717703	122/12383	0.840164	1	0.943739	L.us.o.m.scaffold14.379/L.us.o.m.scaffold22.255/L.us.o.m.scaffold1.9/L.us.o.m.scaffold96.120/L.us.o.m.scaffold44.128/L.us.o.m.scaffold33.161	6	down
ko04211	ko04211	Longevity regulating pathway	0.00717703	124/12383	0.85103	1	0.943739	L.us.o.m.scaffold15.135/L.us.o.m.scaffold76.116/L.us.o.m.scaffold6.395/L.us.o.m.scaffold16.333/L.us.o.m.scaffold90.102/L.us.o.m.scaffold67.22	6	down
ko05206	ko05206	MicroRNAs in cancer	0.00717703	128/12383	0.870952	1	0.943739	L.us.o.m.scaffold32.45/L.us.o.m.scaffold64.122/L.us.o.m.scaffold73.186/L.us.o.m.scaffold259.53/L.us.o.m.scaffold21.233/L.us.o.m.scaffold72.69	6	down
ko04013	ko04013	MAPK signaling pathway - fly	0.00717703	133/12383	0.89268	1	0.943739	L.us.o.m.scaffold65.243/L.us.o.m.scaffold15.135/L.us.o.m.scaffold76.116/L.us.o.m.scaffold9.115/L.us.o.m.scaffold6.395/L.us.o.m.scaffold27.77	6	down
ko00562	ko00562	Inositol phosphate metabolism	0.00717703	135/12383	0.900457	1	0.943739	L.us.o.m.scaffold3.208/L.us.o.m.scaffold28.101/L.us.o.m.scaffold4.197/L.us.o.m.scaffold73.103/L.us.o.m.scaffold46.69/L.us.o.m.scaffold17.254	6	down
ko04666	ko04666	Fc gamma R-mediated phagocytosis	0.00717703	140/12383	0.917812	1	0.943739	L.us.o.m.scaffold28.101/L.us.o.m.scaffold9.115/L.us.o.m.scaffold96.100+L.us.o.m.scaffold96.102/L.us.o.m.scaffold44.186/L.us.o.m.scaffold27.77/L.us.o.m.scaffold17.254	6	down
ko04728	ko04728	Dopaminergic synapse	0.00717703	145/12383	0.932467	1	0.943739	L.us.o.m.scaffold98.9/L.us.o.m.scaffold70.55/L.us.o.m.scaffold61.132/L.us.o.m.scaffold212.2/L.us.o.m.scaffold98.141/L.us.o.m.scaffold101.91	6	down
ko04014	ko04014	Ras signaling pathway	0.00717703	154/12383	0.953115	1	0.943739	L.us.o.m.scaffold9.115/L.us.o.m.scaffold77.243/L.us.o.m.scaffold96.100+L.us.o.m.scaffold96.102/L.us.o.m.scaffold27.77/L.us.o.m.scaffold212.2/L.us.o.m.scaffold98.141	6	down
ko04310	ko04310	Wnt signaling pathway	0.00717703	155/12383	0.955016	1	0.943739	L.us.o.m.scaffold9.115/L.us.o.m.scaffold52.316/L.us.o.m.scaffold27.77/L.us.o.m.scaffold9.282/L.us.o.m.scaffold104.89/L.us.o.m.scaffold5.191	6	down
ko04070	ko04070	Phosphatidylinositol signaling system	0.00717703	166/12383	0.971772	1	0.943739	L.us.o.m.scaffold28.101/L.us.o.m.scaffold4.197/L.us.o.m.scaffold46.69/L.us.o.m.scaffold212.2/L.us.o.m.scaffold98.141/L.us.o.m.scaffold17.254	6	down
ko04921	ko04921	Oxytocin signaling pathway	0.00717703	177/12383	0.982603	1	0.943739	L.us.o.m.scaffold16.333/L.us.o.m.scaffold90.102/L.us.o.m.scaffold248.47/L.us.o.m.scaffold212.2/L.us.o.m.scaffold67.22/L.us.o.m.scaffold98.141	6	down
ko05165	ko05165	Human papillomavirus infection	0.00717703	200/12383	0.993989	1	0.943739	L.us.o.m.scaffold70.55/L.us.o.m.scaffold68.192/L.us.o.m.scaffold61.132/L.us.o.m.scaffold13.507/L.us.o.m.scaffold55.27/L.us.o.m.scaffold101.91	6	down
ko03015	ko03015	mRNA surveillance pathway	0.00717703	283/12383	0.999915	1	0.943739	L.us.o.m.scaffold0.686/L.us.o.m.scaffold70.55/L.us.o.m.scaffold61.132/L.us.o.m.scaffold10.205/L.us.o.m.scaffold248.44/L.us.o.m.scaffold101.91	6	down
ko03040	ko03040	Spliceosome	0.00717703	412/12383	1	1	0.943739	L.us.o.m.scaffold96.136/L.us.o.m.scaffold139.98/L.us.o.m.scaffold13.294/L.us.o.m.scaffold308.18/L.us.o.m.scaffold178.14/L.us.o.m.scaffold50.246	6	down
ko04141	ko04141	Protein processing in endoplasmic reticulum	0.00717703	415/12383	1	1	0.943739	L.us.o.m.scaffold36.197/L.us.o.m.scaffold0.520/L.us.o.m.scaffold220.91/L.us.o.m.scaffold55.131/L.us.o.m.scaffold139.28/L.us.o.m.scaffold62.54	6	down
ko00603	ko00603	Glycosphingolipid biosynthesis - globo and isoglobo series	0.00598086	27/12383	0.0323227	0.35555	0.335546	L.us.o.m.scaffold84.232/L.us.o.m.scaffold48.300/L.us.o.m.scaffold169.138/L.us.o.m.scaffold117.107/L.us.o.m.scaffold357.21	5	down
ko00981	ko00981	Insect hormone biosynthesis	0.00598086	30/12383	0.0483728	0.456126	0.430464	L.us.o.m.scaffold146.17/L.us.o.m.scaffold344.31/L.us.o.m.scaffold13.132/L.us.o.m.scaffold50.85/L.us.o.m.scaffold3.332	5	down
ko00780	ko00780	Biotin metabolism	0.00598086	32/12383	0.0612702	0.514347	0.48541	L.us.o.m.scaffold50.105/L.us.o.m.scaffold4.384/L.us.o.m.scaffold15.61/L.us.o.m.scaffold3.664/L.us.o.m.scaffold160.118	5	down
ko04540	ko04540	Gap junction	0.00598086	44/12383	0.173324	0.937125	0.884401	L.us.o.m.scaffold2.150/L.us.o.m.scaffold18.26/L.us.o.m.scaffold108.8/L.us.o.m.scaffold77.169/L.us.o.m.scaffold322.28	5	down
ko00531	ko00531	Glycosaminoglycan degradation	0.00598086	45/12383	0.184954	0.951616	0.898077	L.us.o.m.scaffold55.254/L.us.o.m.scaffold71.75/L.us.o.m.scaffold20.78/L.us.o.m.scaffold70.171/L.us.o.m.scaffold34.171	5	down
ko00950	ko00950	Isoquinoline alkaloid biosynthesis	0.00598086	65/12383	0.449311	1	0.943739	L.us.o.m.scaffold200.90/L.us.o.m.scaffold98.9/L.us.o.m.scaffold65.162/L.us.o.m.scaffold57.236/L.us.o.m.scaffold30.260	5	down
ko01523	ko01523	Antifolate resistance	0.00598086	65/12383	0.449311	1	0.943739	L.us.o.m.scaffold69.23/L.us.o.m.scaffold291.12/L.us.o.m.scaffold71.151/L.us.o.m.scaffold39.21/L.us.o.m.scaffold72.69	5	down
ko00100	ko00100	Steroid biosynthesis	0.00598086	70/12383	0.515194	1	0.943739	L.us.o.m.scaffold83.129/L.us.o.m.scaffold101.94/L.us.o.m.scaffold76.153/L.us.o.m.scaffold64.190/L.us.o.m.scaffold15.298	5	down
ko04726	ko04726	Serotonergic synapse	0.00598086	71/12383	0.527987	1	0.943739	L.us.o.m.scaffold98.9/L.us.o.m.scaffold103.215/L.us.o.m.scaffold204.15/L.us.o.m.scaffold204.13/L.us.o.m.scaffold13.328	5	down
ko00960	ko00960	Tropane, piperidine and pyridine alkaloid biosynthesis	0.00598086	73/12383	0.55311	1	0.943739	L.us.o.m.scaffold45.11/L.us.o.m.scaffold200.90/L.us.o.m.scaffold41.5/L.us.o.m.scaffold45.12/L.us.o.m.scaffold30.260	5	down
ko00640	ko00640	Propanoate metabolism	0.00598086	74/12383	0.565424	1	0.943739	L.us.o.m.scaffold109.112/L.us.o.m.scaffold118.99/L.us.o.m.scaffold206.7/L.us.o.m.scaffold206.5/L.us.o.m.scaffold96.120	5	down
ko05131	ko05131	Shigellosis	0.00598086	78/12383	0.612864	1	0.943739	L.us.o.m.scaffold9.115/L.us.o.m.scaffold44.186/L.us.o.m.scaffold27.77/L.us.o.m.scaffold104.89/L.us.o.m.scaffold5.191	5	down
ko05230	ko05230	Central carbon metabolism in cancer	0.00598086	79/12383	0.624241	1	0.943739	L.us.o.m.scaffold16.328/L.us.o.m.scaffold90.106/L.us.o.m.scaffold68.192/L.us.o.m.scaffold13.507/L.us.o.m.scaffold4.37	5	down
ko04962	ko04962	Vasopressin-regulated water reabsorption	0.00598086	82/12383	0.657142	1	0.943739	L.us.o.m.scaffold96.205/L.us.o.m.scaffold131.28/L.us.o.m.scaffold135.137/L.us.o.m.scaffold40.2/L.us.o.m.scaffold25.50	5	down
ko00280	ko00280	Valine, leucine and isoleucine degradation	0.00598086	86/12383	0.698032	1	0.943739	L.us.o.m.scaffold29.159/L.us.o.m.scaffold146.17/L.us.o.m.scaffold39.40/L.us.o.m.scaffold13.132/L.us.o.m.scaffold3.332	5	down
ko04914	ko04914	Progesterone-mediated oocyte maturation	0.00598086	87/12383	0.707711	1	0.943739	L.us.o.m.scaffold76.206/L.us.o.m.scaffold82.52/L.us.o.m.scaffold127.154/L.us.o.m.scaffold55.27/L.us.o.m.scaffold2.574	5	down
ko02010	ko02010	ABC transporters	0.00598086	92/12383	0.752819	1	0.943739	L.us.o.m.scaffold32.45/L.us.o.m.scaffold64.122/L.us.o.m.scaffold259.53/L.us.o.m.scaffold39.21/L.us.o.m.scaffold72.69	5	down
ko05202	ko05202	Transcriptional misregulation in cancer	0.00598086	94/12383	0.76934	1	0.943739	L.us.o.m.scaffold13.57/L.us.o.m.scaffold137.127/L.us.o.m.scaffold36.121/L.us.o.m.scaffold107.75/L.us.o.m.scaffold107.77	5	down
ko04710	ko04710	Circadian rhythm	0.00598086	98/12383	0.799838	1	0.943739	L.us.o.m.scaffold16.333/L.us.o.m.scaffold90.102/L.us.o.m.scaffold67.22/L.us.o.m.scaffold104.89/L.us.o.m.scaffold5.191	5	down
ko04931	ko04931	Insulin resistance	0.00598086	123/12383	0.924689	1	0.943739	L.us.o.m.scaffold24.384/L.us.o.m.scaffold227.50/L.us.o.m.scaffold16.333/L.us.o.m.scaffold90.102/L.us.o.m.scaffold67.22	5	down
ko03060	ko03060	Protein export	0.00598086	128/12383	0.939061	1	0.943739	L.us.o.m.scaffold0.577/L.us.o.m.scaffold52.147/L.us.o.m.scaffold36.197/L.us.o.m.scaffold13.439/L.us.o.m.scaffold62.54	5	down
ko04024	ko04024	cAMP signaling pathway	0.00598086	131/12383	0.946453	1	0.943739	L.us.o.m.scaffold9.115/L.us.o.m.scaffold96.100+L.us.o.m.scaffold96.102/L.us.o.m.scaffold27.77/L.us.o.m.scaffold212.2/L.us.o.m.scaffold98.141	5	down
ko00983	ko00983	Drug metabolism - other enzymes	0.00598086	138/12383	0.960644	1	0.943739	L.us.o.m.scaffold79.139/L.us.o.m.scaffold200.23/L.us.o.m.scaffold149.80/L.us.o.m.scaffold15.48/L.us.o.m.scaffold43.347	5	down
ko04261	ko04261	Adrenergic signaling in cardiomyocytes	0.00598086	140/12383	0.964013	1	0.943739	L.us.o.m.scaffold70.55/L.us.o.m.scaffold61.132/L.us.o.m.scaffold212.2/L.us.o.m.scaffold98.141/L.us.o.m.scaffold101.91	5	down
ko04810	ko04810	Regulation of actin cytoskeleton	0.00598086	150/12383	0.977213	1	0.943739	L.us.o.m.scaffold28.101/L.us.o.m.scaffold9.115/L.us.o.m.scaffold44.186/L.us.o.m.scaffold27.77/L.us.o.m.scaffold17.254	5	down
ko04022	ko04022	cGMP-PKG signaling pathway	0.00598086	173/12383	0.992444	1	0.943739	L.us.o.m.scaffold3.335/L.us.o.m.scaffold65.243/L.us.o.m.scaffold69.250/L.us.o.m.scaffold212.2/L.us.o.m.scaffold98.141	5	down
ko04932	ko04932	Non-alcoholic fatty liver disease	0.00598086	198/12383	0.997876	1	0.943739	L.us.o.m.scaffold9.115/L.us.o.m.scaffold16.333/L.us.o.m.scaffold90.102/L.us.o.m.scaffold27.77/L.us.o.m.scaffold67.22	5	down
ko05200	ko05200	Pathways in cancer	0.00598086	271/12383	0.999961	1	0.943739	L.us.o.m.scaffold9.115/L.us.o.m.scaffold27.77/L.us.o.m.scaffold212.2/L.us.o.m.scaffold43.347/L.us.o.m.scaffold98.141	5	down
ko00626	ko00626	Naphthalene degradation	0.00478469	16/12383	0.0195235	0.24912	0.235104	L.us.o.m.scaffold124.72/L.us.o.m.scaffold98.5/L.us.o.m.scaffold255.5/L.us.o.m.scaffold170.59	4	down
ko00261	ko00261	Monobactam biosynthesis	0.00478469	17/12383	0.0241986	0.296898	0.280194	L.us.o.m.scaffold75.152/L.us.o.m.scaffold23.16/L.us.o.m.scaffold65.83/L.us.o.m.scaffold67.217	4	down
ko00300	ko00300	Lysine biosynthesis	0.00478469	23/12383	0.0654883	0.535661	0.505524	L.us.o.m.scaffold75.152/L.us.o.m.scaffold139.112/L.us.o.m.scaffold65.83/L.us.o.m.scaffold67.217	4	down
ko00521	ko00521	Streptomycin biosynthesis	0.00478469	24/12383	0.0745669	0.57043	0.538337	L.us.o.m.scaffold13.333/L.us.o.m.scaffold68.18/L.us.o.m.scaffold73.103/L.us.o.m.scaffold4.37	4	down
ko00966	ko00966	Glucosinolate biosynthesis	0.00478469	36/12383	0.223093	1	0.943739	L.us.o.m.scaffold80.139/L.us.o.m.scaffold122.85/L.us.o.m.scaffold38.14/L.us.o.m.scaffold38.16	4	down
ko00511	ko00511	Other glycan degradation	0.00478469	39/12383	0.268078	1	0.943739	L.us.o.m.scaffold55.254/L.us.o.m.scaffold92.81/L.us.o.m.scaffold131.106/L.us.o.m.scaffold20.78	4	down
ko04623	ko04623	Cytosolic DNA-sensing pathway	0.00478469	47/12383	0.39281	1	0.943739	L.us.o.m.scaffold99.92/L.us.o.m.scaffold15.448/L.us.o.m.scaffold232.27/L.us.o.m.scaffold65.214	4	down
ko00290	ko00290	Valine, leucine and isoleucine biosynthesis	0.00478469	48/12383	0.408392	1	0.943739	L.us.o.m.scaffold262.13/L.us.o.m.scaffold230.24/L.us.o.m.scaffold88.123/L.us.o.m.scaffold3.739	4	down
ko00920	ko00920	Sulfur metabolism	0.00478469	52/12383	0.469695	1	0.943739	L.us.o.m.scaffold77.113/L.us.o.m.scaffold118.151/L.us.o.m.scaffold23.16/L.us.o.m.scaffold196.93	4	down
ko04727	ko04727	GABAergic synapse	0.00478469	68/12383	0.682602	1	0.943739	L.us.o.m.scaffold83.51/L.us.o.m.scaffold199.71/L.us.o.m.scaffold43.320/L.us.o.m.scaffold133.3	4	down
ko00904	ko00904	Diterpenoid biosynthesis	0.00478469	69/12383	0.6937	1	0.943739	L.us.o.m.scaffold28.210/L.us.o.m.scaffold68.16/L.us.o.m.scaffold13.331/L.us.o.m.scaffold14.129	4	down
ko00905	ko00905	Brassinosteroid biosynthesis	0.00478469	72/12383	0.725318	1	0.943739	L.us.o.m.scaffold89.9/L.us.o.m.scaffold25.6/L.us.o.m.scaffold75.237/L.us.o.m.scaffold98.166	4	down
ko00590	ko00590	Arachidonic acid metabolism	0.00478469	77/12383	0.772498	1	0.943739	L.us.o.m.scaffold103.215/L.us.o.m.scaffold204.15/L.us.o.m.scaffold204.13/L.us.o.m.scaffold13.328	4	down
ko04015	ko04015	Rap1 signaling pathway	0.00478469	80/12383	0.797604	1	0.943739	L.us.o.m.scaffold9.115/L.us.o.m.scaffold27.77/L.us.o.m.scaffold212.2/L.us.o.m.scaffold98.141	4	down
ko03320	ko03320	PPAR signaling pathway	0.00478469	82/12383	0.813066	1	0.943739	L.us.o.m.scaffold38.30/L.us.o.m.scaffold28.196/L.us.o.m.scaffold49.123/L.us.o.m.scaffold100.115	4	down
ko04920	ko04920	Adipocytokine signaling pathway	0.00478469	83/12383	0.820427	1	0.943739	L.us.o.m.scaffold49.123/L.us.o.m.scaffold16.333/L.us.o.m.scaffold90.102/L.us.o.m.scaffold67.22	4	down
ko00310	ko00310	Lysine degradation	0.00478469	95/12383	0.891417	1	0.943739	L.us.o.m.scaffold146.17/L.us.o.m.scaffold13.132/L.us.o.m.scaffold361.24/L.us.o.m.scaffold3.332	4	down
ko04750	ko04750	Inflammatory mediator regulation of TRP channels	0.00478469	95/12383	0.891417	1	0.943739	L.us.o.m.scaffold103.215/L.us.o.m.scaffold212.2/L.us.o.m.scaffold98.141/L.us.o.m.scaffold13.328	4	down
ko04066	ko04066	HIF-1 signaling pathway	0.00478469	106/12383	0.933552	1	0.943739	L.us.o.m.scaffold13.114/L.us.o.m.scaffold127.15/L.us.o.m.scaffold20.17/L.us.o.m.scaffold4.37	4	down
ko05167	ko05167	Kaposi sarcoma-associated herpesvirus infection	0.00478469	137/12383	0.985214	1	0.943739	L.us.o.m.scaffold9.115/L.us.o.m.scaffold27.77/L.us.o.m.scaffold212.2/L.us.o.m.scaffold98.141	4	down
ko05168	ko05168	Herpes simplex virus 1 infection	0.00478469	173/12383	0.997797	1	0.943739	L.us.o.m.scaffold111.131/L.us.o.m.scaffold291.17/L.us.o.m.scaffold308.18/L.us.o.m.scaffold165.101	4	down
ko03008	ko03008	Ribosome biogenesis in eukaryotes	0.00478469	198/12383	0.999454	1	0.943739	L.us.o.m.scaffold140.3/L.us.o.m.scaffold20.289/L.us.o.m.scaffold95.4/L.us.o.m.scaffold64.91	4	down
ko04144	ko04144	Endocytosis	0.00478469	398/12383	1	1	0.943739	L.us.o.m.scaffold28.101/L.us.o.m.scaffold96.100+L.us.o.m.scaffold96.102/L.us.o.m.scaffold44.186/L.us.o.m.scaffold17.254	4	down
ko00601	ko00601	Glycosphingolipid biosynthesis - lacto and neolacto series	0.00358852	9/12383	0.0189346	0.24912	0.235104	L.us.o.m.scaffold169.138/L.us.o.m.scaffold117.107/L.us.o.m.scaffold357.21	3	down
ko00604	ko00604	Glycosphingolipid biosynthesis - ganglio series	0.00358852	13/12383	0.0527099	0.467068	0.44079	L.us.o.m.scaffold55.254/L.us.o.m.scaffold20.78/L.us.o.m.scaffold48.300	3	down
ko04940	ko04940	Type I diabetes mellitus	0.00358852	16/12383	0.0889312	0.644751	0.608477	L.us.o.m.scaffold67.50/L.us.o.m.scaffold182.27/L.us.o.m.scaffold133.3	3	down
ko00903	ko00903	Limonene and pinene degradation	0.00358852	20/12383	0.148882	0.848098	0.800383	L.us.o.m.scaffold146.17/L.us.o.m.scaffold13.132/L.us.o.m.scaffold3.332	3	down
ko00943	ko00943	Isoflavonoid biosynthesis	0.00358852	25/12383	0.236403	1	0.943739	L.us.o.m.scaffold344.31/L.us.o.m.scaffold50.85/L.us.o.m.scaffold169.114	3	down
ko03070	ko03070	Bacterial secretion system	0.00358852	31/12383	0.349239	1	0.943739	L.us.o.m.scaffold0.577/L.us.o.m.scaffold52.147/L.us.o.m.scaffold13.439	3	down
ko00909	ko00909	Sesquiterpenoid and triterpenoid biosynthesis	0.00358852	40/12383	0.512753	1	0.943739	L.us.o.m.scaffold159.36/L.us.o.m.scaffold136.74/L.us.o.m.scaffold13.328	3	down
ko04930	ko04930	Type II diabetes mellitus	0.00358852	41/12383	0.529636	1	0.943739	L.us.o.m.scaffold68.192/L.us.o.m.scaffold13.507/L.us.o.m.scaffold4.37	3	down
ko04933	ko04933	AGE-RAGE signaling pathway in diabetic complications	0.00358852	43/12383	0.562391	1	0.943739	L.us.o.m.scaffold9.115/L.us.o.m.scaffold27.77/L.us.o.m.scaffold46.69	3	down
ko04340	ko04340	Hedgehog signaling pathway	0.00358852	54/12383	0.715821	1	0.943739	L.us.o.m.scaffold17.62/L.us.o.m.scaffold104.89/L.us.o.m.scaffold5.191	3	down
ko04214	ko04214	Apoptosis - fly	0.00358852	56/12383	0.738721	1	0.943739	L.us.o.m.scaffold52.78/L.us.o.m.scaffold161.95/L.us.o.m.scaffold69.65	3	down
ko04216	ko04216	Ferroptosis	0.00358852	59/12383	0.770294	1	0.943739	L.us.o.m.scaffold3.335/L.us.o.m.scaffold49.123/L.us.o.m.scaffold190.68	3	down
ko00720	ko00720	Carbon fixation pathways in prokaryotes	0.00358852	60/12383	0.780102	1	0.943739	L.us.o.m.scaffold109.112/L.us.o.m.scaffold206.7/L.us.o.m.scaffold206.5	3	down
ko04925	ko04925	Aldosterone synthesis and secretion	0.00358852	62/12383	0.79868	1	0.943739	L.us.o.m.scaffold248.47/L.us.o.m.scaffold212.2/L.us.o.m.scaffold98.141	3	down
ko05410	ko05410	Hypertrophic cardiomyopathy	0.00358852	65/12383	0.82407	1	0.943739	L.us.o.m.scaffold16.333/L.us.o.m.scaffold90.102/L.us.o.m.scaffold67.22	3	down
ko05132	ko05132	Salmonella infection	0.00358852	67/12383	0.839435	1	0.943739	L.us.o.m.scaffold9.115/L.us.o.m.scaffold44.186/L.us.o.m.scaffold27.77	3	down
ko00770	ko00770	Pantothenate and CoA biosynthesis	0.00358852	70/12383	0.860304	1	0.943739	L.us.o.m.scaffold41.294/L.us.o.m.scaffold88.123/L.us.o.m.scaffold80.221	3	down
ko05100	ko05100	Bacterial invasion of epithelial cells	0.00358852	72/12383	0.872859	1	0.943739	L.us.o.m.scaffold9.115/L.us.o.m.scaffold44.186/L.us.o.m.scaffold27.77	3	down
ko00600	ko00600	Sphingolipid metabolism	0.00358852	75/12383	0.889821	1	0.943739	L.us.o.m.scaffold55.254/L.us.o.m.scaffold84.232/L.us.o.m.scaffold20.78	3	down
ko04341	ko04341	Hedgehog signaling pathway - fly	0.00358852	77/12383	0.899974	1	0.943739	L.us.o.m.scaffold17.62/L.us.o.m.scaffold104.89/L.us.o.m.scaffold5.191	3	down
ko04724	ko04724	Glutamatergic synapse	0.00358852	79/12383	0.909277	1	0.943739	L.us.o.m.scaffold83.51/L.us.o.m.scaffold199.71/L.us.o.m.scaffold96.100+L.us.o.m.scaffold96.102	3	down
ko04912	ko04912	GnRH signaling pathway	0.00358852	79/12383	0.909277	1	0.943739	L.us.o.m.scaffold96.100+L.us.o.m.scaffold96.102/L.us.o.m.scaffold212.2/L.us.o.m.scaffold98.141	3	down
ko04712	ko04712	Circadian rhythm - plant	0.00358852	83/12383	0.925565	1	0.943739	L.us.o.m.scaffold15.138/L.us.o.m.scaffold76.119/L.us.o.m.scaffold278.37	3	down
ko05031	ko05031	Amphetamine addiction	0.00358852	88/12383	0.942146	1	0.943739	L.us.o.m.scaffold98.9/L.us.o.m.scaffold212.2/L.us.o.m.scaffold98.141	3	down
ko04390	ko04390	Hippo signaling pathway	0.00358852	90/12383	0.947764	1	0.943739	L.us.o.m.scaffold0.683/L.us.o.m.scaffold104.89/L.us.o.m.scaffold5.191	3	down
ko05226	ko05226	Gastric cancer	0.00358852	94/12383	0.957509	1	0.943739	L.us.o.m.scaffold32.45/L.us.o.m.scaffold64.122/L.us.o.m.scaffold259.53	3	down
ko04072	ko04072	Phospholipase D signaling pathway	0.00358852	108/12383	0.979788	1	0.943739	L.us.o.m.scaffold28.101/L.us.o.m.scaffold96.100+L.us.o.m.scaffold96.102/L.us.o.m.scaffold17.254	3	down
ko04612	ko04612	Antigen processing and presentation	0.00358852	114/12383	0.985426	1	0.943739	L.us.o.m.scaffold47.289/L.us.o.m.scaffold20.270/L.us.o.m.scaffold115.23	3	down
ko04723	ko04723	Retrograde endocannabinoid signaling	0.00358852	128/12383	0.993318	1	0.943739	L.us.o.m.scaffold43.320/L.us.o.m.scaffold48.122/L.us.o.m.scaffold82.199	3	down
ko01524	ko01524	Platinum drug resistance	0.00358852	139/12383	0.996431	1	0.943739	L.us.o.m.scaffold43.347/L.us.o.m.scaffold100.109/L.us.o.m.scaffold72.69	3	down
ko01051	ko01051	Biosynthesis of ansamycins	0.00239234	6/12383	0.0569201	0.490744	0.463134	L.us.o.m.scaffold137.10/L.us.o.m.scaffold13.295	2	down
ko00232	ko00232	Caffeine metabolism	0.00239234	11/12383	0.167267	0.919969	0.86821	L.us.o.m.scaffold220.81/L.us.o.m.scaffold220.80	2	down
ko00930	ko00930	Caprolactam degradation	0.00239234	14/12383	0.243178	1	0.943739	L.us.o.m.scaffold4.64/L.us.o.m.scaffold122.42	2	down
ko00333	ko00333	Prodigiosin biosynthesis	0.00239234	17/12383	0.320198	1	0.943739	L.us.o.m.scaffold3.664/L.us.o.m.scaffold160.118	2	down
ko00902	ko00902	Monoterpenoid biosynthesis	0.00239234	18/12383	0.34554	1	0.943739	L.us.o.m.scaffold134.4/L.us.o.m.scaffold12.2	2	down
ko04670	ko04670	Leukocyte transendothelial migration	0.00239234	22/12383	0.443046	1	0.943739	L.us.o.m.scaffold9.115/L.us.o.m.scaffold27.77	2	down
ko04614	ko04614	Renin-angiotensin system	0.00239234	24/12383	0.488723	1	0.943739	L.us.o.m.scaffold64.66/L.us.o.m.scaffold118.61	2	down
ko00901	ko00901	Indole alkaloid biosynthesis	0.00239234	28/12383	0.572661	1	0.943739	L.us.o.m.scaffold98.9/L.us.o.m.scaffold33.41	2	down
ko05416	ko05416	Viral myocarditis	0.00239234	30/12383	0.61071	1	0.943739	L.us.o.m.scaffold9.115/L.us.o.m.scaffold27.77	2	down
ko04923	ko04923	Regulation of lipolysis in adipocytes	0.00239234	32/12383	0.646119	1	0.943739	L.us.o.m.scaffold48.122/L.us.o.m.scaffold82.199	2	down
ko02020	ko02020	Two-component system	0.00239234	37/12383	0.723433	1	0.943739	L.us.o.m.scaffold83.51/L.us.o.m.scaffold199.71	2	down
ko04664	ko04664	Fc epsilon RI signaling pathway	0.00239234	37/12383	0.723433	1	0.943739	L.us.o.m.scaffold9.115/L.us.o.m.scaffold27.77	2	down
ko00650	ko00650	Butanoate metabolism	0.00239234	38/12383	0.737065	1	0.943739	L.us.o.m.scaffold88.123/L.us.o.m.scaffold133.3	2	down
ko04744	ko04744	Phototransduction	0.00239234	40/12383	0.762613	1	0.943739	L.us.o.m.scaffold212.2/L.us.o.m.scaffold98.141	2	down
ko04971	ko04971	Gastric acid secretion	0.00239234	47/12383	0.835733	1	0.943739	L.us.o.m.scaffold212.2/L.us.o.m.scaffold98.141	2	down
ko05211	ko05211	Renal cell carcinoma	0.00239234	47/12383	0.835733	1	0.943739	L.us.o.m.scaffold9.115/L.us.o.m.scaffold27.77	2	down
ko04740	ko04740	Olfactory transduction	0.00239234	49/12383	0.852524	1	0.943739	L.us.o.m.scaffold212.2/L.us.o.m.scaffold98.141	2	down
ko00514	ko00514	Other types of O-glycan biosynthesis	0.00239234	50/12383	0.86032	1	0.943739	L.us.o.m.scaffold72.91/L.us.o.m.scaffold46.105	2	down
ko04978	ko04978	Mineral absorption	0.00239234	50/12383	0.86032	1	0.943739	L.us.o.m.scaffold190.68/L.us.o.m.scaffold125.79	2	down
ko04970	ko04970	Salivary secretion	0.00239234	51/12383	0.867737	1	0.943739	L.us.o.m.scaffold212.2/L.us.o.m.scaffold98.141	2	down
ko04062	ko04062	Chemokine signaling pathway	0.00239234	52/12383	0.87479	1	0.943739	L.us.o.m.scaffold9.115/L.us.o.m.scaffold27.77	2	down
ko04370	ko04370	VEGF signaling pathway	0.00239234	54/12383	0.887868	1	0.943739	L.us.o.m.scaffold9.115/L.us.o.m.scaffold27.77	2	down
ko04650	ko04650	Natural killer cell mediated cytotoxicity	0.00239234	55/12383	0.893921	1	0.943739	L.us.o.m.scaffold9.115/L.us.o.m.scaffold27.77	2	down
ko04745	ko04745	Phototransduction - fly	0.00239234	55/12383	0.893921	1	0.943739	L.us.o.m.scaffold212.2/L.us.o.m.scaffold98.141	2	down
ko05212	ko05212	Pancreatic cancer	0.00239234	55/12383	0.893921	1	0.943739	L.us.o.m.scaffold9.115/L.us.o.m.scaffold27.77	2	down
ko04520	ko04520	Adherens junction	0.00239234	56/12383	0.899669	1	0.943739	L.us.o.m.scaffold9.115/L.us.o.m.scaffold27.77	2	down
ko04713	ko04713	Circadian entrainment	0.00239234	58/12383	0.910304	1	0.943739	L.us.o.m.scaffold212.2/L.us.o.m.scaffold98.141	2	down
ko05014	ko05014	Amyotrophic lateral sclerosis	0.00239234	58/12383	0.910304	1	0.943739	L.us.o.m.scaffold9.115/L.us.o.m.scaffold27.77	2	down
ko04662	ko04662	B cell receptor signaling pathway	0.00239234	62/12383	0.928481	1	0.943739	L.us.o.m.scaffold9.115/L.us.o.m.scaffold27.77	2	down
ko05210	ko05210	Colorectal cancer	0.00239234	63/12383	0.932448	1	0.943739	L.us.o.m.scaffold9.115/L.us.o.m.scaffold27.77	2	down
ko04380	ko04380	Osteoclast differentiation	0.00239234	65/12383	0.939767	1	0.943739	L.us.o.m.scaffold9.115/L.us.o.m.scaffold27.77	2	down
ko04924	ko04924	Renin secretion	0.00239234	66/12383	0.943138	1	0.943739	L.us.o.m.scaffold212.2/L.us.o.m.scaffold98.141	2	down
ko04510	ko04510	Focal adhesion	0.00239234	67/12383	0.946328	1	0.943739	L.us.o.m.scaffold9.115/L.us.o.m.scaffold27.77	2	down
ko04916	ko04916	Melanogenesis	0.00239234	67/12383	0.946328	1	0.943739	L.us.o.m.scaffold212.2/L.us.o.m.scaffold98.141	2	down
ko05120	ko05120	Epithelial cell signaling in Helicobacter pylori infection	0.00239234	68/12383	0.949348	1	0.943739	L.us.o.m.scaffold9.115/L.us.o.m.scaffold27.77	2	down
ko05214	ko05214	Glioma	0.00239234	71/12383	0.957465	1	0.943739	L.us.o.m.scaffold212.2/L.us.o.m.scaffold98.141	2	down
ko04270	ko04270	Vascular smooth muscle contraction	0.00239234	74/12383	0.964328	1	0.943739	L.us.o.m.scaffold212.2/L.us.o.m.scaffold98.141	2	down
ko04391	ko04391	Hippo signaling pathway - fly	0.00239234	74/12383	0.964328	1	0.943739	L.us.o.m.scaffold2.303/L.us.o.m.scaffold0.683	2	down
ko04972	ko04972	Pancreatic secretion	0.00239234	79/12383	0.973465	1	0.943739	L.us.o.m.scaffold9.115/L.us.o.m.scaffold27.77	2	down
ko05134	ko05134	Legionellosis	0.00239234	90/12383	0.986305	1	0.943739	L.us.o.m.scaffold67.50/L.us.o.m.scaffold182.27	2	down
ko04130	ko04130	SNARE interactions in vesicular transport	0.00239234	94/12383	0.989266	1	0.943739	L.us.o.m.scaffold87.38/L.us.o.m.scaffold17.139	2	down
ko04720	ko04720	Long-term potentiation	0.00239234	95/12383	0.989902	1	0.943739	L.us.o.m.scaffold212.2/L.us.o.m.scaffold98.141	2	down
ko04360	ko04360	Axon guidance	0.00239234	96/12383	0.990502	1	0.943739	L.us.o.m.scaffold9.115/L.us.o.m.scaffold27.77	2	down
ko03022	ko03022	Basal transcription factors	0.00239234	97/12383	0.991067	1	0.943739	L.us.o.m.scaffold13.57/L.us.o.m.scaffold8.219	2	down
ko04139	ko04139	Mitophagy - yeast	0.00239234	105/12383	0.994547	1	0.943739	L.us.o.m.scaffold28.101/L.us.o.m.scaffold17.254	2	down
ko04721	ko04721	Synaptic vesicle cycle	0.00239234	126/12383	0.99854	1	0.943739	L.us.o.m.scaffold43.320/L.us.o.m.scaffold17.139	2	down
ko05225	ko05225	Hepatocellular carcinoma	0.00239234	135/12383	0.999176	1	0.943739	L.us.o.m.scaffold197.14/L.us.o.m.scaffold43.347	2	down
ko04150	ko04150	mTOR signaling pathway	0.00239234	160/12383	0.999836	1	0.943739	L.us.o.m.scaffold20.17/L.us.o.m.scaffold67.22	2	down
ko05012	ko05012	Parkinson disease	0.00239234	169/12383	0.999909	1	0.943739	L.us.o.m.scaffold3.335/L.us.o.m.scaffold69.250	2	down
ko05010	ko05010	Alzheimer disease	0.00239234	253/12383	1	1	0.943739	L.us.o.m.scaffold212.2/L.us.o.m.scaffold98.141	2	down
ko00190	ko00190	Oxidative phosphorylation	0.00239234	261/12383	1	1	0.943739	L.us.o.m.scaffold22.264/L.us.o.m.scaffold79.39	2	down
ko00533	ko00533	Glycosaminoglycan biosynthesis - keratan sulfate	0.00119617	2/12383	0.130471	0.770746	0.727382	L.us.o.m.scaffold48.300	1	down
ko01053	ko01053	Biosynthesis of siderophore group nonribosomal peptides	0.00119617	2/12383	0.130471	0.770746	0.727382	L.us.o.m.scaffold3.335	1	down
ko00512	ko00512	Mucin type O-glycan biosynthesis	0.00119617	3/12383	0.189184	0.957932	0.904038	L.us.o.m.scaffold48.300	1	down
ko00405	ko00405	Phenazine biosynthesis	0.00119617	6/12383	0.342612	1	0.943739	L.us.o.m.scaffold106.149	1	down
ko00944	ko00944	Flavone and flavonol biosynthesis	0.00119617	6/12383	0.342612	1	0.943739	L.us.o.m.scaffold347.6	1	down
ko02025	ko02025	Biofilm formation - Pseudomonas aeruginosa	0.00119617	6/12383	0.342612	1	0.943739	L.us.o.m.scaffold106.149	1	down
ko00965	ko00965	Betalain biosynthesis	0.00119617	7/12383	0.387015	1	0.943739	L.us.o.m.scaffold98.9	1	down
ko00361	ko00361	Chlorocyclohexane and chlorobenzene degradation	0.00119617	9/12383	0.467036	1	0.943739	L.us.o.m.scaffold37.89	1	down
ko00364	ko00364	Fluorobenzoate degradation	0.00119617	9/12383	0.467036	1	0.943739	L.us.o.m.scaffold37.89	1	down
ko00623	ko00623	Toluene degradation	0.00119617	9/12383	0.467036	1	0.943739	L.us.o.m.scaffold37.89	1	down
ko05030	ko05030	Cocaine addiction	0.00119617	9/12383	0.467036	1	0.943739	L.us.o.m.scaffold98.9	1	down
ko00524	ko00524	Neomycin, kanamycin and gentamicin biosynthesis	0.00119617	13/12383	0.59713	1	0.943739	L.us.o.m.scaffold4.37	1	down
ko04977	ko04977	Vitamin digestion and absorption	0.00119617	13/12383	0.59713	1	0.943739	L.us.o.m.scaffold72.69	1	down
ko00440	ko00440	Phosphonate and phosphinate metabolism	0.00119617	14/12383	0.624357	1	0.943739	L.us.o.m.scaffold250.12	1	down
ko04964	ko04964	Proximal tubule bicarbonate reclamation	0.00119617	14/12383	0.624357	1	0.943739	L.us.o.m.scaffold44.128	1	down
ko05033	ko05033	Nicotine addiction	0.00119617	14/12383	0.624357	1	0.943739	L.us.o.m.scaffold43.320	1	down
ko00540	ko00540	Lipopolysaccharide biosynthesis	0.00119617	15/12383	0.649746	1	0.943739	L.us.o.m.scaffold124.2	1	down
ko00402	ko00402	Benzoxazinoid biosynthesis	0.00119617	16/12383	0.673421	1	0.943739	L.us.o.m.scaffold132.32	1	down
ko00430	ko00430	Taurine and hypotaurine metabolism	0.00119617	19/12383	0.735279	1	0.943739	L.us.o.m.scaffold133.3	1	down
ko05032	ko05032	Morphine addiction	0.00119617	20/12383	0.753179	1	0.943739	L.us.o.m.scaffold43.320	1	down
ko00627	ko00627	Aminobenzoate degradation	0.00119617	21/12383	0.769869	1	0.943739	L.us.o.m.scaffold39.64	1	down
ko04973	ko04973	Carbohydrate digestion and absorption	0.00119617	21/12383	0.769869	1	0.943739	L.us.o.m.scaffold4.37	1	down
ko00660	ko00660	C5-Branched dibasic acid metabolism	0.00119617	26/12383	0.837857	1	0.943739	L.us.o.m.scaffold88.123	1	down
ko04330	ko04330	Notch signaling pathway	0.00119617	27/12383	0.848826	1	0.943739	L.us.o.m.scaffold2.265	1	down
ko00643	ko00643	Styrene degradation	0.00119617	28/12383	0.859055	1	0.943739	L.us.o.m.scaffold39.64	1	down
ko00750	ko00750	Vitamin B6 metabolism	0.00119617	30/12383	0.877484	1	0.943739	L.us.o.m.scaffold158.37	1	down
ko04392	ko04392	Hippo signaling pathway - multiple species	0.00119617	30/12383	0.877484	1	0.943739	L.us.o.m.scaffold8.553	1	down
ko00450	ko00450	Selenocompound metabolism	0.00119617	32/12383	0.893506	1	0.943739	L.us.o.m.scaffold23.16	1	down
ko04979	ko04979	Cholesterol metabolism	0.00119617	34/12383	0.907435	1	0.943739	L.us.o.m.scaffold3.335	1	down
ko00740	ko00740	Riboflavin metabolism	0.00119617	40/12383	0.939222	1	0.943739	L.us.o.m.scaffold41.294	1	down
ko04657	ko04657	IL-17 signaling pathway	0.00119617	44/12383	0.954091	1	0.943739	L.us.o.m.scaffold82.52	1	down
ko01521	ko01521	EGFR tyrosine kinase inhibitor resistance	0.00119617	45/12383	0.957202	1	0.943739	L.us.o.m.scaffold20.17	1	down
ko00565	ko00565	Ether lipid metabolism	0.00119617	48/12383	0.965326	1	0.943739	L.us.o.m.scaffold96.100+L.us.o.m.scaffold96.102	1	down
ko00760	ko00760	Nicotinate and nicotinamide metabolism	0.00119617	48/12383	0.965326	1	0.943739	L.us.o.m.scaffold41.294	1	down
ko00908	ko00908	Zeatin biosynthesis	0.00119617	50/12383	0.969867	1	0.943739	L.us.o.m.scaffold122.113	1	down
ko05020	ko05020	Prion disease	0.00119617	52/12383	0.973814	1	0.943739	L.us.o.m.scaffold62.54	1	down
ko04115	ko04115	p53 signaling pathway	0.00119617	57/12383	0.981567	1	0.943739	L.us.o.m.scaffold127.154	1	down
ko04918	ko04918	Thyroid hormone synthesis	0.00119617	60/12383	0.985069	1	0.943739	L.us.o.m.scaffold62.54	1	down
ko05161	ko05161	Hepatitis B	0.00119617	60/12383	0.985069	1	0.943739	L.us.o.m.scaffold55.27	1	down
ko00790	ko00790	Folate biosynthesis	0.00119617	62/12383	0.987026	1	0.943739	L.us.o.m.scaffold291.12	1	down
ko05323	ko05323	Rheumatoid arthritis	0.00119617	65/12383	0.989492	1	0.943739	L.us.o.m.scaffold115.23	1	down
ko04136	ko04136	Autophagy - other	0.00119617	80/12383	0.996341	1	0.943739	L.us.o.m.scaffold234.29	1	down
ko04919	ko04919	Thyroid hormone signaling pathway	0.00119617	81/12383	0.996589	1	0.943739	L.us.o.m.scaffold46.69	1	down
ko05110	ko05110	Vibrio cholerae infection	0.00119617	84/12383	0.997239	1	0.943739	L.us.o.m.scaffold36.197	1	down
ko00510	ko00510	N-Glycan biosynthesis	0.00119617	97/12383	0.998895	1	0.943739	L.us.o.m.scaffold16.289	1	down
